# Supplementary material for: Crystal structure of zwitterionic 2-[bis­(2-meth­oxy­phen­yl)phosphanium­yl]-4-methyl­benzene­sulfonate monohydrate di­chloro­methane monosolvate
Source: Acta Crystallogr E Crystallogr Commun. 2016 Jan 27;72(Pt 2):229–32. doi: 10.1107/S2056989016000669 (PMC4770967; doi:10.1107/S2056989016000669)
Supplement: Supplementary file 1 [file e-72-00229-sup1.cif]

##############################################################################
#                                                                            #
# This CIF contains the data in a paper accepted for publication in          #
# Acta Crystallographica Section E. It conforms to the requirements of       #
# Notes for Authors for Acta Crystallographica Section E, and has been       #
# peer reviewed under the auspices of the IUCr Commission on Journals.       #
#                                                                            #
# Full details of the Crystallographic Information File format               #
# are given in the paper "The Crystallographic Information File (CIF):       #
# a New Standard Archive File for Crystallography" by S. R. Hall, F. H.      #
# Allen and I. D. Brown [Acta Cryst. (1991), A47, 655-685].                  #
#                                                                            #
# The current version of the core CIF dictionary is obtainable from          #
# ftp://ftp.iucr.org/pub/cif_core.dic.                                       #
#                                                                            #
# Software is freely available for graphical display of the structure(s)     #
# in this CIF. For information consult the CIF software page                 #
# http://www.iucr.org/resources/cif/software.                                #
#                                                                            #
# This file may be used for bona fide research purposes within the           #
# scientific community so long as proper attribution is given to the journal # 
# article from which it was obtained.                                        #
#                                                                            #
##############################################################################
data_I
_database_code_depnum_ccdc_archive 'CCDC 1447138'
_audit_creation_method     'SHELXL-2014/7'
_journal_date_recd_electronic     2015-12-22
_journal_date_accepted     2016-01-13
_journal_name_full     'Acta Crystallographica, Section E'
_journal_year     2016
_journal_volume     72
_journal_issue      2
_journal_page_first     229
_journal_page_last     232
_journal_paper_category     GO
_journal_paper_doi     10.1107/S2056989016000669
_journal_coeditor_code     CV5502
_publ_contact_author_name     'Richard F. Jordan'
_publ_contact_author_address
;
Department of Chemistry,
the University of Chicago,
5735 South Ellis ave,
Chicago, IL 60637
USA
;
_publ_contact_author_email     rfjordan@uchicago.edu
_publ_contact_author_fax     ?
_publ_contact_author_phone     ?
_publ_section_title
;
Crystal structure of zwitterionic
2-[bis(2-methoxyphenyl)phosphaniumyl]-4-methylbenzenesulfonate monohydrate
dichloromethane monosolvate
;
loop_
    _publ_author_name
    _publ_author_footnote
    _publ_author_address
    'Zhang, Hongyang' .
;
Department of Chemistry, the University of Chicago, 5735 South Ellis ave,
Chicago, IL 60637
USA
;
    'Feng, Ge' .
;
Department of Chemistry, the University of Chicago, 5735 South Ellis ave,
Chicago, IL 60637
USA
;
    'Filatov, Alexander S.' .
;
Department of Chemistry, the University of Chicago, 5735 South Ellis ave,
Chicago, IL 60637
USA
;
    'Jordan, Richard F.' .
;
Department of Chemistry, the University of Chicago, 5735 South Ellis ave,
Chicago, IL 60637
USA
;
_publ_section_synopsis
;
The phosphonium--sulfonate zwitterion has the acidic H atom located on the P
atom rather than the sulfonate group. The PH^+^ group is not involved in
intermolecular interactions.
;
_chemical_name_systematic
;
2-[Bis(2-methoxyphenyl)phosphaniumyl]-4-methylbenzenesulfonate
monohydrate dichloromethane monosolvate
;
_chemical_name_common     ?
_chemical_formula_moiety     'C21 H21 O5 P S, C H2 Cl2, H2 O'
_chemical_formula_sum     'C22 H25 Cl2 O6 P S'
_chemical_formula_iupac     'C21 H21 O5 P S, C H2 Cl2, H2 O'
_chemical_formula_weight     519.35
_chemical_melting_point     ?
_shelx_space_group_comment
;
The symmetry employed for this shelxl refinement is uniquely defined
by the following loop, which should always be used as a source of
symmetry information in preference to the above space-group names.
They are only intended as comments.
;
_space_group_crystal_system     monoclinic
_space_group_name_H-M_alt     'P 21/n'
_space_group_name_Hall     '-P 2yn'
loop_
    _space_group_symop_operation_xyz
    'x, y, z'
    '-x+1/2, y+1/2, -z+1/2'
    '-x, -y, -z'
    'x-1/2, -y-1/2, z-1/2'
_cell_length_a     9.6437(6)
_cell_length_b     15.9441(11)
_cell_length_c     15.9641(11)
_cell_angle_alpha     90
_cell_angle_beta     105.051(2)
_cell_angle_gamma     90
_cell_volume     2370.4(3)
_cell_formula_units_Z     4
_cell_measurement_reflns_used     9610
_cell_measurement_theta_min     2.24
_cell_measurement_theta_max     26.42
_cell_measurement_temperature     100(2)
_exptl_crystal_description     block
_exptl_crystal_colour     colorless
_exptl_crystal_size_max     0.320
_exptl_crystal_size_mid     0.180
_exptl_crystal_size_min     0.120
_exptl_crystal_density_diffrn     1.455
_exptl_crystal_density_meas     ?
_exptl_crystal_density_method     ?
_exptl_crystal_F_000     1080
_exptl_absorpt_coefficient_mu     0.466
_exptl_absorpt_correction_type     multi-scan
_exptl_absorpt_process_details
;
(SADABS; Bruker, 2014)
;
_shelx_estimated_absorpt_T_min     0.865
_shelx_estimated_absorpt_T_max     0.946
_exptl_absorpt_correction_T_min     0.693
_exptl_absorpt_correction_T_max     0.745
_diffrn_ambient_temperature     100(2)
_diffrn_radiation_type     MoK\a
_diffrn_radiation_wavelength     0.71073
_diffrn_radiation_source     'INCOATEC ImuS micro-focus source'
_diffrn_radiation_monochromator     mirrors
_diffrn_measurement_device_type     'Bruker D8 Venture PHOTON 100 CMOS'
_diffrn_measurement_method     'omega and phi scans'
_diffrn_detector_area_resol_mean     10.4167
_diffrn_reflns_number     53574
_diffrn_reflns_av_R_equivalents     0.0302
_diffrn_reflns_theta_min     2.242
_diffrn_reflns_theta_max     26.486
_diffrn_reflns_theta_full     25.242
_diffrn_measured_fraction_theta_max     0.996
_diffrn_measured_fraction_theta_full     1.000
_diffrn_reflns_limit_h_min     -12
_diffrn_reflns_limit_h_max     12
_diffrn_reflns_limit_k_min     -19
_diffrn_reflns_limit_k_max     19
_diffrn_reflns_limit_l_min     -20
_diffrn_reflns_limit_l_max     19
_refine_special_details     ?
_reflns_number_total     4888
_reflns_number_gt     4349
_reflns_threshold_expression     'I > 2\s(I)'
_refine_ls_structure_factor_coef     Fsqd
_refine_ls_matrix_type     full
_refine_ls_R_factor_all     0.0440
_refine_ls_R_factor_gt     0.0381
_refine_ls_wR_factor_gt     0.1015
_refine_ls_wR_factor_ref     0.1058
_refine_ls_goodness_of_fit_ref     1.045
_refine_ls_restrained_S_all     1.045
_refine_ls_number_reflns     4888
_refine_ls_number_parameters     304
_refine_ls_number_restraints     0
_refine_ls_hydrogen_treatment     mixed
_refine_ls_weighting_scheme     calc
_refine_ls_weighting_details
              'w=1/[\s^2^(Fo^2^)+(0.0536P)^2^+2.7024P] where P=(Fo^2^+2Fc^2^)/3'
_atom_sites_solution_hydrogens     mixed
_atom_sites_solution_primary     dual
_atom_sites_solution_secondary     difmap
_refine_ls_shift/su_max     0.001
_refine_ls_shift/su_mean     0.000
_refine_diff_density_max     0.482
_refine_diff_density_min     -0.662
_refine_ls_extinction_method     none
_refine_ls_extinction_coef     .
loop_
    _atom_type_symbol
    _atom_type_description
    _atom_type_scat_dispersion_real
    _atom_type_scat_dispersion_imag
    _atom_type_scat_source
    'C' 'C' 0.0033 0.0016
                         'International Tables Vol C Tables 4.2.6.8 and 6.1.1.4'
    'H' 'H' 0.0000 0.0000
                         'International Tables Vol C Tables 4.2.6.8 and 6.1.1.4'
    'Cl' 'Cl' 0.1484 0.1585
                         'International Tables Vol C Tables 4.2.6.8 and 6.1.1.4'
    'O' 'O' 0.0106 0.0060
                         'International Tables Vol C Tables 4.2.6.8 and 6.1.1.4'
    'P' 'P' 0.1023 0.0942
                         'International Tables Vol C Tables 4.2.6.8 and 6.1.1.4'
    'S' 'S' 0.1246 0.1234
                         'International Tables Vol C Tables 4.2.6.8 and 6.1.1.4'
_computing_data_collection
;
APEX2 (Bruker, 2014)
;
_computing_cell_refinement
;
SAINT (Bruker, 2014)
;
_computing_data_reduction
;
SAINT (Bruker, 2014)
;
_computing_structure_solution
;
SHELXT (Sheldrick, 2015a)
;
_computing_structure_refinement
;
SHELXL2014 (Sheldrick, 2015b)
;
_computing_molecular_graphics
;
<i>OLEX2</i> (Dolomanov <i>et al.</i>, 2009) and
Mercury (Macrae <i>et al.</i>, 2008)
;
_computing_publication_material
;
publCIF (Westrip, 2010)
;
loop_
    _atom_site_type_symbol
    _atom_site_label
    _atom_site_fract_x
    _atom_site_fract_y
    _atom_site_fract_z
    _atom_site_U_iso_or_equiv
    _atom_site_adp_type
    _atom_site_calc_flag
    _atom_site_occupancy
    _atom_site_disorder_assembly
    _atom_site_disorder_group
    P P1 0.63863(5) 0.30456(3) 0.33309(3) 0.01288(12) Uani d 1 . .
    H H1P 0.592(2) 0.2397(14) 0.2950(14) 0.018(5) Uiso d 1 . .
    S S1 0.43769(5) 0.17697(3) 0.41453(3) 0.01702(12) Uani d 1 . .
    O O1 0.50338(15) 0.10620(9) 0.38266(10) 0.0261(3) Uani d 1 . .
    O O2 0.34252(15) 0.15453(10) 0.46751(10) 0.0269(3) Uani d 1 . .
    O O3 0.37411(14) 0.23600(9) 0.34604(9) 0.0210(3) Uani d 1 . .
    O O4 0.86431(15) 0.19197(8) 0.35798(9) 0.0210(3) Uani d 1 . .
    O O5 0.51406(15) 0.34403(9) 0.15930(8) 0.0206(3) Uani d 1 . .
    C C1 0.77958(19) 0.33171(11) 0.50245(12) 0.0155(4) Uani d 1 . .
    H H1 0.8372 0.3678 0.4781 0.019 Uiso calc 1 . .
    C C2 0.66711(19) 0.28789(11) 0.44773(11) 0.0139(3) Uani d 1 . .
    C C3 0.58188(19) 0.23434(11) 0.48294(12) 0.0155(4) Uani d 1 . .
    C C4 0.6117(2) 0.22566(12) 0.57215(12) 0.0188(4) Uani d 1 . .
    H H4 0.5552 0.1890 0.5966 0.023 Uiso calc 1 . .
    C C5 0.7235(2) 0.27025(12) 0.62605(12) 0.0187(4) Uani d 1 . .
    H H5 0.7417 0.2642 0.6871 0.022 Uiso calc 1 . .
    C C6 0.8093(2) 0.32358(12) 0.59237(12) 0.0170(4) Uani d 1 . .
    C C7 0.9324(2) 0.37081(13) 0.65044(13) 0.0227(4) Uani d 1 . .
    H H7A 0.9220 0.3708 0.7099 0.034 Uiso calc 1 . .
    H H7B 0.9323 0.4287 0.6299 0.034 Uiso calc 1 . .
    H H7C 1.0231 0.3437 0.6493 0.034 Uiso calc 1 . .
    C C8 0.51505(19) 0.38810(11) 0.29746(12) 0.0159(4) Uani d 1 . .
    C C9 0.4711(2) 0.44064(12) 0.35526(13) 0.0202(4) Uani d 1 . .
    H H9 0.5089 0.4336 0.4160 0.024 Uiso calc 1 . .
    C C10 0.3720(2) 0.50321(13) 0.32356(14) 0.0239(4) Uani d 1 . .
    H H10 0.3426 0.5402 0.3624 0.029 Uiso calc 1 . .
    C C11 0.3158(2) 0.51167(13) 0.23483(15) 0.0246(4) Uani d 1 . .
    H H11 0.2461 0.5540 0.2136 0.030 Uiso calc 1 . .
    C C12 0.3583(2) 0.46027(12) 0.17634(13) 0.0209(4) Uani d 1 . .
    H H12 0.3185 0.4670 0.1157 0.025 Uiso calc 1 . .
    C C13 0.46023(19) 0.39848(12) 0.20784(12) 0.0173(4) Uani d 1 . .
    C C14 0.4860(2) 0.36077(14) 0.06819(13) 0.0261(4) Uani d 1 . .
    H H14A 0.3827 0.3561 0.0413 0.039 Uiso calc 1 . .
    H H14B 0.5378 0.3201 0.0416 0.039 Uiso calc 1 . .
    H H14C 0.5184 0.4176 0.0595 0.039 Uiso calc 1 . .
    C C15 0.80656(19) 0.32846(12) 0.31142(11) 0.0152(4) Uani d 1 . .
    C C16 0.8366(2) 0.40458(12) 0.27736(12) 0.0192(4) Uani d 1 . .
    H H16 0.7672 0.4482 0.2665 0.023 Uiso calc 1 . .
    C C17 0.9686(2) 0.41647(13) 0.25930(13) 0.0224(4) Uani d 1 . .
    H H17 0.9894 0.4678 0.2349 0.027 Uiso calc 1 . .
    C C18 1.0697(2) 0.35248(13) 0.27735(13) 0.0226(4) Uani d 1 . .
    H H18 1.1612 0.3615 0.2670 0.027 Uiso calc 1 . .
    C C19 1.0407(2) 0.27600(13) 0.30998(13) 0.0208(4) Uani d 1 . .
    H H19 1.1106 0.2326 0.3208 0.025 Uiso calc 1 . .
    C C20 0.9083(2) 0.26368(12) 0.32663(12) 0.0173(4) Uani d 1 . .
    C C21 0.9467(2) 0.11736(13) 0.35617(14) 0.0258(4) Uani d 1 . .
    H H21A 0.9509 0.1062 0.2965 0.039 Uiso calc 1 . .
    H H21B 0.9012 0.0699 0.3775 0.039 Uiso calc 1 . .
    H H21C 1.0442 0.1251 0.3932 0.039 Uiso calc 1 . .
    C C22 0.2653(5) 0.3457(2) 0.5203(2) 0.0676(11) Uani d 1 . .
    H H22A 0.2056 0.3047 0.4801 0.081 Uiso calc 1 . .
    H H22B 0.3569 0.3518 0.5038 0.081 Uiso calc 1 . .
    Cl Cl1 0.30192(7) 0.30568(5) 0.62409(4) 0.04587(19) Uani d 1 . .
    Cl Cl2 0.17791(9) 0.44136(4) 0.50619(5) 0.0517(2) Uani d 1 . .
    O O6 0.73753(17) -0.00322(11) 0.45863(11) 0.0308(4) Uani d 1 . .
    H H1O 0.656(4) 0.027(2) 0.436(2) 0.049(8) Uiso d 1 . .
    H H2O 0.701(3) -0.053(2) 0.4720(19) 0.043(8) Uiso d 1 . .
loop_
    _atom_site_aniso_label
    _atom_site_aniso_U_11
    _atom_site_aniso_U_22
    _atom_site_aniso_U_33
    _atom_site_aniso_U_12
    _atom_site_aniso_U_13
    _atom_site_aniso_U_23
    P1 0.0121(2) 0.0138(2) 0.0124(2) 0.00178(16) 0.00263(17) 0.00083(16)
    S1 0.0143(2) 0.0180(2) 0.0173(2) -0.00200(17) 0.00148(17) 0.00157(17)
    O1 0.0245(7) 0.0214(7) 0.0283(8) 0.0011(6) -0.0007(6) -0.0049(6)
    O2 0.0227(7) 0.0324(8) 0.0255(8) -0.0092(6) 0.0062(6) 0.0041(6)
    O3 0.0141(6) 0.0255(7) 0.0207(7) -0.0009(5) -0.0003(5) 0.0048(6)
    O4 0.0217(7) 0.0174(7) 0.0268(7) 0.0068(5) 0.0115(6) 0.0045(5)
    O5 0.0244(7) 0.0213(7) 0.0148(7) 0.0010(6) 0.0027(5) 0.0006(5)
    C1 0.0151(8) 0.0143(8) 0.0173(9) 0.0025(7) 0.0044(7) -0.0010(7)
    C2 0.0147(8) 0.0138(8) 0.0134(8) 0.0043(7) 0.0043(7) 0.0012(7)
    C3 0.0137(8) 0.0159(9) 0.0162(9) 0.0026(7) 0.0025(7) 0.0006(7)
    C4 0.0182(9) 0.0209(9) 0.0179(9) 0.0014(7) 0.0058(7) 0.0035(7)
    C5 0.0213(9) 0.0210(9) 0.0139(9) 0.0045(7) 0.0047(7) 0.0015(7)
    C6 0.0160(9) 0.0168(9) 0.0173(9) 0.0047(7) 0.0026(7) -0.0020(7)
    C7 0.0234(10) 0.0239(10) 0.0186(9) -0.0010(8) 0.0017(8) -0.0030(8)
    C8 0.0123(8) 0.0153(9) 0.0198(9) 0.0020(7) 0.0038(7) 0.0036(7)
    C9 0.0198(9) 0.0202(10) 0.0211(9) 0.0029(7) 0.0063(8) 0.0025(7)
    C10 0.0229(10) 0.0199(10) 0.0323(11) 0.0051(8) 0.0131(9) 0.0028(8)
    C11 0.0159(9) 0.0206(10) 0.0381(12) 0.0039(7) 0.0080(8) 0.0117(9)
    C12 0.0162(9) 0.0209(9) 0.0229(10) -0.0024(7) 0.0002(7) 0.0093(8)
    C13 0.0133(8) 0.0172(9) 0.0211(9) -0.0029(7) 0.0039(7) 0.0027(7)
    C14 0.0339(11) 0.0273(11) 0.0166(9) -0.0028(9) 0.0055(8) 0.0023(8)
    C15 0.0136(8) 0.0191(9) 0.0131(8) -0.0004(7) 0.0037(7) -0.0023(7)
    C16 0.0199(9) 0.0189(9) 0.0183(9) -0.0006(7) 0.0040(7) -0.0011(7)
    C17 0.0247(10) 0.0223(10) 0.0213(10) -0.0082(8) 0.0077(8) -0.0020(8)
    C18 0.0170(9) 0.0303(11) 0.0221(10) -0.0056(8) 0.0083(8) -0.0079(8)
    C19 0.0158(9) 0.0272(10) 0.0196(9) 0.0025(8) 0.0049(7) -0.0045(8)
    C20 0.0183(9) 0.0196(9) 0.0140(8) -0.0001(7) 0.0042(7) -0.0015(7)
    C21 0.0311(11) 0.0198(10) 0.0289(11) 0.0109(8) 0.0117(9) 0.0024(8)
    C22 0.126(3) 0.0495(18) 0.0368(15) 0.043(2) 0.0374(19) 0.0161(13)
    Cl1 0.0453(4) 0.0621(4) 0.0305(3) 0.0225(3) 0.0103(3) 0.0118(3)
    Cl2 0.0798(5) 0.0347(3) 0.0452(4) 0.0190(3) 0.0245(4) 0.0098(3)
    O6 0.0241(8) 0.0272(8) 0.0389(9) -0.0020(7) 0.0040(7) 0.0056(7)
_geom_special_details
;
 All esds (except the esd in the dihedral angle between two l.s. planes)
 are estimated using the full covariance matrix.  The cell esds are taken
 into account individually in the estimation of esds in distances, angles
 and torsion angles; correlations between esds in cell parameters are only
 used when they are defined by crystal symmetry.  An approximate (isotropic)
 treatment of cell esds is used for estimating esds involving l.s. planes.
;
loop_
    _geom_bond_atom_site_label_1
    _geom_bond_atom_site_label_2
    _geom_bond_site_symmetry_2
    _geom_bond_distance
    _geom_bond_publ_flag
    P1 C8 . 1.7794(18) ?
    P1 C15 . 1.7828(18) ?
    P1 C2 . 1.7984(18) ?
    P1 H1P . 1.22(2) ?
    S1 O2 . 1.4453(15) ?
    S1 O1 . 1.4495(15) ?
    S1 O3 . 1.4521(14) ?
    S1 C3 . 1.7816(19) ?
    O4 C20 . 1.359(2) ?
    O4 C21 . 1.435(2) ?
    O5 C13 . 1.354(2) ?
    O5 C14 . 1.434(2) ?
    C1 C2 . 1.391(3) ?
    C1 C6 . 1.395(3) ?
    C1 H1 . 0.9500 ?
    C2 C3 . 1.400(3) ?
    C3 C4 . 1.385(3) ?
    C4 C5 . 1.388(3) ?
    C4 H4 . 0.9500 ?
    C5 C6 . 1.388(3) ?
    C5 H5 . 0.9500 ?
    C6 C7 . 1.505(3) ?
    C7 H7A . 0.9800 ?
    C7 H7B . 0.9800 ?
    C7 H7C . 0.9800 ?
    C8 C9 . 1.391(3) ?
    C8 C13 . 1.400(3) ?
    C9 C10 . 1.384(3) ?
    C9 H9 . 0.9500 ?
    C10 C11 . 1.386(3) ?
    C10 H10 . 0.9500 ?
    C11 C12 . 1.382(3) ?
    C11 H11 . 0.9500 ?
    C12 C13 . 1.390(3) ?
    C12 H12 . 0.9500 ?
    C14 H14A . 0.9800 ?
    C14 H14B . 0.9800 ?
    C14 H14C . 0.9800 ?
    C15 C16 . 1.391(3) ?
    C15 C20 . 1.402(3) ?
    C16 C17 . 1.389(3) ?
    C16 H16 . 0.9500 ?
    C17 C18 . 1.389(3) ?
    C17 H17 . 0.9500 ?
    C18 C19 . 1.383(3) ?
    C18 H18 . 0.9500 ?
    C19 C20 . 1.384(3) ?
    C19 H19 . 0.9500 ?
    C21 H21A . 0.9800 ?
    C21 H21B . 0.9800 ?
    C21 H21C . 0.9800 ?
    C22 Cl1 . 1.725(3) ?
    C22 Cl2 . 1.728(3) ?
    C22 H22A . 0.9900 ?
    C22 H22B . 0.9900 ?
    O6 H1O . 0.91(3) ?
    O6 H2O . 0.92(3) ?
loop_
    _geom_angle_atom_site_label_1
    _geom_angle_atom_site_label_2
    _geom_angle_atom_site_label_3
    _geom_angle_site_symmetry_1
    _geom_angle_site_symmetry_3
    _geom_angle
    _geom_angle_publ_flag
    C8 P1 C15 . . 110.16(9) ?
    C8 P1 C2 . . 110.40(8) ?
    C15 P1 C2 . . 108.82(8) ?
    C8 P1 H1P . . 110.0(10) ?
    C15 P1 H1P . . 108.8(10) ?
    C2 P1 H1P . . 108.6(10) ?
    O2 S1 O1 . . 114.48(9) ?
    O2 S1 O3 . . 113.14(9) ?
    O1 S1 O3 . . 112.20(9) ?
    O2 S1 C3 . . 106.35(9) ?
    O1 S1 C3 . . 105.80(8) ?
    O3 S1 C3 . . 103.80(8) ?
    C20 O4 C21 . . 117.55(15) ?
    C13 O5 C14 . . 117.51(15) ?
    C2 C1 C6 . . 121.17(17) ?
    C2 C1 H1 . . 119.4 ?
    C6 C1 H1 . . 119.4 ?
    C1 C2 C3 . . 119.83(17) ?
    C1 C2 P1 . . 116.93(14) ?
    C3 C2 P1 . . 123.24(14) ?
    C4 C3 C2 . . 119.16(17) ?
    C4 C3 S1 . . 119.96(14) ?
    C2 C3 S1 . . 120.87(14) ?
    C3 C4 C5 . . 120.43(18) ?
    C3 C4 H4 . . 119.8 ?
    C5 C4 H4 . . 119.8 ?
    C6 C5 C4 . . 121.25(17) ?
    C6 C5 H5 . . 119.4 ?
    C4 C5 H5 . . 119.4 ?
    C5 C6 C1 . . 118.16(17) ?
    C5 C6 C7 . . 121.47(17) ?
    C1 C6 C7 . . 120.37(17) ?
    C6 C7 H7A . . 109.5 ?
    C6 C7 H7B . . 109.5 ?
    H7A C7 H7B . . 109.5 ?
    C6 C7 H7C . . 109.5 ?
    H7A C7 H7C . . 109.5 ?
    H7B C7 H7C . . 109.5 ?
    C9 C8 C13 . . 120.48(17) ?
    C9 C8 P1 . . 122.19(15) ?
    C13 C8 P1 . . 117.32(14) ?
    C10 C9 C8 . . 119.47(19) ?
    C10 C9 H9 . . 120.3 ?
    C8 C9 H9 . . 120.3 ?
    C9 C10 C11 . . 119.59(19) ?
    C9 C10 H10 . . 120.2 ?
    C11 C10 H10 . . 120.2 ?
    C12 C11 C10 . . 121.81(18) ?
    C12 C11 H11 . . 119.1 ?
    C10 C11 H11 . . 119.1 ?
    C11 C12 C13 . . 118.80(18) ?
    C11 C12 H12 . . 120.6 ?
    C13 C12 H12 . . 120.6 ?
    O5 C13 C12 . . 125.99(18) ?
    O5 C13 C8 . . 114.20(16) ?
    C12 C13 C8 . . 119.81(18) ?
    O5 C14 H14A . . 109.5 ?
    O5 C14 H14B . . 109.5 ?
    H14A C14 H14B . . 109.5 ?
    O5 C14 H14C . . 109.5 ?
    H14A C14 H14C . . 109.5 ?
    H14B C14 H14C . . 109.5 ?
    C16 C15 C20 . . 120.20(17) ?
    C16 C15 P1 . . 123.67(14) ?
    C20 C15 P1 . . 116.05(14) ?
    C17 C16 C15 . . 119.71(18) ?
    C17 C16 H16 . . 120.1 ?
    C15 C16 H16 . . 120.1 ?
    C16 C17 C18 . . 119.23(19) ?
    C16 C17 H17 . . 120.4 ?
    C18 C17 H17 . . 120.4 ?
    C19 C18 C17 . . 121.78(18) ?
    C19 C18 H18 . . 119.1 ?
    C17 C18 H18 . . 119.1 ?
    C18 C19 C20 . . 118.94(18) ?
    C18 C19 H19 . . 120.5 ?
    C20 C19 H19 . . 120.5 ?
    O4 C20 C19 . . 125.57(18) ?
    O4 C20 C15 . . 114.34(16) ?
    C19 C20 C15 . . 120.09(18) ?
    O4 C21 H21A . . 109.5 ?
    O4 C21 H21B . . 109.5 ?
    H21A C21 H21B . . 109.5 ?
    O4 C21 H21C . . 109.5 ?
    H21A C21 H21C . . 109.5 ?
    H21B C21 H21C . . 109.5 ?
    Cl1 C22 Cl2 . . 115.01(17) ?
    Cl1 C22 H22A . . 108.5 ?
    Cl2 C22 H22A . . 108.5 ?
    Cl1 C22 H22B . . 108.5 ?
    Cl2 C22 H22B . . 108.5 ?
    H22A C22 H22B . . 107.5 ?
    H1O O6 H2O . . 102(3) ?
loop_
    _geom_torsion_atom_site_label_1
    _geom_torsion_atom_site_label_2
    _geom_torsion_atom_site_label_3
    _geom_torsion_atom_site_label_4
    _geom_torsion_site_symmetry_1
    _geom_torsion_site_symmetry_2
    _geom_torsion_site_symmetry_3
    _geom_torsion_site_symmetry_4
    _geom_torsion
    _geom_torsion_publ_flag
    C6 C1 C2 C3 . . . . -0.2(3) ?
    C6 C1 C2 P1 . . . . 179.37(14) ?
    C8 P1 C2 C1 . . . . -91.04(15) ?
    C15 P1 C2 C1 . . . . 29.98(16) ?
    C8 P1 C2 C3 . . . . 88.50(16) ?
    C15 P1 C2 C3 . . . . -150.48(15) ?
    C1 C2 C3 C4 . . . . -0.3(3) ?
    P1 C2 C3 C4 . . . . -179.79(14) ?
    C1 C2 C3 S1 . . . . -179.67(13) ?
    P1 C2 C3 S1 . . . . 0.8(2) ?
    O2 S1 C3 C4 . . . . 21.46(18) ?
    O1 S1 C3 C4 . . . . -100.67(16) ?
    O3 S1 C3 C4 . . . . 141.04(15) ?
    O2 S1 C3 C2 . . . . -159.14(15) ?
    O1 S1 C3 C2 . . . . 78.73(16) ?
    O3 S1 C3 C2 . . . . -39.55(17) ?
    C2 C3 C4 C5 . . . . 0.8(3) ?
    S1 C3 C4 C5 . . . . -179.82(14) ?
    C3 C4 C5 C6 . . . . -0.8(3) ?
    C4 C5 C6 C1 . . . . 0.4(3) ?
    C4 C5 C6 C7 . . . . -178.82(18) ?
    C2 C1 C6 C5 . . . . 0.1(3) ?
    C2 C1 C6 C7 . . . . 179.34(17) ?
    C15 P1 C8 C9 . . . . -109.47(16) ?
    C2 P1 C8 C9 . . . . 10.75(19) ?
    C15 P1 C8 C13 . . . . 71.78(16) ?
    C2 P1 C8 C13 . . . . -168.00(14) ?
    C13 C8 C9 C10 . . . . 0.3(3) ?
    P1 C8 C9 C10 . . . . -178.39(15) ?
    C8 C9 C10 C11 . . . . 1.2(3) ?
    C9 C10 C11 C12 . . . . -1.4(3) ?
    C10 C11 C12 C13 . . . . 0.0(3) ?
    C14 O5 C13 C12 . . . . 12.9(3) ?
    C14 O5 C13 C8 . . . . -167.84(16) ?
    C11 C12 C13 O5 . . . . -179.18(17) ?
    C11 C12 C13 C8 . . . . 1.6(3) ?
    C9 C8 C13 O5 . . . . 178.92(16) ?
    P1 C8 C13 O5 . . . . -2.3(2) ?
    C9 C8 C13 C12 . . . . -1.7(3) ?
    P1 C8 C13 C12 . . . . 177.04(14) ?
    C8 P1 C15 C16 . . . . 4.33(19) ?
    C2 P1 C15 C16 . . . . -116.84(16) ?
    C8 P1 C15 C20 . . . . -172.54(14) ?
    C2 P1 C15 C20 . . . . 66.29(16) ?
    C20 C15 C16 C17 . . . . -0.7(3) ?
    P1 C15 C16 C17 . . . . -177.42(15) ?
    C15 C16 C17 C18 . . . . -1.3(3) ?
    C16 C17 C18 C19 . . . . 2.3(3) ?
    C17 C18 C19 C20 . . . . -1.3(3) ?
    C21 O4 C20 C19 . . . . -14.4(3) ?
    C21 O4 C20 C15 . . . . 165.79(17) ?
    C18 C19 C20 O4 . . . . 179.46(18) ?
    C18 C19 C20 C15 . . . . -0.8(3) ?
    C16 C15 C20 O4 . . . . -178.46(16) ?
    P1 C15 C20 O4 . . . . -1.5(2) ?
    C16 C15 C20 C19 . . . . 1.7(3) ?
    P1 C15 C20 C19 . . . . 178.73(14) ?
loop_
    _geom_hbond_atom_site_label_D
    _geom_hbond_atom_site_label_H
    _geom_hbond_atom_site_label_A
    _geom_hbond_site_symmetry_A
    _geom_hbond_distance_DH
    _geom_hbond_distance_HA
    _geom_hbond_distance_DA
    _geom_hbond_angle_DHA
    O6 H1O O1 . 0.91(3) 1.96(3) 2.862(2) 170(3)
    O6 H2O O2 3_656 0.92(3) 1.98(3) 2.877(2) 164(3)
    C19 H19 O3 1_655 0.95 2.47 3.180(2) 131.7
_shelx_hkl_file
;
   1   0   0   -0.10    0.10
   1   0   0    0.00    0.10
   1   0   0    0.10    0.10
   1   0   0    0.00    0.10
   1   0   0    0.00    0.10
   1   0   0    0.00    0.10
   1   0   0   -0.10    0.10
   2   0   0   40.20    1.60
   2   0   0   43.80    1.50
   2   0   0   38.60    1.50
   2   0   0   42.80    1.50
   2   0   0   42.50    1.50
   2   0   0   46.80    1.60
   2   0   0   45.10    1.40
  -2   0   0   43.50    1.50
  -2   0   0   43.20    1.50
  -2   0   0   43.80    1.40
  -2   0   0   44.80    1.50
  -2   0   0   44.30    1.60
   3   0   0   -0.20    0.30
   3   0   0   -0.60    0.30
   3   0   0   -0.10    0.30
   3   0   0   -0.20    0.30
   3   0   0   -0.20    0.30
   3   0   0   -0.40    0.20
  -3   0   0   -0.50    0.30
  -3   0   0   -0.30    0.30
  -3   0   0   -1.00    0.20
   3   0   0   -0.50    0.40
  -3   0   0   -0.70    0.30
  -3   0   0   -0.20    0.30
   3   0   0   -0.30    0.30
   4   0   0    5.90    0.70
   4   0   0    5.70    0.60
   4   0   0    5.60    0.70
  -4   0   0    5.00    0.70
   4   0   0    6.70    0.70
  -4   0   0    6.60    0.70
  -4   0   0    5.10    0.70
  -4   0   0    6.20    0.70
   4   0   0    5.70    0.70
   4   0   0    5.00    0.70
   4   0   0    5.90    0.70
   4   0   0    5.30    0.60
   4   0   0    5.90    0.70
   5   0   0    0.20    0.50
   5   0   0   -0.60    0.40
   5   0   0    0.30    0.50
   5   0   0    1.40    0.70
   5   0   0    0.10    0.50
   5   0   0   -0.10    0.50
   5   0   0    0.40    0.50
   5   0   0    0.20    0.40
   5   0   0    0.30    0.50
   5   0   0    0.00    0.70
  -5   0   0   -0.90    0.40
  -5   0   0   -0.10    0.50
  -5   0   0   -0.30    0.50
  -5   0   0   -0.70    0.60
  -5   0   0   -0.40    0.50
  -6   0   0  282.27    9.10
  -6   0   0  297.77    8.80
  -6   0   0  292.67    9.00
  -6   0   0  295.27    9.00
   6   0   0  295.57    9.00
   6   0   0  306.57    8.90
   6   0   0  273.47    8.90
   6   0   0  293.17    9.00
   6   0   0  304.17    9.00
   6   0   0  291.27    9.20
   6   0   0  291.77    8.80
   6   0   0  281.57    9.00
  -6   0   0  285.57    9.00
   6   0   0  275.67    8.80
   6   0   0  285.37    9.10
   7   0   0   -0.90    0.70
  -7   0   0    1.10    0.90
   7   0   0    0.30    0.80
  -7   0   0    0.30    0.60
   7   0   0    0.30    0.70
   7   0   0    0.50    0.70
  -7   0   0    0.50    0.80
   7   0   0   -0.30    0.70
  -7   0   0   -0.40    0.70
   8   0   0   16.90    1.50
   8   0   0   15.60    1.80
   8   0   0   17.70    1.70
   8   0   0   14.60    1.60
  -8   0   0   18.10    1.80
  -8   0   0   17.70    2.10
  -8   0   0   15.60    1.80
   8   0   0   14.10    1.30
  -9   0   0    0.50    1.20
   9   0   0   -0.80    0.80
  -9   0   0    0.30    1.10
   9   0   0    0.70    1.10
   9   0   0    0.60    1.00
   9   0   0    0.20    1.10
  -9   0   0   -0.80    1.10
   9   0   0    0.40    1.10
  10   0   0   36.90    2.20
  10   0   0   32.70    2.60
  10   0   0   28.50    3.30
  10   0   0   31.60    2.80
  10   0   0   36.90    2.60
 -10   0   0   32.00    3.00
  11   0   0    0.60    1.60
  11   0   0   -1.20    1.50
  11   0   0    0.50    1.70
  11   0   0   -0.30    1.60
  11   0   0   -2.20    1.10
  -1  -1   0    9.90    0.40
   1  -1   0    9.70    0.40
  -1  -1   0   10.30    0.40
   1  -1   0    9.40    0.40
   1  -1   0   10.50    0.40
   1  -1   0    9.80    0.40
   1  -1   0    9.90    0.40
  -1   1   0   10.50    0.40
   1   1   0    9.90    0.40
   1   1   0   11.00    0.50
   1   1   0    8.70    0.40
   1   1   0   10.60    0.50
  -1   1   0    8.90    0.40
  -1   1   0    9.90    0.40
   2  -1   0  572.64   16.40
  -2  -1   0  560.64   16.40
   2  -1   0  584.44   16.40
  -2  -1   0  584.44   16.50
   2  -1   0  582.94   16.40
   2  -1   0  582.04   16.40
  -2  -1   0  562.94   16.40
   2  -1   0  565.84   16.50
   2  -1   0  571.34   16.40
   2  -1   0  579.54   16.50
  -2  -1   0  576.34   16.50
  -2  -1   0  586.64   16.40
  -2  -1   0  557.84   16.40
  -2   1   0  550.54   16.40
   2   1   0  612.54   16.40
  -2   1   0  590.74   16.50
   2   1   0  570.14   16.50
   2   1   0  587.94   16.50
   2   1   0  521.95   16.60
  -2   1   0  581.34   16.40
   2   1   0  592.54   16.40
  -2   1   0  578.54   16.40
   2   1   0  573.54   16.40
   2   1   0  553.94   16.40
  -2   1   0  590.04   16.50
  -2   1   0  566.24   16.50
  -3  -1   0   62.89    2.10
   3  -1   0   62.19    2.20
   3  -1   0   63.69    2.10
   3  -1   0   63.89    2.10
   3  -1   0   62.59    2.20
  -3  -1   0   57.19    2.20
   3  -1   0   62.29    2.10
  -3  -1   0   63.69    2.30
  -3  -1   0   57.49    2.10
   3  -1   0   60.69    2.10
   3  -1   0   61.09    2.10
  -3  -1   0   61.39    2.10
   3  -1   0   62.29    2.20
  -3  -1   0   59.09    2.10
   3   1   0   60.19    2.20
  -3   1   0   60.79    2.00
  -3   1   0   63.49    2.20
   3   1   0   60.59    2.10
   3   1   0   63.99    2.30
  -3   1   0   58.49    2.20
  -3   1   0   62.29    2.10
   3   1   0   62.69    2.10
   3   1   0   62.09    2.10
  -3   1   0   59.69    2.10
   3   1   0   62.89    2.10
   3   1   0   61.49    2.10
  -4  -1   0   29.00    1.60
  -4  -1   0   32.20    1.50
   4  -1   0   34.30    1.60
   4  -1   0   33.40    1.30
  -4  -1   0   32.30    1.50
  -4  -1   0   33.80    1.40
   4  -1   0   29.70    1.40
  -4  -1   0   31.60    1.40
   4  -1   0   31.50    1.30
   4  -1   0   32.30    1.40
   4  -1   0   29.70    1.60
   4  -1   0   32.00    1.50
   4  -1   0   33.20    1.50
   4   1   0   34.30    1.60
  -4   1   0   31.60    1.30
   4   1   0   31.20    1.60
   4   1   0   34.00    1.60
   4   1   0   33.20    1.40
  -4   1   0   30.00    1.50
   4   1   0   31.60    1.40
  -4   1   0   29.70    1.50
   4   1   0   32.40    1.40
   4   1   0   32.60    1.30
   5  -1   0    8.00    1.00
   5  -1   0    8.00    0.90
  -5  -1   0    5.40    0.80
   5  -1   0    7.00    1.00
  -5  -1   0    6.40    0.70
   5  -1   0    6.80    0.80
   5  -1   0    8.20    0.90
   5  -1   0    6.80    0.80
   5  -1   0    7.60    0.80
   5  -1   0    7.80    0.80
  -5  -1   0    6.00    0.80
   5  -1   0    7.20    0.80
   5  -1   0    6.90    0.80
  -5  -1   0    6.20    0.70
  -5   1   0    8.00    0.90
   5   1   0    8.20    1.00
  -5   1   0    5.70    0.70
  -5   1   0    6.70    0.80
  -5   1   0    5.80    0.80
   5   1   0    7.70    0.70
   5   1   0    7.00    0.90
   5   1   0    7.10    0.90
   5   1   0    6.40    0.80
   5   1   0    6.00    0.80
  -5   1   0    6.90    0.80
   5   1   0    6.50    0.90
   5   1   0    8.10    0.90
   6  -1   0  199.98    6.10
  -6  -1   0  189.88    6.40
   6  -1   0  185.68    6.10
   6  -1   0  196.18    6.30
   6  -1   0  186.08    6.20
   6  -1   0  182.88    6.20
   6  -1   0  188.98    6.50
   6  -1   0  198.98    6.20
  -6  -1   0  192.38    6.10
  -6  -1   0  188.78    6.30
  -6  -1   0  193.18    6.10
   6  -1   0  194.78    6.10
   6  -1   0  195.08    6.00
   6  -1   0  189.58    6.30
  -6   1   0  191.88    6.00
   6   1   0  195.18    6.50
   6   1   0  188.88    6.20
  -6   1   0  187.38    6.20
  -6   1   0  189.68    6.20
  -6   1   0  196.68    6.30
   6   1   0  194.38    6.20
   6   1   0  183.38    6.10
   6   1   0  193.68    6.00
   6   1   0  182.78    6.50
   6   1   0  194.48    6.10
  -6   1   0  193.18    6.20
   6   1   0  189.08    6.20
   7  -1   0  144.09    4.90
   7  -1   0  143.29    4.70
   7  -1   0  145.89    5.00
  -7  -1   0  141.89    5.20
  -7  -1   0  139.89    5.20
   7  -1   0  143.09    5.00
  -7  -1   0  141.79    4.90
   7  -1   0  146.39    4.90
   7   1   0  142.29    5.10
  -7   1   0  144.99    4.80
  -7   1   0  140.59    5.00
   7   1   0  143.59    5.00
   7   1   0  137.99    5.00
   7   1   0  140.09    4.80
  -7   1   0  144.49    5.10
   7   1   0  143.99    5.00
   7   1   0  140.69    4.70
  -7   1   0  143.39    5.00
  -7   1   0  143.09    5.00
   8  -1   0   21.80    1.90
   8  -1   0   22.50    1.80
  -8  -1   0   15.80    1.90
  -8  -1   0   18.70    2.20
   8  -1   0   22.50    1.90
   8  -1   0   20.90    1.50
  -8  -1   0   19.30    1.70
   8  -1   0   20.80    1.70
  -8   1   0   21.10    2.00
   8   1   0   20.90    1.80
  -8   1   0   21.40    1.90
  -8   1   0   20.90    1.60
  -8   1   0   21.70    1.90
   8   1   0   20.40    1.70
   8   1   0   21.70    1.60
  -8   1   0   21.80    1.90
   8   1   0   16.00    1.70
   8   1   0   19.20    1.90
   9  -1   0   22.60    2.10
  -9  -1   0   22.70    2.40
   9  -1   0   19.40    2.10
   9  -1   0   23.30    1.70
   9  -1   0   21.20    2.00
  -9  -1   0   23.40    2.50
  -9  -1   0   23.00    2.10
   9  -1   0   21.00    2.00
   9   1   0   22.30    2.00
   9   1   0   17.70    2.60
   9   1   0   22.40    2.30
  -9   1   0   18.70    2.00
   9   1   0   21.30    1.70
   9   1   0   22.30    1.90
  10  -1   0   30.60    2.50
  10  -1   0   29.40    2.60
 -10  -1   0   21.40    2.50
 -10  -1   0   31.40    3.00
  10  -1   0   25.90    2.50
 -10  -1   0   32.90    2.80
  10  -1   0   30.00    2.20
  10  -1   0   29.90    2.40
  10   1   0   27.20    2.00
  10   1   0   29.80    2.60
  10   1   0   28.40    2.40
  10   1   0   29.30    2.60
  11  -1   0    9.80    1.80
  11  -1   0   10.50    1.90
  11  -1   0    5.50    1.90
 -11  -1   0    7.90    2.10
  11  -1   0    7.50    1.80
  11  -1   0    7.00    1.40
  11   1   0    9.10    2.00
  11   1   0    7.40    1.90
  11   1   0    7.60    1.70
  11   1   0    4.50    1.40
  11   1   0   10.10    1.90
   0  -2   0 2818.12   79.19
   0  -2   0 2903.31   79.39
   0  -2   0 2607.54   79.59
   0  -2   0 2948.00   79.39
   0   2   0 2805.22   79.49
   0   2   0 2726.73   79.39
  -1  -2   0   55.89    1.80
   1  -2   0   56.29    1.70
   1  -2   0   56.89    1.90
  -1  -2   0   54.49    1.80
  -1  -2   0   55.49    1.80
  -1  -2   0   57.19    1.90
   1  -2   0   56.39    1.80
   1  -2   0   56.59    1.80
  -1  -2   0   56.99    1.90
   1  -2   0   57.99    1.70
   1   2   0   53.79    1.80
   1   2   0   56.89    1.90
  -1   2   0   55.69    1.80
  -1   2   0   56.49    1.80
  -1   2   0   56.19    1.70
   1   2   0   54.19    1.80
   1   2   0   58.29    1.80
   1   2   0   55.09    1.90
  -1   2   0   58.09    1.70
  -2  -2   0    7.50    0.50
  -2  -2   0    6.60    0.70
   2  -2   0    7.60    0.50
   2  -2   0    8.20    0.60
   2  -2   0    7.40    0.40
  -2  -2   0    7.30    0.50
   2  -2   0    7.80    0.60
  -2  -2   0    7.10    0.70
   2  -2   0    7.30    0.50
   2  -2   0    7.50    0.50
   2  -2   0    7.40    0.50
  -2  -2   0    7.80    0.50
  -2   2   0    7.20    0.60
   2   2   0    8.70    0.70
   2   2   0    8.00    0.50
  -2   2   0    7.50    0.50
  -2   2   0    7.50    0.50
  -2   2   0    7.80    0.70
   2   2   0    8.00    0.50
  -2   2   0    7.20    0.60
  -2   2   0    7.70    0.50
   2   2   0    7.40    0.50
   2   2   0    7.60    0.70
   2   2   0    7.30    0.50
   3  -2   0   28.30    1.20
  -3  -2   0   26.70    1.20
   3  -2   0   27.10    1.20
   3  -2   0   27.40    1.30
   3  -2   0   27.60    1.10
  -3  -2   0   28.20    1.10
  -3  -2   0   27.40    1.10
   3  -2   0   27.60    1.20
  -3  -2   0   24.90    1.30
   3  -2   0   27.80    1.10
   3  -2   0   28.00    1.20
  -3  -2   0   28.10    1.30
  -3   2   0   27.70    1.10
  -3   2   0   28.20    1.30
   3   2   0   29.30    1.10
   3   2   0   27.20    1.10
   3   2   0   27.60    1.30
  -3   2   0   26.90    1.20
   3   2   0   28.70    1.20
   3   2   0   27.80    1.30
  -3   2   0   26.80    1.10
   3   2   0   27.80    1.20
  -3   2   0   29.60    1.20
   4  -2   0  349.77   10.50
   4  -2   0  368.36   10.60
  -4  -2   0  341.87   10.60
  -4  -2   0  354.06   10.70
   4  -2   0  359.66   10.40
   4  -2   0  358.96   10.40
  -4  -2   0  345.57   10.40
   4  -2   0  369.66   10.50
  -4  -2   0  356.86   10.40
   4  -2   0  359.06   10.50
   4  -2   0  346.77   10.60
  -4  -2   0  324.77   10.50
  -4   2   0  342.87   10.50
   4   2   0  356.06   10.60
   4   2   0  370.46   10.40
  -4   2   0  363.76   10.50
   4   2   0  349.57   10.50
   4   2   0  363.26   10.40
   4   2   0  344.87   10.60
   4   2   0  355.66   10.50
  -4   2   0  345.07   10.50
  -4   2   0  361.36   10.40
  -5  -2   0    1.90    0.70
   5  -2   0    3.50    0.80
  -5  -2   0    2.00    0.80
   5  -2   0    3.90    0.80
   5  -2   0    2.80    0.60
   5  -2   0    3.60    0.60
   5  -2   0    3.80    0.60
  -5  -2   0    2.90    0.70
   5  -2   0    3.90    0.70
   5  -2   0    2.80    0.50
   5  -2   0    2.80    0.60
   5  -2   0    3.30    0.60
  -5  -2   0    4.50    0.60
   5   2   0    3.00    0.60
   5   2   0    2.70    0.50
   5   2   0    3.70    0.70
   5   2   0    3.10    0.70
   5   2   0    4.10    0.70
   5   2   0    3.90    0.70
  -5   2   0    3.60    0.70
  -5   2   0    2.50    0.70
   5   2   0    2.60    0.60
  -5   2   0    2.40    0.60
   5   2   0    3.40    0.80
  -5   2   0    3.20    0.60
   6  -2   0   53.49    2.40
  -6  -2   0   53.19    2.60
   6  -2   0   55.49    2.10
   6  -2   0   54.29    2.30
  -6  -2   0   50.19    2.20
   6  -2   0   55.49    2.30
   6  -2   0   54.79    2.30
  -6  -2   0   52.19    2.50
   6  -2   0   49.50    2.30
   6  -2   0   54.39    2.70
   6  -2   0   53.49    2.50
   6  -2   0   51.69    2.50
   6  -2   0   53.79    2.20
   6   2   0   51.09    2.40
   6   2   0   52.89    2.30
   6   2   0   49.80    2.70
   6   2   0   50.59    2.30
  -6   2   0   54.49    2.30
   6   2   0   50.49    2.30
  -6   2   0   53.39    2.20
  -6   2   0   49.70    2.30
   6   2   0   56.19    2.20
  -6   2   0   55.79    2.40
   7  -2   0    1.40    0.70
  -7  -2   0    0.40    0.70
   7  -2   0    1.30    0.90
   7  -2   0    3.30    0.80
   7  -2   0    1.10    0.80
  -7  -2   0    0.70    1.00
   7  -2   0    1.70    0.80
  -7  -2   0    2.40    0.90
  -7   2   0    1.50    0.80
  -7   2   0    1.00    0.80
  -7   2   0    1.00    0.70
   7   2   0    1.50    0.90
   7   2   0    1.40    0.70
  -7   2   0    2.00    0.90
   7   2   0    1.20    0.70
   7   2   0    1.70    0.80
   7   2   0    1.80    0.70
  -8  -2   0    5.50    1.20
   8  -2   0    4.40    1.10
  -8  -2   0    5.10    1.10
  -8  -2   0    5.30    1.40
   8  -2   0    3.40    1.00
   8  -2   0    6.10    1.30
   8  -2   0    4.10    1.00
   8  -2   0    4.50    0.90
  -8   2   0    6.30    1.10
   8   2   0    4.60    1.00
  -8   2   0    3.20    1.20
   8   2   0    4.80    0.90
   8   2   0    5.20    1.30
   8   2   0    4.10    1.10
  -8   2   0    4.10    0.90
   8   2   0    4.50    1.10
  -9  -2   0    3.70    1.60
  -9  -2   0    4.30    1.20
   9  -2   0    3.60    1.40
   9  -2   0    5.40    1.20
   9  -2   0    4.90    1.10
   9  -2   0    5.40    1.20
   9  -2   0    6.40    1.30
  -9  -2   0    6.30    1.50
   9   2   0    3.70    1.20
   9   2   0    4.30    1.30
  -9   2   0    4.00    1.30
   9   2   0    4.40    1.50
   9   2   0    5.60    1.10
   9   2   0    2.80    1.60
  10  -2   0    0.00    1.20
  10  -2   0   -2.30    1.20
  10  -2   0    0.20    1.50
 -10  -2   0    0.40    1.70
  10  -2   0    0.60    1.20
 -10  -2   0   -0.90    1.60
  10  -2   0   -0.50    1.00
 -10  -2   0   -1.30    1.30
  10   2   0    1.20    1.20
  10   2   0    0.00    1.50
  10   2   0   -1.30    0.90
  10   2   0   -2.30    1.40
  10   2   0   -0.70    1.40
  11  -2   0   26.60    2.90
 -11  -2   0   20.00    2.70
  11  -2   0   17.60    2.30
  11  -2   0   19.40    2.20
  11  -2   0   19.20    1.90
  11  -2   0   19.20    2.10
  11   2   0   21.00    2.20
  11   2   0   23.50    2.50
  11   2   0   17.70    2.30
  11   2   0   21.20    2.60
  11   2   0   17.20    2.10
   0  -3   0   -0.50    0.20
   0  -3   0   -0.80    0.10
   0  -3   0   -0.60    0.10
   0  -3   0   -0.60    0.20
   0   3   0   -0.20    0.20
   0   3   0   -0.50    0.10
   0   3   0   -0.70    0.10
   0   3   0   -0.60    0.10
   0   3   0   -1.00    0.20
   1  -3   0  163.48    4.60
  -1  -3   0  150.98    4.60
  -1  -3   0  152.88    4.70
   1  -3   0  155.68    4.50
  -1  -3   0  148.99    4.70
   1  -3   0  159.48    4.50
   1  -3   0  155.28    4.70
   1  -3   0  163.18    4.60
  -1  -3   0  155.68    4.60
  -1  -3   0  152.78    4.60
  -1   3   0  153.98    4.50
  -1   3   0  160.58    4.60
  -1   3   0  154.48    4.50
   1   3   0  155.48    4.60
   1   3   0  157.48    4.60
   1   3   0  155.28    4.60
   1   3   0  155.48    4.70
  -1   3   0  158.88    4.70
   2  -3   0  168.18    5.00
   2  -3   0  168.08    4.90
  -2  -3   0  168.38    4.90
  -2  -3   0  167.48    5.20
  -2  -3   0  157.88    5.10
   2  -3   0  175.88    5.10
  -2  -3   0  167.08    5.00
   2  -3   0  168.28    5.00
   2  -3   0  167.28    4.80
   2  -3   0  167.98    4.80
  -2  -3   0  168.38    5.00
   2  -3   0  164.88    5.10
  -2   3   0  164.78    4.90
   2   3   0  166.08    5.10
   2   3   0  166.68    4.90
  -2   3   0  170.18    5.00
  -2   3   0  169.58    4.80
   2   3   0  166.58    4.90
   2   3   0  165.08    4.90
  -2   3   0  165.68    5.10
  -2   3   0  159.18    5.00
   2   3   0  162.38    5.10
   2   3   0  166.48    5.00
   3  -3   0    2.00    0.50
  -3  -3   0    1.80    0.50
  -3  -3   0    1.50    0.70
   3  -3   0    2.30    0.30
  -3  -3   0    2.30    0.40
   3  -3   0    2.20    0.40
   3  -3   0    2.20    0.40
  -3  -3   0    2.10    0.40
   3  -3   0    1.80    0.40
  -3  -3   0    2.40    0.40
   3  -3   0    2.50    0.50
   3  -3   0    1.80    0.30
  -3   3   0    2.10    0.40
   3   3   0    2.20    0.40
  -3   3   0    2.20    0.30
  -3   3   0    1.90    0.40
   3   3   0    1.90    0.30
   3   3   0    2.20    0.30
   3   3   0    2.20    0.50
   3   3   0    1.50    0.30
  -3   3   0    2.00    0.40
   3   3   0    2.20    0.50
   4  -3   0  227.38    7.20
  -4  -3   0  229.98    7.00
   4  -3   0  237.08    7.00
   4  -3   0  229.58    6.90
   4  -3   0  234.38    7.00
   4  -3   0  233.48    6.90
  -4  -3   0  238.78    7.30
  -4  -3   0  228.38    7.00
   4  -3   0  231.78    7.10
   4  -3   0  221.38    7.00
  -4  -3   0  242.58    7.40
  -4  -3   0  229.48    7.10
   4  -3   0  230.98    7.20
  -4   3   0  225.58    7.10
   4   3   0  222.18    7.00
   4   3   0  229.28    7.30
   4   3   0  236.08    7.00
  -4   3   0  241.28    7.20
   4   3   0  228.98    7.30
  -4   3   0  238.78    6.90
   4   3   0  250.07    7.00
  -4   3   0  234.68    7.10
   4   3   0  231.18    7.00
  -5  -3   0  179.18    5.90
  -5  -3   0  155.38    5.60
   5  -3   0  175.08    5.50
   5  -3   0  175.98    5.50
   5  -3   0  178.38    5.30
   5  -3   0  179.98    5.50
  -5  -3   0  159.78    5.40
   5  -3   0  178.28    5.60
   5  -3   0  167.58    5.60
   5  -3   0  167.78    5.30
   5  -3   0  173.48    5.70
  -5  -3   0  176.38    5.80
  -5  -3   0  157.78    5.50
  -5   3   0  176.78    5.40
  -5   3   0  175.18    5.60
   5   3   0  159.28    5.70
   5   3   0  178.98    5.40
   5   3   0  177.48    5.40
   5   3   0  183.38    5.40
   5   3   0  164.58    5.70
   5   3   0  168.68    5.60
   5   3   0  164.88    5.50
  -5   3   0  168.88    5.60
   5   3   0  181.88    5.70
  -6  -3   0    3.70    1.00
   6  -3   0    2.90    0.60
   6  -3   0    2.60    0.70
   6  -3   0    3.70    1.10
   6  -3   0    3.40    0.90
   6  -3   0    2.60    0.80
  -6  -3   0    3.00    0.90
  -6  -3   0    3.80    0.90
   6  -3   0    3.00    0.70
  -6  -3   0    3.20    0.70
   6  -3   0    3.30    0.70
   6  -3   0    1.60    0.80
  -6   3   0    3.00    0.80
   6   3   0    3.50    0.70
   6   3   0    2.70    0.90
  -6   3   0    3.10    0.80
   6   3   0    3.60    0.80
  -6   3   0    2.70    0.60
   6   3   0    3.00    0.80
   6   3   0    2.10    0.70
   7  -3   0  204.48    6.80
   7  -3   0  205.18    6.70
   7  -3   0  212.78    6.40
   7  -3   0  189.48    6.70
  -7  -3   0  203.98    6.60
   7  -3   0  209.48    6.50
   7  -3   0  206.98    6.60
  -7  -3   0  201.38    7.00
  -7  -3   0  204.18    7.00
   7   3   0  203.98    6.40
   7   3   0  198.18    6.60
  -7   3   0  202.08    6.80
   7   3   0  200.98    6.80
   7   3   0  207.38    6.50
   7   3   0  191.38    6.50
  -7   3   0  206.98    6.50
   8  -3   0   55.19    2.60
  -8  -3   0   53.49    3.10
   8  -3   0   53.79    2.50
   8  -3   0   49.10    2.80
  -8  -3   0   46.80    2.50
  -8  -3   0   55.09    2.90
   8  -3   0   51.59    2.40
   8  -3   0   50.69    2.60
  -8   3   0   50.79    2.40
   8   3   0   52.69    2.30
   8   3   0   53.29    2.50
  -8   3   0   51.49    2.80
   8   3   0   50.89    2.50
   8   3   0   53.69    2.70
  -9  -3   0   87.79    4.00
   9  -3   0   77.99    3.60
   9  -3   0   80.89    3.30
   9  -3   0   83.39    3.60
  -9  -3   0   81.99    3.60
   9  -3   0   86.39    3.50
   9  -3   0   83.29    3.80
  -9  -3   0   73.99    4.10
   9   3   0   83.79    3.30
  -9   3   0   81.79    3.80
   9   3   0   83.59    3.40
   9   3   0   81.79    3.70
  -9   3   0   82.49    3.30
   9   3   0   84.79    4.00
   9   3   0   81.19    3.50
  10  -3   0   11.50    1.70
  10  -3   0    9.60    1.90
  10  -3   0   13.70    1.80
 -10  -3   0   11.30    2.00
 -10  -3   0    8.00    2.10
  10  -3   0   15.40    1.80
 -10  -3   0   12.70    1.60
  10  -3   0   11.90    1.60
  10   3   0    9.80    1.70
 -10   3   0   12.50    2.00
  10   3   0   11.60    2.00
  10   3   0   10.70    1.60
  10   3   0   10.00    1.50
  10   3   0    8.50    1.70
  11  -3   0    5.30    2.00
  11  -3   0    4.80    1.90
  11  -3   0    6.30    1.70
 -11  -3   0    9.50    2.40
 -11  -3   0    8.00    2.10
  11  -3   0    5.50    1.70
  11  -3   0    6.00    1.50
  11   3   0    5.50    2.10
  11   3   0    3.50    1.60
  11   3   0    7.00    1.90
  11   3   0    5.10    1.30
   0  -4   0   65.79    2.00
   0  -4   0   63.39    2.10
   0  -4   0   64.49    2.10
   0  -4   0   64.69    2.10
   0   4   0   66.39    2.00
   0   4   0   63.59    2.10
   0   4   0   63.19    2.00
   0   4   0   65.69    2.00
   0   4   0   65.39    2.10
  -1  -4   0  720.93   20.50
  -1  -4   0  683.33   20.70
  -1  -4   0  725.43   20.50
   1  -4   0  725.83   20.60
  -1  -4   0  707.63   20.50
  -1  -4   0  733.03   20.70
   1  -4   0  762.62   20.50
   1  -4   0  726.03   20.40
   1  -4   0  737.53   20.60
   1  -4   0  686.93   20.40
   1   4   0  741.13   20.50
  -1   4   0  738.93   20.40
   1   4   0  701.53   20.50
  -1   4   0  720.43   20.40
  -1   4   0  743.63   20.70
  -1   4   0  709.23   20.60
   1   4   0  717.73   20.50
  -1   4   0  724.23   20.60
   1   4   0  713.33   20.70
  -2  -4   0 1657.53   46.00
   2  -4   0 1660.33   45.70
  -2  -4   0 1632.84   45.90
   2  -4   0 1534.75   45.70
  -2  -4   0 1617.94   45.80
  -2  -4   0 1571.34   46.00
   2  -4   0 1583.94   45.90
   2  -4   0 1602.74   45.90
  -2  -4   0 1613.84   45.80
   2  -4   0 1734.13   45.80
   2  -4   0 1600.04   45.90
   2   4   0 1623.24   45.70
   2   4   0 1519.55   45.90
  -2   4   0 1633.54   45.80
  -2   4   0 1617.74   45.80
   2   4   0 1661.63   46.00
  -2   4   0 1654.03   45.80
  -2   4   0 1530.05   45.90
  -2   4   0 1610.94   45.70
   2   4   0 1667.03   45.90
   2   4   0 1626.94   45.70
   3  -4   0  146.99    4.40
   3  -4   0  143.09    4.30
   3  -4   0  136.09    4.60
   3  -4   0  145.29    4.40
  -3  -4   0  140.19    4.40
   3  -4   0  146.89    4.50
  -3  -4   0  140.29    4.40
  -3  -4   0  151.78    4.80
  -3  -4   0  145.79    4.70
   3  -4   0  148.29    4.20
  -3  -4   0  140.59    4.50
   3  -4   0  145.09    4.30
   3   4   0  144.99    4.60
  -3   4   0  143.49    4.30
   3   4   0  147.19    4.30
  -3   4   0  132.79    4.50
   3   4   0  139.99    4.40
   3   4   0  141.99    4.40
   3   4   0  138.09    4.50
  -3   4   0  140.99    4.50
   3   4   0  137.49    4.60
  -3   4   0  145.19    4.50
  -4  -4   0  510.35   15.70
  -4  -4   0  546.55   16.00
   4  -4   0  558.44   15.60
  -4  -4   0  507.65   15.70
  -4  -4   0  550.54   15.60
   4  -4   0  541.45   15.50
   4  -4   0  547.85   15.80
   4  -4   0  534.25   15.90
   4  -4   0  536.75   15.70
   4  -4   0  538.85   15.80
   4  -4   0  560.94   15.50
   4  -4   0  554.74   15.60
  -4   4   0  540.15   15.80
  -4   4   0  536.95   15.50
  -4   4   0  538.25   15.80
   4   4   0  519.45   15.70
   4   4   0  541.65   15.60
   4   4   0  546.35   15.50
   4   4   0  535.85   15.90
   4   4   0  537.15   15.90
   4   4   0  537.05   15.60
  -4   4   0  524.35   15.70
   5  -4   0   37.50    1.60
  -5  -4   0   41.60    2.20
  -5  -4   0   35.40    1.90
   5  -4   0   37.40    1.70
   5  -4   0   37.00    1.80
   5  -4   0   40.20    1.70
  -5  -4   0   35.80    2.00
  -5  -4   0   36.30    1.90
   5  -4   0   36.90    2.10
   5  -4   0   42.10    1.90
   5  -4   0   35.00    1.90
  -5   4   0   39.60    1.90
   5   4   0   40.30    1.70
   5   4   0   39.80    2.00
   5   4   0   39.00    1.70
   5   4   0   35.10    1.60
  -5   4   0   39.40    1.90
  -5   4   0   39.70    1.60
   5   4   0   34.40    2.10
   5   4   0   38.50    1.90
  -6  -4   0  115.59    4.10
  -6  -4   0  124.09    4.60
  -6  -4   0  119.39    4.60
   6  -4   0  121.19    4.20
   6  -4   0  125.89    4.30
   6  -4   0  123.99    4.00
   6  -4   0  123.59    4.20
   6  -4   0  117.69    4.50
   6  -4   0  122.29    4.00
   6  -4   0  114.39    4.00
   6   4   0  114.49    4.30
   6   4   0  123.89    4.10
   6   4   0  120.89    4.10
  -6   4   0  114.09    4.30
   6   4   0  125.19    4.40
   6   4   0  127.39    4.10
  -6   4   0  122.49    4.00
   7  -4   0   47.90    2.10
   7  -4   0   43.60    2.40
   7  -4   0   42.10    2.10
  -7  -4   0   46.80    2.20
  -7  -4   0   44.30    2.80
   7  -4   0   45.90    2.30
   7  -4   0   46.10    2.10
  -7  -4   0   44.20    2.70
   7  -4   0   48.10    2.40
   7   4   0   47.70    2.10
  -7   4   0   46.30    2.40
   7   4   0   52.09    2.60
   7   4   0   45.90    2.20
  -7   4   0   46.60    2.10
   7   4   0   41.50    2.30
   8  -4   0   44.60    2.70
   8  -4   0   49.30    2.20
   8  -4   0   49.50    2.50
  -8  -4   0   48.40    2.50
  -8  -4   0   50.19    3.00
  -8  -4   0   46.30    2.90
   8  -4   0   46.30    2.20
   8  -4   0   48.10    2.60
   8   4   0   48.10    2.40
  -8   4   0   47.30    2.30
   8   4   0   48.70    2.30
   8   4   0   45.40    2.70
  -8   4   0   48.00    2.70
   8   4   0   50.09    2.30
   9  -4   0   21.70    2.00
   9  -4   0   22.90    1.90
  -9  -4   0   19.00    2.70
  -9  -4   0   19.60    2.10
   9  -4   0   21.90    2.40
   9  -4   0   19.60    2.10
   9  -4   0   22.80    1.70
  -9  -4   0   25.40    2.50
  -9   4   0   21.70    1.90
   9   4   0   19.00    1.80
   9   4   0   18.60    2.00
   9   4   0   19.70    1.90
  -9   4   0   21.30    2.30
   9   4   0   18.90    2.30
 -10  -4   0    5.00    1.70
  10  -4   0    0.60    1.30
  10  -4   0    2.50    1.20
 -10  -4   0    0.60    1.80
 -10  -4   0    2.00    1.40
  10  -4   0    2.30    1.70
  10  -4   0   -0.60    1.30
  10  -4   0   -0.50    1.10
 -10   4   0    1.30    1.60
  10   4   0   -1.00    1.20
  10   4   0    1.70    1.30
  10   4   0    1.50    1.10
  10   4   0    0.50    1.60
  10   4   0    3.80    1.80
 -11  -4   0   38.20    3.70
 -11  -4   0   33.40    3.90
  11  -4   0   34.90    3.20
  11  -4   0   34.50    2.80
  11  -4   0   29.80    2.90
  11  -4   0   37.60    3.20
  11  -4   0   30.80    2.60
  11   4   0   31.40    3.70
  11   4   0   33.30    2.90
  11   4   0   33.60    3.40
 -11   4   0   34.10    3.50
  11   4   0   34.90    2.60
   0  -5   0    0.50    0.30
   0  -5   0    0.70    0.30
   0  -5   0    1.00    0.30
   0  -5   0    0.20    0.20
   0  -5   0    0.30    0.20
   0   5   0    0.40    0.30
   0   5   0    0.30    0.20
   0   5   0    0.20    0.20
   0   5   0    0.20    0.20
   0   5   0    0.90    0.30
   1  -5   0    4.20    0.40
   1  -5   0    5.20    0.40
  -1  -5   0    4.00    0.50
   1  -5   0    3.60    0.40
  -1  -5   0    5.10    0.40
  -1  -5   0    4.40    0.40
  -1  -5   0    4.70    0.60
   1  -5   0    4.30    0.50
   1  -5   0    4.90    0.30
  -1  -5   0    4.30    0.40
   1   5   0    3.80    0.50
  -1   5   0    3.30    0.40
   1   5   0    4.40    0.40
  -1   5   0    4.30    0.50
  -1   5   0    4.40    0.50
  -1   5   0    4.20    0.30
  -1   5   0    4.20    0.30
   1   5   0    4.90    0.40
   1   5   0    5.20    0.60
   1   5   0    4.50    0.40
  -2  -5   0  570.94   16.80
   2  -5   0  602.24   16.60
  -2  -5   0  575.04   17.00
   2  -5   0  601.64   16.50
  -2  -5   0  579.34   16.80
   2  -5   0  581.44   16.90
   2  -5   0  603.74   16.80
   2  -5   0  607.44   16.80
  -2  -5   0  598.84   16.70
   2   5   0  552.34   16.80
  -2   5   0  588.34   16.60
   2   5   0  586.04   16.70
   2   5   0  554.14   16.70
  -2   5   0  576.74   16.90
   2   5   0  583.04   17.00
  -2   5   0  574.54   16.90
   2   5   0  578.64   17.00
  -2   5   0  587.64   16.50
  -2   5   0  601.24   16.80
   3  -5   0 1231.08   34.30
  -3  -5   0 1163.48   34.30
  -3  -5   0 1214.78   34.20
   3  -5   0 1249.77   34.50
   3  -5   0 1214.48   34.00
   3  -5   0 1223.28   34.40
   3  -5   0 1237.78   34.10
   3  -5   0 1226.18   34.30
  -3  -5   0 1186.38   34.30
   3  -5   0 1227.78   34.10
  -3  -5   0 1209.38   34.60
  -3  -5   0 1155.68   34.60
   3   5   0 1169.78   34.30
  -3   5   0 1200.28   34.30
   3   5   0 1205.68   34.50
  -3   5   0 1222.68   34.40
   3   5   0 1185.28   34.20
  -3   5   0 1224.28   34.40
  -3   5   0 1159.18   34.00
   3   5   0 1193.28   34.20
   3   5   0 1204.18   34.20
  -3   5   0 1181.78   34.10
   4  -5   0  218.68    6.70
   4  -5   0  226.08    6.70
  -4  -5   0  230.78    7.20
  -4  -5   0  220.78    6.60
   4  -5   0  200.08    6.90
  -4  -5   0  230.48    7.10
   4  -5   0  230.98    6.50
   4  -5   0  229.08    6.60
   4  -5   0  215.68    6.90
  -4  -5   0  210.08    6.80
  -4  -5   0  209.38    6.70
   4  -5   0  219.68    6.50
   4   5   0  220.58    6.60
  -4   5   0  229.88    6.60
  -4   5   0  217.68    6.80
  -4   5   0  216.88    6.90
   4   5   0  214.88    7.00
   4   5   0  227.48    6.70
   4   5   0  225.48    6.60
  -4   5   0  215.48    6.90
   4   5   0  213.78    6.80
   4   5   0  218.78    7.00
   5  -5   0   56.99    2.40
  -5  -5   0   57.99    2.80
   5  -5   0   53.99    2.30
   5  -5   0   56.49    2.20
   5  -5   0   57.59    2.60
   5  -5   0   59.29    2.20
  -5  -5   0   53.89    2.40
  -5  -5   0   59.49    2.70
   5  -5   0   57.39    2.10
   5  -5   0   58.79    2.00
  -5   5   0   56.29    2.40
   5   5   0   56.99    2.20
  -5   5   0   53.69    2.40
  -5   5   0   59.49    2.20
   5   5   0   56.99    2.20
   5   5   0   59.19    2.20
   5   5   0   58.19    3.00
   6  -5   0  161.28    5.00
   6  -5   0  154.18    5.00
  -6  -5   0  162.28    5.80
   6  -5   0  158.48    5.40
  -6  -5   0  162.88    5.70
  -6  -5   0  156.18    5.20
   6  -5   0  159.48    5.20
   6  -5   0  162.38    5.20
   6   5   0  165.18    5.20
   6   5   0  164.38    5.20
  -6   5   0  153.08    5.50
   6   5   0  165.78    5.60
   6   5   0  159.78    5.20
  -6   5   0  159.38    5.10
   7  -5   0  356.66   10.60
   7  -5   0  333.77   10.80
   7  -5   0  355.46   10.60
   7  -5   0  329.57   10.60
  -7  -5   0  351.56   11.40
  -7  -5   0  347.07   10.70
   7  -5   0  373.86   11.10
  -7  -5   0  361.36   11.40
   7  -5   0  355.46   10.80
  -7   5   0  359.16   10.70
  -7   5   0  347.07   11.10
   7   5   0  348.27   10.70
   7   5   0  362.16   10.80
   7   5   0  356.86   11.20
   7   5   0  369.16   10.80
   8  -5   0    5.20    1.10
   8  -5   0    6.60    0.90
   8  -5   0    5.70    1.30
   8  -5   0    6.60    1.00
  -8  -5   0    3.10    1.40
  -8  -5   0    4.60    1.10
  -8  -5   0    3.70    1.20
   8  -5   0    4.90    1.10
  -8   5   0    5.20    1.00
   8   5   0    3.70    1.10
  -8   5   0    5.80    1.30
   8   5   0    6.30    1.00
   9  -5   0    2.40    1.10
   9  -5   0    4.50    1.20
  -9  -5   0    3.10    1.50
  -9  -5   0    3.20    1.60
   9  -5   0    4.00    2.60
   9  -5   0    2.30    1.00
  -9  -5   0    2.00    1.20
   9  -5   0    2.50    1.20
   9   5   0    2.50    0.90
   9   5   0    2.90    1.10
   9   5   0    4.00    1.10
  -9   5   0    2.40    1.00
   9   5   0    1.30    1.30
  10  -5   0   70.69    3.50
  10  -5   0   66.89    3.20
 -10  -5   0   61.49    4.30
 -10  -5   0   69.39    4.20
  10  -5   0   65.59    4.00
  10  -5   0   71.39    3.70
 -10  -5   0   66.59    3.50
  10  -5   0   69.79    3.20
 -10   5   0   71.39    4.00
  10   5   0   68.29    3.10
  10   5   0   69.89    3.30
  10   5   0   72.09    3.90
  10   5   0   68.39    3.40
 -11  -5   0   -1.10    2.20
  11  -5   0   -0.70    1.50
 -11  -5   0    1.90    2.20
  11  -5   0    2.90    1.60
  11  -5   0    1.60    2.10
  11   5   0   -1.20    1.80
 -11   5   0   -2.80    2.10
  11   5   0    1.20    2.10
  11   5   0   -0.10    1.30
  11   5   0   -0.40    1.60
   0  -6   0  511.55   14.20
   0  -6   0  444.46   14.60
   0  -6   0  509.45   14.20
   0  -6   0  500.25   14.30
   0  -6   0  508.25   14.30
   0   6   0  497.05   14.30
   0   6   0  494.65   14.40
   0   6   0  499.45   14.30
   0   6   0  504.25   14.20
   0   6   0  493.95   14.20
  -1  -6   0   17.60    0.80
   1  -6   0   16.80    1.10
  -1  -6   0   18.60    1.10
  -1  -6   0   18.50    0.90
   1  -6   0   19.70    0.70
   1  -6   0   18.40    0.80
   1  -6   0   17.90    0.80
   1  -6   0   17.40    1.10
  -1  -6   0   18.60    0.80
  -1  -6   0   19.60    1.00
  -1   6   0   18.50    0.70
   1   6   0   19.00    0.80
   1   6   0   19.20    1.00
  -1   6   0   18.00    0.90
  -1   6   0   18.40    1.00
   1   6   0   17.20    1.00
   1   6   0   17.70    0.80
   1   6   0   18.50    0.90
  -1   6   0   18.70    0.90
  -1   6   0   18.90    0.70
   2  -6   0  518.35   14.40
  -2  -6   0  494.25   14.20
  -2  -6   0  487.15   14.50
  -2  -6   0  481.05   14.20
  -2  -6   0  493.15   14.20
   2  -6   0  495.95   14.20
   2  -6   0  506.95   14.00
   2  -6   0  492.55   14.00
   2  -6   0  497.95   14.20
  -2  -6   0  480.15   14.50
  -2   6   0  488.95   14.40
  -2   6   0  480.05   14.20
  -2   6   0  504.05   14.10
   2   6   0  478.25   14.10
   2   6   0  481.95   14.40
   2   6   0  485.65   14.10
   2   6   0  480.35   14.40
   2   6   0  494.85   14.20
  -2   6   0  504.75   14.30
  -2   6   0  494.95   13.90
  -3  -6   0   16.50    1.20
  -3  -6   0   13.30    1.10
   3  -6   0   14.60    0.60
   3  -6   0   14.70    0.70
  -3  -6   0   14.90    1.00
   3  -6   0   10.10    1.10
   3  -6   0   14.90    0.90
   3  -6   0   15.00    0.70
  -3  -6   0   14.40    1.00
   3  -6   0   14.60    1.00
  -3  -6   0   14.90    0.90
   3  -6   0   14.10    0.90
   3   6   0   14.60    0.90
  -3   6   0   14.60    0.80
  -3   6   0   13.20    1.10
   3   6   0   14.30    1.10
  -3   6   0   13.90    1.00
   3   6   0   15.30    0.80
   3   6   0   16.10    1.20
  -3   6   0   14.70    0.60
   3   6   0   14.10    0.90
  -3   6   0   15.00    1.00
   3   6   0   13.80    1.00
   4  -6   0    1.60    0.50
  -4  -6   0    0.90    0.60
   4  -6   0    1.50    0.60
   4  -6   0    1.20    0.50
  -4  -6   0    1.00    0.70
   4  -6   0    2.40    0.40
   4  -6   0    1.50    0.30
  -4  -6   0    1.40    0.60
  -4  -6   0    1.50    0.50
   4  -6   0    1.80    0.50
  -4  -6   0    2.90    0.60
   4  -6   0    2.10    0.40
   4   6   0    1.80    0.50
  -4   6   0    2.40    0.60
   4   6   0    1.40    0.60
   4   6   0    2.10    0.50
   4   6   0    1.80    0.70
  -4   6   0    2.40    0.50
  -4   6   0    3.80    0.70
   4   6   0    1.90    0.70
  -4   6   0    0.60    0.60
   4   6   0    1.80    0.50
   5  -6   0    8.70    0.70
  -5  -6   0    8.40    1.10
   5  -6   0    8.10    0.80
   5  -6   0    8.60    1.20
  -5  -6   0    6.70    1.00
   5  -6   0    7.30    0.80
  -5  -6   0    7.30    1.20
   5  -6   0    8.20    0.80
   5  -6   0    7.80    0.90
  -5   6   0    5.90    0.90
   5   6   0    8.50    0.90
   5   6   0    8.70    0.90
  -5   6   0    7.90    1.10
  -5   6   0    9.40    0.90
   5   6   0    8.80    0.90
   6  -6   0   -0.40    0.50
  -6  -6   0    0.20    0.60
   6  -6   0   -0.10    0.70
   6  -6   0   -0.60    0.60
  -6  -6   0   -0.70    0.90
  -6  -6   0    0.30    0.90
   6  -6   0   -0.30    0.60
   6  -6   0   -0.40    0.70
   6   6   0    0.10    0.70
   6   6   0    0.30    0.60
  -6   6   0    0.10    0.60
  -6   6   0   -0.30    0.80
   6   6   0    0.10    0.60
   6   6   0    2.20    0.90
   7  -6   0   21.20    1.60
   7  -6   0   22.00    1.40
   7  -6   0   22.80    2.10
  -7  -6   0   20.00    2.10
  -7  -6   0   22.50    2.40
   7  -6   0   21.40    1.80
  -7  -6   0   21.10    1.70
   7  -6   0   22.60    1.30
   7  -6   0   20.50    1.90
   7   6   0   23.50    2.00
   7   6   0   20.30    1.70
   7   6   0   20.00    1.50
  -7   6   0   21.80    1.50
  -7   6   0   20.20    1.70
   7   6   0   22.00    1.50
   8  -6   0   43.90    2.40
   8  -6   0   43.60    2.00
   8  -6   0   41.80    3.00
  -8  -6   0   49.10    3.10
  -8  -6   0   37.60    3.10
  -8  -6   0   44.40    2.40
   8  -6   0   47.80    2.20
   8   6   0   45.10    2.10
   8   6   0   42.00    2.60
   8   6   0   47.30    2.30
  -8   6   0   45.10    2.20
  -8   6   0   44.00    2.70
   8   6   0   45.40    2.80
   9  -6   0   12.00    1.60
   9  -6   0   13.40    1.30
   9  -6   0   13.70    2.00
  -9  -6   0   16.80    2.10
  -9  -6   0   14.50    1.60
   9  -6   0   11.50    1.40
   9  -6   0   13.30    1.50
  -9  -6   0   17.50    2.40
   9   6   0   11.10    1.90
   9   6   0   17.90    1.60
  -9   6   0   14.00    1.50
  -9   6   0   12.50    1.80
   9   6   0   13.30    1.70
   9   6   0   12.40    1.40
 -10  -6   0    6.60    2.30
  10  -6   0    7.30    1.50
 -10  -6   0    8.90    2.10
  10  -6   0    7.70    1.70
  10  -6   0    9.60    1.90
  10  -6   0    8.20    1.40
 -10   6   0    9.20    2.00
  10   6   0   10.60    1.90
 -10   6   0    9.00    1.50
  10   6   0    6.50    1.30
  10   6   0    9.00    1.50
  11  -6   0   16.30    2.20
 -11  -6   0   19.50    2.90
  11  -6   0   18.10    2.10
 -11  -6   0   15.10    2.60
  11  -6   0   21.10    2.80
  11   6   0   20.60    2.70
  11   6   0   16.40    2.00
  11   6   0   15.30    1.80
 -11   6   0   17.00    2.60
  11   6   0   16.60    2.50
   0  -7   0    0.10    0.20
   0  -7   0    0.20    0.20
   0  -7   0    0.20    0.40
   0  -7   0    0.20    0.40
   0  -7   0    0.50    0.50
   0   7   0    0.60    0.40
   0   7   0    0.20    0.40
   0   7   0    0.50    0.20
   0   7   0   -0.10    0.40
   0   7   0   -0.20    0.20
  -1  -7   0   49.10    2.10
   1  -7   0   49.60    1.90
   1  -7   0   52.29    1.90
  -1  -7   0   48.80    1.80
   1  -7   0   52.29    1.70
  -1  -7   0   49.40    1.80
   1  -7   0   51.59    1.60
  -1  -7   0   53.09    2.00
  -1  -7   0   50.09    1.80
  -1   7   0   49.30    1.60
   1   7   0   50.19    1.80
   1   7   0   49.10    1.90
   1   7   0   53.39    1.80
   1   7   0   49.30    1.70
  -1   7   0   50.19    1.90
  -1   7   0   49.90    1.80
   1   7   0   50.99    2.00
  -1   7   0   48.40    1.60
  -1   7   0   49.30    1.90
  -2  -7   0   19.30    1.00
  -2  -7   0   18.70    0.90
   2  -7   0   19.20    1.00
   2  -7   0   18.30    0.70
   2  -7   0   18.00    1.10
   2  -7   0   18.70    0.70
   2  -7   0   18.30    0.90
  -2  -7   0   17.40    1.00
  -2  -7   0   16.60    1.30
  -2  -7   0   18.10    1.20
   2   7   0   19.00    0.90
   2   7   0   17.60    1.20
  -2   7   0   18.20    0.80
  -2   7   0   17.90    1.00
   2   7   0   19.10    1.20
  -2   7   0   18.50    1.10
  -2   7   0   18.50    0.70
  -2   7   0   16.90    1.10
   2   7   0   18.70    0.90
   3  -7   0  153.98    4.90
  -3  -7   0  137.89    4.70
   3  -7   0  149.59    4.60
   3  -7   0  155.28    4.30
   3  -7   0  154.48    4.70
  -3  -7   0  145.89    4.70
  -3  -7   0  147.89    5.10
   3  -7   0  151.58    4.40
  -3  -7   0  150.48    5.00
   3  -7   0  152.98    4.40
   3  -7   0  124.19    4.80
  -3  -7   0  147.19    4.60
   3   7   0  146.69    4.90
  -3   7   0  156.08    4.50
  -3   7   0  150.28    4.70
   3   7   0  140.19    4.90
   3   7   0  148.09    4.50
   3   7   0  149.49    4.60
  -3   7   0  150.48    4.30
  -3   7   0  157.68    4.90
  -3   7   0  135.09    4.80
   3   7   0  149.69    4.60
  -4  -7   0    9.60    1.20
  -4  -7   0   12.00    1.40
   4  -7   0    8.50    1.00
   4  -7   0   10.70    1.10
  -4  -7   0    8.40    0.90
   4  -7   0    8.50    0.50
   4  -7   0    9.00    0.70
  -4  -7   0    8.20    1.00
   4  -7   0    8.50    0.70
   4  -7   0    9.40    0.90
   4   7   0    9.20    0.90
  -4   7   0    8.60    0.90
  -4   7   0    6.90    0.80
  -4   7   0    7.00    0.90
   4   7   0    8.90    0.80
   4   7   0    8.20    0.80
   5  -7   0    0.00    0.50
   5  -7   0    0.20    0.50
  -5  -7   0    0.60    0.60
  -5  -7   0   -1.30    0.70
   5  -7   0    0.10    0.70
   5  -7   0   -0.20    0.30
  -5  -7   0    0.30    0.90
   5  -7   0    0.20    0.40
   5   7   0    0.30    0.50
  -5   7   0    0.60    0.50
   5   7   0    0.40    0.50
  -5   7   0   -0.30    0.90
  -5   7   0    0.80    0.70
   5   7   0    0.30    0.50
   6  -7   0  169.28    5.40
   6  -7   0  165.78    5.70
  -6  -7   0  167.18    6.10
   6  -7   0  162.28    5.10
  -6  -7   0  165.98    5.40
  -6  -7   0  168.98    6.00
   6  -7   0  164.98    5.30
   6  -7   0  162.38    5.10
   6   7   0  169.58    5.30
   6   7   0  159.08    5.30
   6   7   0  164.18    5.80
   6   7   0  165.38    5.40
  -6   7   0  164.98    5.80
  -6   7   0  166.38    5.30
   7  -7   0    8.70    1.10
   7  -7   0   11.70    1.50
  -7  -7   0   10.90    1.50
   7  -7   0    9.70    1.10
  -7  -7   0   11.10    1.70
   7  -7   0    9.90    0.90
   7  -7   0    9.80    1.20
  -7  -7   0   10.30    1.20
   7   7   0    9.70    1.50
   7   7   0   10.30    1.20
  -7   7   0   11.30    1.40
   7   7   0   10.80    1.20
   7   7   0    9.70    1.10
  -7   7   0   11.00    1.00
   8  -7   0   36.40    1.80
  -8  -7   0   38.80    2.30
   8  -7   0   36.40    2.00
  -8  -7   0   35.10    3.00
  -8  -7   0   38.30    2.90
   8  -7   0   36.10    2.40
   8  -7   0   36.80    2.20
   8   7   0   33.40    2.00
  -8   7   0   35.70    2.60
   8   7   0   36.60    2.00
  -8   7   0   37.40    2.10
   8   7   0   41.40    2.70
  -9  -7   0    2.10    1.20
  -9  -7   0    0.30    1.70
   9  -7   0    0.70    1.00
   9  -7   0    0.20    1.20
  -9  -7   0    1.60    1.50
   9  -7   0    1.40    0.90
   9   7   0    1.10    1.00
   9   7   0    3.30    1.10
  -9   7   0    2.00    1.10
  -9   7   0    1.40    1.30
   9   7   0   -1.50    1.40
  10  -7   0    8.20    2.10
 -10  -7   0   11.90    2.40
  10  -7   0   10.10    1.70
 -10  -7   0   15.10    2.40
  10  -7   0   12.90    1.80
  10   7   0   12.80    1.60
  10   7   0   12.70    1.60
  10   7   0    9.80    2.00
 -10   7   0   12.00    2.20
   0  -8   0  246.68    7.60
   0  -8   0  237.88    7.30
   0  -8   0  247.68    7.40
   0  -8   0  250.47    7.50
   0  -8   0  248.88    7.20
   0   8   0  248.18    7.20
   0   8   0  240.18    7.40
   0   8   0  244.28    7.50
   0   8   0  239.88    7.30
   0   8   0  258.67    7.30
  -1  -8   0    0.60    0.30
  -1  -8   0    0.40    0.50
   1  -8   0    0.00    0.30
   1  -8   0    0.70    0.30
  -1  -8   0    0.60    0.50
   1  -8   0    0.10    0.40
  -1  -8   0   -0.10    0.30
  -1  -8   0    0.50    0.40
   1  -8   0    0.20    0.50
   1  -8   0    0.00    0.30
   1   8   0    0.20    0.40
  -1   8   0    0.30    0.20
   1   8   0    0.60    0.40
   1   8   0    0.10    0.30
   1   8   0    0.60    0.50
  -1   8   0    0.80    0.40
  -1   8   0    0.30    0.30
  -1   8   0    0.40    0.40
   1   8   0    0.20    0.30
  -1   8   0    0.80    0.40
   2  -8   0  297.17    8.30
  -2  -8   0  289.87    8.90
   2  -8   0  282.37    8.60
  -2  -8   0  279.47    8.60
   2  -8   0  276.97    8.50
  -2  -8   0  290.67    9.00
   2  -8   0  287.17    8.80
   2  -8   0  303.17    8.30
  -2  -8   0  276.87    8.50
  -2   8   0  290.07    8.40
  -2   8   0  277.87    8.70
   2   8   0  293.07    8.50
  -2   8   0  294.27    8.20
   2   8   0  287.17    8.80
  -2   8   0  276.97    8.60
   2   8   0  293.17    8.50
   2   8   0  276.27    8.80
   2   8   0  303.87    8.50
  -2   8   0  289.47    8.70
  -3  -8   0   11.10    1.10
  -3  -8   0    9.20    1.00
  -3  -8   0    9.90    1.20
   3  -8   0   10.80    0.60
   3  -8   0   10.30    1.00
   3  -8   0   10.10    0.60
  -3  -8   0    9.20    1.00
   3  -8   0   11.40    0.90
   3  -8   0   10.90    0.90
   3  -8   0   11.20    0.50
  -3   8   0    8.20    1.00
   3   8   0    7.10    1.00
   3   8   0    9.60    0.70
   3   8   0   10.50    0.90
  -3   8   0   11.90    1.10
   3   8   0    9.80    0.80
  -3   8   0   11.00    0.70
  -3   8   0   10.90    0.50
  -4  -8   0   73.59    3.30
   4  -8   0   77.69    2.40
   4  -8   0   77.19    2.30
   4  -8   0   78.39    3.00
   4  -8   0   75.69    2.40
  -4  -8   0   75.49    2.80
   4  -8   0   75.79    2.80
  -4  -8   0   75.09    3.20
   4   8   0   76.99    2.70
   4   8   0   75.99    2.60
  -4   8   0   67.69    2.90
  -4   8   0   76.29    3.00
   4   8   0   74.49    2.60
   5  -8   0  126.39    3.80
   5  -8   0  130.89    4.00
   5  -8   0  122.99    4.50
  -5  -8   0  127.89    5.00
  -5  -8   0  123.99    4.80
   5  -8   0  129.09    3.90
   5  -8   0  126.19    4.30
  -5  -8   0  122.69    4.20
   5   8   0  131.29    4.20
   5   8   0  128.09    4.10
  -5   8   0  128.09    4.60
  -5   8   0  126.09    4.10
   5   8   0  128.89    4.20
  -6  -8   0  105.19    3.80
   6  -8   0  112.39    3.40
   6  -8   0  108.29    4.10
   6  -8   0  103.39    3.50
  -6  -8   0  111.69    4.40
   6  -8   0  109.19    3.90
   6  -8   0  107.39    3.60
  -6  -8   0  113.69    4.70
   6   8   0  108.69    3.80
  -6   8   0  103.69    4.20
   6   8   0  115.39    3.80
   6   8   0  109.49    3.80
  -6   8   0  108.39    3.70
   6   8   0  112.79    4.40
  -7  -8   0   16.20    2.00
  -7  -8   0   15.10    2.10
   7  -8   0   15.60    1.40
  -7  -8   0   17.70    1.60
   7  -8   0   14.80    1.30
   7  -8   0   15.90    1.50
   7  -8   0   16.30    1.00
  -7   8   0   16.60    1.50
   7   8   0   16.30    2.00
  -7   8   0   15.80    2.00
   7   8   0   13.80    1.70
   7   8   0   15.50    1.30
   7   8   0   16.80    1.50
   8  -8   0   71.99    2.90
  -8  -8   0   71.29    4.20
   8  -8   0   73.99    3.50
   8  -8   0   67.79    2.60
  -8  -8   0   70.59    3.20
  -8  -8   0   74.09    3.80
   8  -8   0   71.69    3.20
  -8   8   0   69.19    3.60
   8   8   0   71.99    3.60
   8   8   0   69.09    2.90
   8   8   0   75.39    3.00
  -8   8   0   73.69    3.00
   9  -8   0   20.10    2.40
   9  -8   0   23.80    2.10
   9  -8   0   30.40    2.20
  -9  -8   0   29.10    2.80
  -9  -8   0   21.30    2.60
   9   8   0   21.70    1.90
   9   8   0   22.20    1.90
   9   8   0   24.30    2.50
  -9   8   0   25.50    2.10
  -9   8   0   21.70    2.60
  10  -8   0   23.80    2.40
  10  -8   0   24.10    2.80
 -10  -8   0   20.70    2.80
  10  -8   0   20.50    2.60
 -10  -8   0   29.90    3.50
  10   8   0   20.10    2.60
  10   8   0   18.50    2.10
  10   8   0   17.80    2.00
 -10   8   0   15.30    2.30
   0  -9   0    0.00    0.30
   0  -9   0    0.70    0.50
   0  -9   0    0.00    0.30
   0  -9   0   -0.30    0.50
   0  -9   0   -0.60    0.50
   0   9   0    0.10    0.40
   0   9   0   -0.30    0.50
   0   9   0    0.10    0.30
   0   9   0    0.00    0.30
   0   9   0   -0.80    0.50
   1  -9   0    8.60    0.70
  -1  -9   0   10.00    1.00
  -1  -9   0    9.50    0.70
  -1  -9   0    9.50    1.10
   1  -9   0    9.10    0.60
   1  -9   0   10.00    0.80
   1  -9   0    9.60    0.90
  -1  -9   0   10.50    0.80
   1  -9   0   10.20    1.00
  -1  -9   0   10.80    0.90
  -1   9   0    9.90    0.60
   1   9   0   10.60    0.80
   1   9   0    8.80    1.00
   1   9   0   10.90    0.70
  -1   9   0   10.10    1.00
  -1   9   0    7.70    0.80
  -1   9   0    9.00    0.90
   1   9   0    8.90    0.90
   1   9   0    9.20    1.00
  -1   9   0   10.30    0.70
   2  -9   0   -0.30    0.30
   2  -9   0   -0.20    0.30
   2  -9   0    0.20    0.50
  -2  -9   0    0.00    0.60
  -2  -9   0   -0.30    0.40
  -2  -9   0   -0.70    0.40
  -2  -9   0   -0.30    0.70
  -2  -9   0   -0.60    0.40
   2  -9   0    0.20    0.50
   2   9   0   -0.60    0.60
   2   9   0   -0.10    0.50
  -2   9   0   -0.60    0.50
  -2   9   0    0.30    0.20
   2   9   0    0.10    0.30
  -2   9   0   -0.60    0.50
   2   9   0   -0.30    0.30
  -2   9   0   -0.90    0.40
  -3  -9   0  229.38    6.90
  -3  -9   0  228.28    7.40
   3  -9   0  226.98    6.60
   3  -9   0  235.98    7.20
  -3  -9   0  228.68    7.50
   3  -9   0  235.38    7.00
   3   9   0  224.58    6.80
  -3   9   0  229.68    7.30
   3   9   0  209.98    7.30
  -3   9   0  215.58    6.50
   3   9   0  230.28    6.90
   3   9   0  227.88    6.90
  -3   9   0  225.38    7.20
   4  -9   0   11.10    1.30
   4  -9   0   11.10    1.10
  -4  -9   0    8.30    1.20
   4  -9   0   11.50    0.60
  -4  -9   0    8.90    1.10
   4  -9   0   10.90    0.70
  -4  -9   0    7.90    1.40
   4   9   0   10.60    0.80
   4   9   0   11.00    1.00
   4   9   0    9.00    1.00
  -4   9   0   10.90    1.30
  -4   9   0   10.70    0.90
  -5  -9   0   65.89    2.70
  -5  -9   0   68.79    3.30
  -5  -9   0   72.89    3.60
   5  -9   0   72.99    2.40
   5  -9   0   73.89    3.10
   5  -9   0   72.49    2.20
   5  -9   0   72.59    2.80
   5  -9   0   73.29    2.40
   5   9   0   73.09    2.60
   5   9   0   74.59    2.70
  -5   9   0   73.19    2.70
  -5   9   0   71.69    3.10
   5   9   0   74.19    2.70
   6  -9   0  302.37    8.80
   6  -9   0  298.67    9.20
  -6  -9   0  292.57    9.80
   6  -9   0  295.97    8.60
  -6  -9   0  301.87    9.20
   6  -9   0  305.67    9.60
  -6  -9   0  300.77   10.10
   6  -9   0  295.87    8.80
   6   9   0  297.27    9.70
   6   9   0  293.57    9.00
   6   9   0  303.97    9.20
  -6   9   0  292.67    9.60
  -6   9   0  299.17    9.00
   6   9   0  304.97    9.10
   7  -9   0  114.19    4.20
  -7  -9   0  114.39    4.10
   7  -9   0  114.09    3.60
   7  -9   0  114.89    4.50
  -7  -9   0  112.89    4.90
  -7  -9   0  109.29    5.00
   7   9   0  113.69    4.00
   7   9   0  120.69    4.80
  -7   9   0  112.29    4.00
  -7   9   0  111.49    4.70
   7   9   0  118.29    4.10
  -8  -9   0   32.40    2.80
   8  -9   0   34.70    2.50
   8  -9   0   33.40    2.00
  -8  -9   0   30.60    3.00
   8  -9   0   34.30    2.30
  -8  -9   0   28.60    2.20
   8   9   0   30.80    2.20
   8   9   0   32.50    2.60
  -8   9   0   31.00    2.00
   8   9   0   33.50    2.00
  -8   9   0   31.80    2.70
  -9  -9   0   64.69    4.00
   9  -9   0   63.59    3.20
   9  -9   0   60.19    3.60
  -9  -9   0   62.49    4.50
   9   9   0   59.59    3.80
  -9   9   0   51.79    3.70
   9   9   0   62.49    2.90
   9   9   0   63.89    2.90
  10  -9   0   19.60    2.40
 -10  -9   0   31.20    3.70
 -10  -9   0   19.70    3.30
  10  -9   0   22.30    2.60
  10   9   0   19.60    2.10
  10   9   0   15.00    2.30
 -10   9   0   20.10    2.50
  10   9   0   23.00    2.20
   0 -10   0   53.39    2.00
   0 -10   0   58.89    2.20
   0 -10   0   52.39    2.40
   0  10   0   54.09    1.90
   0  10   0   53.59    2.00
   0  10   0   56.29    2.10
   0  10   0   50.29    2.20
  -1 -10   0   -0.40    0.70
   1 -10   0    1.10    0.70
   1 -10   0    0.80    0.50
  -1 -10   0   -0.10    0.50
  -1 -10   0    0.90    0.60
  -1 -10   0    0.10    0.50
   1 -10   0    0.80    0.40
   1 -10   0   -0.10    0.50
  -1  10   0    0.60    0.50
  -1  10   0    0.30    0.70
  -1  10   0    1.20    0.40
   1  10   0    1.40    0.40
   1  10   0    2.00    0.60
   1  10   0    0.50    0.70
   1  10   0    0.50    0.40
  -1  10   0    1.50    0.30
  -2 -10   0    7.00    0.80
  -2 -10   0    5.70    1.00
   2 -10   0    5.90    0.60
   2 -10   0    4.80    0.70
   2 -10   0    5.50    0.80
   2 -10   0    7.10    0.70
  -2 -10   0    5.50    1.00
   2  10   0    4.90    0.90
   2  10   0    7.20    0.70
   2  10   0    5.00    0.70
   2  10   0    6.70    0.70
  -2  10   0    5.60    0.60
  -2  10   0    6.90    0.50
  -2  10   0    4.60    0.70
   3 -10   0   93.09    3.30
   3 -10   0   92.99    2.80
  -3 -10   0   92.19    3.60
  -3 -10   0   91.09    3.80
  -3 -10   0   87.69    3.20
   3 -10   0   89.29    3.40
  -3  10   0   90.19    3.00
   3  10   0   86.39    3.10
  -3  10   0   89.89    3.40
   3  10   0   92.19    3.00
   3  10   0   91.59    3.10
   4 -10   0    6.20    1.00
  -4 -10   0    4.30    0.80
  -4 -10   0    6.10    1.10
  -4 -10   0    8.10    1.40
   4 -10   0    5.50    0.90
   4 -10   0    5.30    0.50
   4  10   0    4.90    0.70
  -4  10   0    5.40    1.00
  -4  10   0    4.60    0.70
   4  10   0    5.50    0.70
   4  10   0    7.00    0.80
  -5 -10   0  130.99    5.10
   5 -10   0  128.49    4.00
   5 -10   0  130.39    4.50
   5 -10   0  132.59    4.90
  -5 -10   0  134.29    5.30
  -5 -10   0  130.19    4.50
  -5  10   0  131.59    4.90
   5  10   0  131.49    4.40
  -5  10   0  134.29    4.30
   5  10   0  135.49    4.30
   5  10   0  133.99    4.40
   6 -10   0   21.20    1.20
  -6 -10   0   22.70    2.60
   6 -10   0   20.10    1.60
   6 -10   0   20.10    2.30
  -6 -10   0   20.20    2.40
  -6 -10   0   21.00    1.70
   6 -10   0   20.90    0.90
   6 -10   0   18.80    1.50
  -6  10   0   19.40    1.50
   6  10   0   22.30    1.40
   6  10   0   23.50    2.50
  -6  10   0   19.30    1.90
   6  10   0   21.10    1.70
   6  10   0   22.10    1.70
   7 -10   0   16.00    1.80
   7 -10   0   18.30    1.80
  -7 -10   0   17.60    1.80
  -7 -10   0   17.40    2.00
  -7 -10   0   21.90    2.60
  -7  10   0   19.90    2.20
   7  10   0   17.70    1.50
   7  10   0   22.20    2.20
  -7  10   0   15.70    1.60
   7  10   0   19.60    1.50
   8 -10   0   17.20    1.90
   8 -10   0   16.90    2.00
  -8 -10   0   17.10    2.30
   8 -10   0   17.50    1.80
  -8 -10   0   10.80    2.20
  -8  10   0   17.10    2.00
  -8  10   0   13.50    1.40
   8  10   0   14.00    1.90
   8  10   0   16.90    1.60
   8  10   0   17.70    1.40
   9 -10   0    1.30    1.30
  -9 -10   0    2.40    1.90
   9 -10   0    0.70    1.40
  -9 -10   0    2.90    2.30
   9  10   0   -2.80    1.70
  -9  10   0    1.80    1.70
   9  10   0   -0.30    1.00
   9  10   0    3.10    1.10
 -10 -10   0   14.20    3.20
  10 -10   0   14.20    2.00
  10 -10   0   12.30    2.20
 -10 -10   0   12.70    2.60
  10  10   0   15.70    1.70
  10  10   0   13.90    1.60
 -10  10   0   13.40    2.40
  10  10   0    9.80    2.10
   0 -11   0   -1.10    0.50
   0 -11   0    0.40    0.70
   0 -11   0    0.70    0.50
   0 -11   0    0.10    0.60
   0  11   0   -0.80    0.40
   0  11   0    0.10    0.80
   0  11   0    0.10    0.30
   0  11   0    0.40    0.50
   1 -11   0   14.60    1.00
   1 -11   0   15.70    1.10
  -1 -11   0   14.40    1.20
  -1 -11   0   14.80    1.60
   1 -11   0   15.60    1.30
   1 -11   0   12.70    1.30
  -1 -11   0   16.20    1.40
  -1  11   0   13.60    0.90
  -1  11   0   14.60    1.20
   1  11   0   15.50    1.40
   1  11   0   15.00    1.30
   1  11   0   15.40    0.90
   1  11   0   16.00    1.00
  -1  11   0   15.20    0.90
   2 -11   0   31.70    1.30
   2 -11   0   31.30    1.30
  -2 -11   0   29.90    2.00
   2 -11   0   32.00    1.80
  -2 -11   0   33.60    1.90
   2 -11   0   29.40    1.70
  -2 -11   0   32.20    1.70
   2  11   0   28.90    1.90
   2  11   0   31.10    1.30
  -2  11   0   26.60    1.40
  -2  11   0   31.40    1.30
   2  11   0   32.20    1.70
   2  11   0   30.90    1.40
  -2  11   0   30.60    1.60
  -3 -11   0  193.58    6.80
   3 -11   0  204.28    6.30
  -3 -11   0  189.98    6.50
   3 -11   0  187.48    5.70
   3 -11   0  195.08    6.40
  -3 -11   0  188.78    6.10
   3  11   0  192.18    5.90
  -3  11   0  192.58    6.30
   3  11   0  181.08    6.00
   3  11   0  188.58    5.90
  -3  11   0  192.98    5.80
   4 -11   0    0.60    0.50
   4 -11   0    0.10    0.70
   4 -11   0    0.20    0.70
  -4 -11   0   -0.60    1.00
  -4 -11   0    1.00    0.70
  -4 -11   0    2.00    1.20
   4  11   0    1.40    0.70
   4  11   0    0.90    0.60
  -4  11   0   -0.60    0.60
  -4  11   0    1.50    0.90
   4  11   0    1.00    0.60
  -5 -11   0   88.99    4.20
   5 -11   0   81.89    2.80
   5 -11   0   86.59    3.30
   5 -11   0   90.49    3.70
  -5 -11   0   81.09    3.30
  -5 -11   0   92.59    4.00
  -5  11   0   83.09    3.60
   5  11   0   89.89    3.10
   5  11   0   86.09    3.10
  -5  11   0   85.89    3.10
   5  11   0   84.49    3.20
   6 -11   0   19.50    1.70
   6 -11   0   18.40    1.70
  -6 -11   0   21.80    1.80
  -6 -11   0   21.50    2.40
  -6 -11   0   21.20    2.40
   6  11   0   21.70    1.40
  -6  11   0   17.00    2.10
   6  11   0   20.90    1.40
  -6  11   0   18.20    1.50
   6  11   0   20.80    2.20
   7 -11   0   32.80    2.20
  -7 -11   0   35.20    2.30
  -7 -11   0   34.20    3.00
   7 -11   0   34.10    2.60
  -7 -11   0   42.60    3.20
  -7  11   0   36.30    2.80
   7  11   0   32.80    1.90
  -7  11   0   35.00    2.00
   7  11   0   34.60    2.80
   7  11   0   35.50    1.90
   8 -11   0   18.60    2.10
  -8 -11   0   19.80    2.40
  -8 -11   0   16.90    2.50
   8 -11   0   23.90    2.60
   8  11   0   20.00    2.30
   8  11   0   21.50    1.70
   8  11   0   21.80    1.80
  -8  11   0   17.30    2.30
   9 -11   0    0.90    1.50
  -9 -11   0    3.00    1.80
   9 -11   0   -0.60    1.30
  -9 -11   0    0.20    2.40
   9  11   0   -1.70    1.60
   9  11   0    0.20    1.00
  -9  11   0    2.00    1.80
   9  11   0    0.00    1.10
   0 -12   0   35.60    2.10
   0 -12   0   37.20    1.90
   0 -12   0   36.70    1.80
   0 -12   0   37.70    1.90
   0  12   0   35.90    1.50
   0  12   0   37.20    1.70
   0  12   0   35.40    1.70
   1 -12   0   62.29    2.60
   1 -12   0   62.99    2.40
  -1 -12   0   62.79    2.70
  -1 -12   0   60.79    2.90
   1 -12   0   55.89    2.20
  -1 -12   0   57.59    2.50
   1 -12   0   59.19    2.70
   1  12   0   61.59    2.20
   1  12   0   53.49    2.50
  -1  12   0   58.89    2.10
  -1  12   0   63.69    2.50
  -1  12   0   61.19    2.20
   1  12   0   65.59    2.40
   2 -12   0    0.50    0.70
   2 -12   0    0.10    0.50
  -2 -12   0   -0.10    0.80
  -2 -12   0   -0.10    0.70
  -2 -12   0    0.60    1.00
   2 -12   0    0.00    0.50
   2 -12   0   -0.20    0.70
  -2  12   0    0.70    0.40
   2  12   0    0.30    0.40
   2  12   0    0.30    0.50
   2  12   0    0.50    0.80
  -2  12   0   -0.50    0.40
  -2  12   0   -0.10    0.70
  -3 -12   0   42.70    2.10
   3 -12   0   47.20    2.40
   3 -12   0   43.00    1.70
   3 -12   0   44.10    2.30
  -3 -12   0   43.00    2.70
  -3 -12   0   39.40    2.40
   3  12   0   38.00    2.10
   3  12   0   43.70    1.80
   3  12   0   46.20    1.90
  -3  12   0   44.20    1.80
  -3  12   0   38.60    2.10
  -4 -12   0   17.50    2.00
  -4 -12   0   16.30    2.00
  -4 -12   0   14.80    1.50
   4 -12   0   18.50    1.00
   4 -12   0   20.60    1.60
   4 -12   0   18.20    1.70
  -4  12   0   16.80    1.20
   4  12   0   15.80    1.20
   4  12   0   13.60    1.60
   4  12   0   17.50    1.10
  -4  12   0   16.10    1.60
  -5 -12   0    0.30    1.20
   5 -12   0   -0.80    0.80
   5 -12   0    1.50    1.00
  -5 -12   0    2.00    1.40
   5 -12   0    0.10    0.70
  -5 -12   0    1.20    0.80
   5  12   0   -0.20    0.60
  -5  12   0    0.90    0.80
  -5  12   0   -0.40    1.10
   5  12   0    0.10    0.90
   5  12   0   -0.10    0.70
  -6 -12   0   28.90    2.40
   6 -12   0   27.90    2.10
   6 -12   0   22.70    2.30
  -6 -12   0   30.30    3.10
  -6 -12   0   28.60    2.10
  -6  12   0   22.60    2.20
  -6  12   0   30.80    1.80
   6  12   0   30.30    2.60
   6  12   0   30.40    1.70
   7 -12   0   13.20    1.80
  -7 -12   0   16.30    2.40
  -7 -12   0   15.30    2.30
   7 -12   0   13.30    1.50
   7  12   0   14.80    1.90
  -7  12   0   10.20    1.70
   7  12   0   13.00    1.40
   7  12   0   12.40    1.40
  -8 -12   0   17.20    2.70
  -8 -12   0   20.00    2.80
   8 -12   0   23.60    2.40
   8 -12   0   20.40    2.20
   8  12   0   26.30    1.80
  -8  12   0   20.40    2.50
   8  12   0   18.20    1.70
   8  12   0   20.40    2.30
   9 -12   0    0.90    1.50
  -9 -12   0   -0.80    2.50
  -9 -12   0    5.20    2.30
   9 -12   0   -1.60    1.60
   9  12   0   -1.00    2.00
   9  12   0    0.90    1.00
  -9  12   0    2.30    2.00
   9  12   0   -1.00    1.10
   0 -13   0   -0.70    0.70
   0 -13   0    0.00    0.80
   0 -13   0   -1.40    1.00
   0  13   0   -0.30    0.60
   0  13   0    0.70    0.70
   0  13   0   -0.10    0.40
   1 -13   0  178.48    6.20
   1 -13   0  187.78    6.10
  -1 -13   0  178.18    6.40
  -1 -13   0  185.68    6.00
  -1 -13   0  182.58    6.00
  -1  13   0  181.08    5.90
   1  13   0  170.18    5.90
   1  13   0  181.18    5.60
  -1  13   0  184.68    5.50
   1  13   0  180.88    5.80
  -1  13   0  178.88    5.50
   2 -13   0  247.38    7.30
   2 -13   0  244.38    7.90
  -2 -13   0  248.98    8.00
  -2 -13   0  243.58    7.70
  -2 -13   0  250.97    8.30
   2 -13   0  249.88    8.00
   2 -13   0  218.38    7.60
  -2  13   0  242.58    7.30
   2  13   0  251.97    7.50
  -2  13   0  241.98    7.80
   2  13   0  242.08    7.40
  -2  13   0  242.08    7.10
   3 -13   0  204.58    6.80
   3 -13   0  191.38    6.10
  -3 -13   0  198.98    6.60
   3 -13   0  206.68    6.80
  -3 -13   0  203.78    7.40
  -3 -13   0  202.98    7.00
   3  13   0  211.68    6.40
  -3  13   0  198.98    6.80
   3  13   0  209.68    6.40
  -3  13   0  206.48    6.30
  -4 -13   0   14.30    1.70
  -4 -13   0   16.00    2.00
   4 -13   0   12.30    1.10
   4 -13   0   15.70    1.70
  -4 -13   0   10.90    1.60
   4 -13   0   14.10    1.70
  -4  13   0   11.80    1.30
   4  13   0   13.00    1.20
   4  13   0   11.90    1.60
   4  13   0   15.30    1.20
  -4  13   0   11.90    1.40
   5 -13   0   27.80    2.10
   5 -13   0   33.00    2.30
  -5 -13   0   27.00    2.30
  -5 -13   0   32.70    3.00
  -5 -13   0   25.30    2.00
   5  13   0   27.70    1.60
  -5  13   0   28.80    2.20
  -5  13   0   27.50    1.70
   5  13   0   29.20    2.40
   5  13   0   27.50    1.60
  -6 -13   0   18.30    2.40
   6 -13   0   16.80    1.70
   6 -13   0   17.00    1.80
  -6 -13   0   19.20    2.00
  -6 -13   0   20.30    2.30
  -6  13   0   17.70    2.20
   6  13   0   18.90    2.10
   6  13   0   17.20    1.50
   6  13   0   16.90    1.60
  -6  13   0   19.40    2.10
   7 -13   0   33.50    2.70
   7 -13   0   34.20    2.60
  -7 -13   0   41.00    3.70
  -7 -13   0   24.50    2.90
   7  13   0   33.50    3.00
  -7  13   0   32.60    2.90
   7  13   0   29.00    1.90
   7  13   0   30.60    2.00
   8 -13   0    6.90    1.60
  -8 -13   0    6.20    2.50
  -8 -13   0    6.20    2.30
   8 -13   0    8.80    1.60
  -8  13   0    6.90    2.10
   8  13   0    8.30    1.30
   8  13   0    6.50    2.10
   8  13   0    6.10    1.20
   0 -14   0   26.60    1.90
   0 -14   0   26.80    1.80
   0 -14   0   28.20    2.30
   0  14   0   27.90    1.70
   0  14   0   25.20    1.70
   0  14   0   28.80    1.40
  -1 -14   0  134.89    4.90
  -1 -14   0  141.59    5.50
   1 -14   0  140.19    4.90
  -1 -14   0  138.29    4.90
   1 -14   0  133.99    5.10
   1 -14   0  134.69    4.50
  -1  14   0  131.99    5.10
   1  14   0  136.09    4.40
   1  14   0  139.89    4.60
  -1  14   0  134.09    4.30
  -1  14   0  134.49    4.30
   2 -14   0   30.50    2.10
  -2 -14   0   29.50    2.00
   2 -14   0   26.80    1.50
   2 -14   0   28.10    2.10
  -2 -14   0   28.00    2.60
  -2 -14   0   28.20    2.10
  -2  14   0   28.00    1.50
   2  14   0   29.60    1.40
   2  14   0   28.10    1.60
  -2  14   0   25.70    1.80
   3 -14   0   39.00    2.70
  -3 -14   0   40.40    2.70
   3 -14   0   42.60    2.50
   3 -14   0   37.80    1.80
  -3 -14   0   40.20    2.90
  -3 -14   0   38.20    2.30
   3  14   0   39.80    1.80
  -3  14   0   42.20    1.90
  -3  14   0   38.00    2.20
   3  14   0   36.60    2.00
  -4 -14   0    3.00    1.60
  -4 -14   0   -0.40    1.30
   4 -14   0    1.30    1.10
   4 -14   0    2.20    1.20
  -4 -14   0   -0.30    1.00
   4  14   0   -0.20    0.70
  -4  14   0   -0.60    0.80
   4  14   0   -1.00    0.60
  -4  14   0   -0.50    1.10
   5 -14   0    0.90    1.10
  -5 -14   0    0.50    1.10
  -5 -14   0   -2.40    1.60
   5 -14   0    0.10    1.00
  -5 -14   0    0.00    1.30
   5  14   0    0.30    0.70
   5  14   0    1.90    1.30
  -5  14   0    1.40    1.20
  -5  14   0    2.30    0.90
   5  14   0    0.40    0.70
  -6 -14   0    1.60    1.70
  -6 -14   0   -0.90    1.90
   6 -14   0    2.00    1.20
   6 -14   0    1.80    1.30
   6  14   0    0.60    0.90
  -6  14   0    0.70    1.50
   6  14   0    1.20    0.90
   6  14   0    0.10    1.30
  -7 -14   0   54.89    4.40
   7 -14   0   56.09    3.40
   7 -14   0   61.29    3.30
  -7 -14   0   52.79    4.10
   7  14   0   58.49    2.70
   7  14   0   55.49    2.60
  -7  14   0   58.49    3.80
   7  14   0   57.39    3.80
  -8 -14   0   21.20    2.80
   8 -14   0   23.80    2.80
   8 -14   0   22.90    2.40
  -8 -14   0   26.80    3.30
   8  14   0   28.40    2.00
   8  14   0   22.80    2.00
   8  14   0   21.70    2.70
  -8  14   0   29.00    3.40
   0 -15   0    0.30    1.10
   0 -15   0    0.20    0.90
   0 -15   0    0.70    1.00
   0  15   0    0.90    0.60
   0  15   0    1.00    0.70
  -1 -15   0  192.38    6.40
  -1 -15   0  192.98    7.00
   1 -15   0  189.28    6.70
  -1 -15   0  191.18    6.40
   1 -15   0  195.18    6.50
   1 -15   0  185.18    6.00
   1  15   0  191.08    5.90
  -1  15   0  192.68    6.40
   1  15   0  179.88    6.10
  -1  15   0  186.88    5.90
  -2 -15   0   54.29    3.40
   2 -15   0   49.99    3.10
  -2 -15   0   53.89    2.70
  -2 -15   0   54.79    2.90
   2 -15   0   50.59    3.00
  -2  15   0   54.19    2.20
  -2  15   0   52.09    2.60
   2  15   0   53.09    2.20
   2  15   0   51.89    2.30
  -3 -15   0   73.29    3.50
   3 -15   0   71.89    3.40
   3 -15   0   68.89    3.20
  -3 -15   0   66.39    3.10
  -3 -15   0   70.99    4.00
   3  15   0   69.49    2.80
   3  15   0   69.29    2.70
  -3  15   0   69.59    2.70
  -3  15   0   68.09    3.30
  -4 -15   0   45.10    2.70
  -4 -15   0   44.60    3.10
  -4 -15   0   49.30    3.50
   4 -15   0   44.40    2.80
   4 -15   0   43.20    2.60
   4  15   0   40.60    2.00
   4  15   0   43.10    3.00
  -4  15   0   41.70    2.20
   4  15   0   47.80    2.20
  -4  15   0   41.10    2.80
   5 -15   0    0.40    1.30
  -5 -15   0   -0.80    1.30
  -5 -15   0   -0.70    1.80
   5 -15   0    2.50    1.40
  -5 -15   0    3.30    1.70
   5  15   0    1.20    0.80
  -5  15   0    1.50    1.40
   5  15   0    2.70    0.90
   5  15   0    0.10    1.30
   6 -15   0   21.90    2.60
   6 -15   0   25.10    2.60
  -6 -15   0   19.70    2.90
  -6 -15   0   25.40    2.70
   6  15   0   18.80    1.70
   6  15   0   24.70    1.80
   6  15   0   31.00    2.90
  -6  15   0   26.00    2.90
  -7 -15   0    3.00    2.60
   7 -15   0    3.00    1.60
   7 -15   0    3.50    1.70
  -7 -15   0    1.20    2.10
   7  15   0    2.90    1.80
   7  15   0    3.70    1.10
   7  15   0    1.80    1.10
  -7  15   0    4.80    2.00
   0 -16   0   85.29    3.50
   0 -16   0   86.09    3.80
   0 -16   0   84.99    4.20
   0  16   0   91.29    3.50
   0  16   0   84.39    3.00
   0  16   0   81.69    3.30
   1 -16   0   -0.20    1.30
  -1 -16   0    1.10    1.20
  -1 -16   0    1.70    1.50
  -1 -16   0    2.90    1.20
   1 -16   0    2.50    1.20
  -1  16   0    1.20    0.70
   1  16   0    2.20    0.90
  -1  16   0    0.30    1.30
   1  16   0    1.50    0.70
  -1  16   0    1.40    0.90
  -2 -16   0    9.20    1.60
   2 -16   0    7.90    1.60
   2 -16   0   10.40    1.40
  -2 -16   0   10.10    1.50
  -2 -16   0    7.10    1.70
   2  16   0    8.40    1.20
  -2  16   0    9.40    1.40
   2  16   0    9.70    1.20
  -2  16   0    9.20    1.10
   2  16   0   10.90    1.40
  -3 -16   0    5.50    1.80
  -3 -16   0    6.30    1.40
   3 -16   0    4.90    1.40
  -3 -16   0    3.50    1.50
   3 -16   0    2.60    1.40
  -3  16   0    5.30    1.20
   3  16   0    3.40    1.40
   3  16   0    4.10    0.90
   3  16   0    4.60    0.90
  -3  16   0    3.90    1.00
  -4 -16   0   35.00    3.40
   4 -16   0   24.40    2.50
   4 -16   0   27.40    2.50
  -4 -16   0   28.40    2.90
  -4 -16   0   27.30    2.40
   4  16   0   28.00    1.80
  -4  16   0   28.40    2.60
   4  16   0   27.30    2.60
   4  16   0   26.90    1.70
  -5 -16   0   42.00    3.50
  -5 -16   0   38.90    3.90
   5 -16   0   42.70    3.00
   5 -16   0   41.30    2.80
   5  16   0   46.30    3.30
   5  16   0   40.20    2.10
   5  16   0   44.00    2.30
  -5  16   0   40.00    3.20
  -6 -16   0    0.80    2.20
  -6 -16   0    2.80    2.10
   6 -16   0    1.80    1.50
   6 -16   0    0.60    1.60
   6  16   0   -0.10    0.90
  -6  16   0    3.80    1.80
   6  16   0   -0.50    1.80
   6  16   0    1.60    1.00
   0 -17   0    0.10    1.30
   0 -17   0   -0.80    1.50
   0  17   0    0.70    0.70
   0  17   0    1.20    1.00
  -1 -17   0   89.19    4.00
  -1 -17   0   83.79    4.30
  -1 -17   0   81.99    4.40
   1 -17   0   89.79    4.30
   1 -17   0   87.09    3.90
   1  17   0   86.39    3.50
   1  17   0   86.29    3.70
  -1  17   0   83.99    3.70
  -1  17   0   86.59    3.20
  -2 -17   0    1.90    1.90
  -2 -17   0    7.10    1.50
  -2 -17   0    7.40    1.70
   2 -17   0    7.30    1.60
   2 -17   0    4.60    1.50
  -2  17   0    4.60    1.30
  -2  17   0    7.70    1.10
   2  17   0    6.10    1.00
   2  17   0    5.00    1.40
   2  17   0    3.80    0.90
   3 -17   0   56.09    3.50
  -3 -17   0   53.19    3.20
  -3 -17   0   47.30    4.00
  -3 -17   0   59.89    4.20
   3 -17   0   54.79    3.20
   3  17   0   52.29    4.00
   3  17   0   54.79    2.60
  -3  17   0   53.59    3.00
   3  17   0   52.19    2.40
  -4 -17   0   19.00    2.50
   4 -17   0   16.40    2.10
   4 -17   0   19.20    2.20
  -4 -17   0   19.90    2.50
   4  17   0   25.40    2.90
   4  17   0   24.00    1.70
  -4  17   0   18.10    2.10
   4  17   0   19.90    1.60
  -5 -17   0    1.00    2.00
   5 -17   0    2.00    1.60
  -5 -17   0    0.70    2.20
   5 -17   0    0.10    1.50
   5  17   0    3.60    1.80
  -5  17   0   -1.20    1.70
   5  17   0   -1.90    0.90
   5  17   0    0.60    1.00
   6 -17   0   29.40    3.10
   6 -17   0   34.40    3.30
  -6 -17   0   27.80    3.10
  -6 -17   0   27.50    3.60
   6  17   0   29.90    3.00
   6  17   0   28.00    2.10
   6  17   0   32.30    2.20
  -6  17   0   33.90    3.50
   0 -18   0   50.09    3.30
   0 -18   0   56.49    3.90
   0  18   0   51.69    2.90
   1 -18   0   16.80    2.30
  -1 -18   0   13.50    2.40
   1 -18   0   16.80    2.00
  -1 -18   0   17.30    1.90
  -1  18   0   20.20    1.90
  -1  18   0   15.40    1.70
   1  18   0   16.20    1.60
   1  18   0   17.10    1.70
   2 -18   0   -0.30    1.70
   2 -18   0   -1.00    1.40
  -2 -18   0    0.50    1.60
  -2 -18   0    1.40    2.10
  -2 -18   0    0.50    1.50
  -2  18   0    0.40    1.10
   2  18   0    0.50    0.80
   2  18   0    1.30    1.10
   2  18   0    3.70    1.50
   3 -18   0    5.00    1.50
   3 -18   0    2.00    1.70
  -3 -18   0    4.60    2.00
  -3 -18   0    3.50    2.30
  -3 -18   0    3.30    1.60
  -3  18   0    1.00    1.50
   3  18   0    4.40    1.10
   3  18   0    6.00    1.20
   3  18   0    9.60    1.90
   4 -18   0   70.29    4.00
  -4 -18   0   84.89    5.00
  -4 -18   0   73.79    4.60
   4 -18   0   67.39    4.10
  -4  18   0   69.89    3.80
   4  18   0   69.89    3.00
   4  18   0   71.29    3.20
   4  18   0   65.79    4.00
   5 -18   0   48.70    3.80
  -5 -18   0   53.79    5.10
   5 -18   0   49.40    3.70
   5  18   0   56.79    2.80
  -5  18   0   51.89    3.90
   0 -19   0   -0.10    1.90
   0 -19   0    0.90    1.60
   0  19   0    2.10    1.00
   0  19   0    1.10    1.10
  -1 -19   0   49.90    3.50
  -1 -19   0   48.80    4.10
   1 -19   0   47.60    3.90
   1 -19   0   52.29    3.60
  -1  19   0   50.79    3.10
   1  19   0   47.30    2.40
   1  19   0   45.30    2.80
  -2 -19   0    1.90    1.70
   2 -19   0    0.40    1.90
  -2 -19   0    1.90    2.30
   2 -19   0    2.70    1.70
   2  19   0    1.40    1.20
   2  19   0    0.60    1.00
  -2  19   0    2.00    1.40
  -3 -19   0   22.40    3.10
   3 -19   0   35.20    3.20
   3 -19   0   37.90    3.60
  -3  19   0   36.80    3.10
   3  19   0   30.00    2.30
   3  19   0   35.30    4.20
   3  19   0   29.20    2.10
  11   0  -1   50.59    3.20
  11   0  -1   48.70    2.90
  11   0  -1   47.70    3.30
  11   0  -1   48.80    3.40
  11   0  -1   55.39    3.60
  10   0  -1   -0.40    1.40
  10   0  -1   -1.10    1.20
  10   0  -1    0.90    1.00
 -10   0   1   -0.40    1.70
 -10   0   1   -0.10    1.40
  10   0  -1    0.10    1.40
  10   0  -1    0.50    1.10
   9   0  -1   12.00    1.50
   9   0  -1   10.40    1.40
   9   0  -1   10.70    1.50
  -9   0   1   11.10    1.60
   9   0  -1   11.70    1.30
   9   0  -1   11.90    1.30
  -9   0   1   10.00    1.60
   8   0  -1   -1.70    0.80
   8   0  -1   -0.50    0.90
   8   0  -1   -0.30    0.90
  -8   0   1   -0.20    0.90
  -8   0   1   -0.30    0.80
  -8   0   1   -0.40    1.00
   8   0  -1   -0.70    0.70
  -8   0   1   -1.00    0.70
   8   0  -1   -0.30    0.70
  -7   0   1    6.00    1.00
  -7   0   1    6.60    1.10
   7   0  -1    7.60    1.10
   7   0  -1    6.70    1.00
   7   0  -1    7.90    1.10
   7   0  -1    6.90    0.90
  -7   0   1    7.00    1.00
   7   0  -1    6.00    1.00
  -7   0   1    5.90    1.00
   7   0  -1    6.30    0.90
   6   0  -1   -0.70    0.60
  -6   0   1    0.30    0.70
   6   0  -1    0.30    0.70
  -6   0   1   -0.40    0.50
   6   0  -1    0.10    0.50
   6   0  -1    0.10    0.90
  -6   0   1    0.20    0.60
   6   0  -1   -0.80    0.60
   6   0  -1    0.40    0.50
   6   0  -1    0.90    0.70
   6   0  -1    0.30    0.80
   6   0  -1    0.00    0.70
  -6   0   1    0.80    0.70
   6   0  -1   -0.50    0.60
  -6   0   1    0.00    0.50
  -5   0   1   32.50    1.60
   5   0  -1   34.20    1.70
  -5   0   1   33.50    1.60
   5   0  -1   33.20    1.60
   5   0  -1   33.10    1.50
  -5   0   1   32.50    1.50
   5   0  -1   30.20    1.60
   5   0  -1   32.50    1.60
   5   0  -1   31.90    1.40
  -5   0   1   34.30    1.50
   5   0  -1   34.10    1.50
   5   0  -1   31.90    1.70
   5   0  -1   33.10    1.80
  -5   0   1   33.70    1.70
   4   0  -1   -0.30    0.30
   4   0  -1   -0.90    0.40
   4   0  -1    0.10    0.30
   4   0  -1   -0.40    0.40
  -4   0   1   -0.10    0.40
   4   0  -1   -0.10    0.50
   4   0  -1    0.30    0.30
   4   0  -1    0.00    0.50
   4   0  -1    0.50    0.30
  -4   0   1    0.00    0.40
  -4   0   1   -0.40    0.40
  -4   0   1    0.00    0.30
   3   0  -1   49.50    1.90
   3   0  -1   53.19    1.80
   3   0  -1   50.99    1.90
  -3   0   1   53.09    1.90
   3   0  -1   51.99    1.80
  -3   0   1   52.39    1.90
   3   0  -1   51.59    1.80
  -3   0   1   52.39    1.80
   3   0  -1   55.79    1.90
   3   0  -1   50.49    1.90
  -3   0   1   53.89    1.80
  -3   0   1   51.29    1.90
   2   0  -1   -1.10    0.30
  -2   0   1   -1.10    0.20
  -2   0   1   -1.30    0.20
  -2   0   1   -1.20    0.20
   2   0  -1   -1.10    0.20
   2   0  -1   -1.10    0.20
  -2   0   1   -1.20    0.20
   2   0  -1   -1.00    0.30
   2   0  -1   -0.90    0.20
  -2   0   1   -0.90    0.20
  -2   0   1   -1.10    0.20
   2   0  -1   -0.90    0.20
   2   0  -1   -1.00    0.20
   1   0  -1   65.09    2.00
   1   0  -1   58.99    1.90
  -1   0  -1  419.46   12.80
  -1   0  -1  459.85   12.70
  -1   0  -1  458.35   12.90
   1   0   1  477.85   12.90
   1   0   1  447.46   12.80
   1   0   1  452.25   12.70
  -1   0  -1  397.56   12.70
  -1   0  -1  465.95   12.80
   1   0   1  444.16   12.90
   1   0   1  452.45   12.80
  -2   0  -1   -0.50    0.30
   2   0   1   -0.20    0.20
  -2   0  -1   -0.40    0.30
   2   0   1   -0.30    0.20
  -2   0  -1   -0.30    0.20
   2   0   1   -0.30    0.30
  -2   0  -1   -0.60    0.20
   2   0   1   -0.30    0.20
  -2   0  -1   -0.30    0.20
   2   0   1   -0.20    0.20
  -2   0  -1   -0.20    0.20
   2   0   1   -0.30    0.20
   2   0   1   -0.10    0.20
   2   0   1   -0.20    0.30
   3   0   1  489.65   13.90
   3   0   1  480.85   14.00
  -3   0  -1  483.65   13.80
   3   0   1  478.55   13.90
  -3   0  -1  477.15   14.10
  -3   0  -1  477.15   13.80
   3   0   1  467.15   13.90
   3   0   1  476.35   14.00
  -3   0  -1  487.05   14.00
  -3   0  -1  486.05   14.00
   3   0   1  488.65   14.00
   3   0   1  478.25   13.80
   3   0   1  483.85   13.80
   3   0   1  474.35   14.10
  -3   0  -1  482.75   13.90
   4   0   1    0.00    0.50
  -4   0  -1   -0.20    0.40
  -4   0  -1   -0.30    0.50
  -4   0  -1    0.00    0.40
   4   0   1    0.10    0.50
   4   0   1    0.40    0.40
   4   0   1   -0.50    0.40
   4   0   1    0.10    0.50
  -4   0  -1   -0.10    0.40
   4   0   1   -0.10    0.40
   4   0   1   -0.30    0.40
   4   0   1   -0.10    0.30
   5   0   1  359.16   11.20
  -5   0  -1  378.76   11.20
  -5   0  -1  377.36   11.30
   5   0   1  376.26   11.30
   5   0   1  377.46   11.10
   5   0   1  356.26   11.10
   5   0   1  364.06   11.40
   5   0   1  373.46   11.30
  -5   0  -1  369.16   11.20
   5   0   1  387.66   11.00
   5   0   1  381.96   11.20
  -5   0  -1  387.46   11.40
   5   0   1  371.76   11.10
  -6   0  -1    0.90    0.70
   6   0   1   -0.80    0.80
   6   0   1   -0.20    0.70
  -6   0  -1    1.20    0.80
   6   0   1   -0.60    0.70
   6   0   1    0.30    0.50
   6   0   1    0.30    0.60
   6   0   1    1.20    0.60
   6   0   1   -0.50    0.60
   6   0   1   -0.20    0.60
  -6   0  -1   -0.40    0.60
   7   0   1   -0.40    0.90
  -7   0  -1    1.20    0.90
   7   0   1   -0.10    0.80
   7   0   1    0.20    0.60
  -7   0  -1    0.60    1.00
   7   0   1   -0.40    0.70
  -7   0  -1   -0.80    0.80
   7   0   1   -0.10    0.70
   8   0   1   -0.20    0.90
   8   0   1    0.60    0.90
   8   0   1   -0.70    0.80
   8   0   1   -0.10    0.70
  -8   0  -1   -1.20    0.90
   8   0   1    0.60    0.90
  -8   0  -1   -1.30    1.10
  -9   0  -1    8.20    1.70
   9   0   1    6.70    1.40
   9   0   1    6.90    1.40
  -9   0  -1    7.00    1.40
   9   0   1    9.30    1.10
   9   0   1    8.30    1.70
   9   0   1    8.30    1.40
  10   0   1    1.70    1.40
  10   0   1   -0.50    1.40
  10   0   1    2.70    1.40
 -10   0  -1   -1.20    1.60
 -10   0  -1   -1.50    1.40
  10   0   1   -1.20    1.00
  10   0   1    1.90    1.40
  11   0   1    1.50    1.70
  11   0   1    1.50    1.80
  11   0   1   -0.70    1.60
  11   0   1    0.00    1.60
  11   0   1    0.70    1.30
  11  -1  -1    3.80    1.40
 -11  -1   1    3.30    1.90
  11  -1  -1    3.00    1.90
  11  -1  -1    4.70    1.70
  11  -1  -1    1.60    1.60
  11  -1  -1    1.80    1.40
 -11  -1   1    1.70    1.90
  11   1  -1    2.10    1.60
  11   1  -1    0.00    1.60
  11   1  -1    2.50    1.50
  11   1  -1    3.40    1.70
  11   1  -1    4.40    1.30
  10  -1  -1   35.10    2.60
  10  -1  -1   32.90    2.70
  10  -1  -1   35.80    2.30
  10  -1  -1   29.60    2.50
 -10  -1   1   33.00    3.90
 -10  -1   1   31.40    2.80
  10  -1  -1   34.20    2.60
  10   1  -1   33.40    2.70
 -10   1   1   32.30    2.70
  10   1  -1   32.80    2.40
  10   1  -1   32.10    2.20
  10   1  -1   28.70    2.50
   9  -1  -1    7.00    1.30
  -9  -1   1    7.00    1.50
  -9  -1   1    6.80    1.30
  -9  -1   1    8.00    1.60
   9  -1  -1    5.70    1.30
   9  -1  -1    6.20    1.00
   9  -1  -1    7.40    1.30
   9  -1  -1    6.30    1.20
   9   1  -1    6.20    1.10
  -9   1   1    7.60    1.20
  -9   1   1    6.40    1.40
   9   1  -1    6.60    1.30
   9   1  -1    6.20    1.30
   9   1  -1    4.30    1.00
  -9   1   1    6.80    1.30
   9   1  -1    9.30    1.50
   8  -1  -1    1.20    1.00
  -8  -1   1    2.00    0.90
   8  -1  -1    1.90    0.80
   8  -1  -1    2.30    0.90
  -8  -1   1    1.90    0.80
  -8  -1   1    3.20    1.10
  -8  -1   1    2.00    1.20
   8  -1  -1    3.40    0.90
   8  -1  -1    2.40    0.90
  -8   1   1    3.30    1.00
   8   1  -1    3.00    0.80
   8   1  -1    1.10    1.00
  -8   1   1    0.90    1.00
   8   1  -1    1.40    0.80
  -8   1   1    3.30    1.10
  -8   1   1    1.20    0.80
   8   1  -1    1.50    1.10
   8   1  -1    1.80    0.90
  -7  -1   1   33.30    2.10
  -7  -1   1   31.30    2.10
   7  -1  -1   31.40    1.80
   7  -1  -1   30.80    1.80
   7  -1  -1   31.00    1.70
   7  -1  -1   31.30    1.80
  -7  -1   1   30.30    1.70
  -7  -1   1   31.00    1.80
   7  -1  -1   35.50    3.50
   7  -1  -1   32.70    2.00
   7   1  -1   31.00    1.70
  -7   1   1   31.90    2.00
  -7   1   1   32.60    1.80
   7   1  -1   31.10    2.00
  -7   1   1   31.30    1.90
   7   1  -1   32.30    2.00
   7   1  -1   33.50    1.80
  -7   1   1   33.40    2.00
   7   1  -1   30.00    1.90
   7   1  -1   29.60    1.60
   6  -1  -1   43.10    1.80
   6  -1  -1   39.80    2.00
  -6  -1   1   41.40    1.90
  -6  -1   1   39.20    2.10
   6  -1  -1   41.80    2.10
   6  -1  -1   41.60    1.90
  -6  -1   1   42.80    2.10
   6  -1  -1   44.00    1.90
   6  -1  -1   37.50    2.10
   6  -1  -1   40.00    2.10
   6  -1  -1   42.20    2.20
   6  -1  -1   42.30    1.90
  -6  -1   1   42.50    1.90
  -6   1   1   39.90    2.00
   6   1  -1   43.90    1.80
   6   1  -1   42.20    2.30
   6   1  -1   41.20    1.90
   6   1  -1   41.30    2.00
   6   1  -1   44.10    2.00
   6   1  -1   41.00    2.10
  -6   1   1   42.60    2.00
  -6   1   1   41.40    2.10
  -6   1   1   42.90    1.90
   6   1  -1   40.30    2.00
   6   1  -1   38.80    2.10
  -6   1   1   41.50    2.00
  -5  -1   1  108.09    3.70
   5  -1  -1  115.09    3.90
   5  -1  -1  108.59    3.80
   5  -1  -1  114.09    3.80
   5  -1  -1  113.09    3.70
  -5  -1   1  110.69    3.90
   5  -1  -1  111.09    3.60
   5  -1  -1  102.99    3.70
   5  -1  -1  114.49    3.90
   5  -1  -1  110.29    3.70
  -5  -1   1  110.09    3.90
   5  -1  -1  105.79    3.60
   5  -1  -1  109.69    3.70
  -5   1   1  107.99    3.80
  -5   1   1  112.49    3.80
   5   1  -1  110.69    3.80
  -5   1   1  107.69    3.80
  -5   1   1  111.79    3.70
  -5   1   1  111.39    3.70
   5   1  -1  108.39    3.60
   5   1  -1  111.69    3.90
   5   1  -1  107.69    3.70
   5   1  -1  107.59    3.80
   5   1  -1  109.99    3.80
   5   1  -1  110.19    3.70
  -4  -1   1  293.47    9.10
   4  -1  -1  303.37    9.10
   4  -1  -1  311.87    9.10
  -4  -1   1  302.37    8.90
   4  -1  -1  313.57    9.00
  -4  -1   1  303.27    9.00
   4  -1  -1  301.07    8.90
   4  -1  -1  308.17    8.90
  -4  -1   1  311.97    9.20
  -4  -1   1  310.37    9.10
   4  -1  -1  303.07    9.00
   4  -1  -1  295.37    9.00
   4  -1  -1  296.77    9.00
  -4   1   1  298.57    9.00
   4   1  -1  299.47    9.10
   4   1  -1  277.97    9.10
   4   1  -1  305.07    8.90
   4   1  -1  295.67    9.10
   4   1  -1  304.17    9.10
   4   1  -1  310.67    9.00
  -4   1   1  311.27    9.00
  -4   1   1  295.97    9.10
   4   1  -1  297.67    9.00
   4   1  -1  306.27    8.90
  -4   1   1  296.07    9.00
  -3  -1   1  377.06   11.10
  -3  -1   1  385.96   11.00
  -3  -1   1  380.46   11.20
   3  -1  -1  376.96   11.00
   3  -1  -1  388.26   11.00
  -3  -1   1  364.06   11.10
   3  -1  -1  388.16   11.10
   3  -1  -1  399.76   11.10
   3  -1  -1  398.06   11.00
   3  -1  -1  380.56   11.00
   3  -1  -1  386.26   11.10
  -3  -1   1  369.66   11.00
  -3   1   1  374.06   11.00
   3   1  -1  384.96   11.10
   3   1  -1  388.96   10.90
   3   1  -1  379.16   11.00
  -3   1   1  379.56   11.00
  -3   1   1  363.76   11.10
   3   1  -1  373.76   11.00
  -3   1   1  384.56   11.10
   3   1  -1  386.96   11.10
   3   1  -1  385.76   11.10
   3   1  -1  338.97   11.00
  -3   1   1  377.46   11.00
   3   1  -1  384.16   11.10
  -2  -1   1  350.86   10.50
  -2  -1   1  365.76   10.50
   2  -1  -1  346.77   10.50
   2  -1  -1  368.76   10.40
   2  -1  -1  367.26   10.50
   2  -1  -1  385.16   10.50
   2  -1  -1  346.97   10.50
   2  -1  -1  365.26   10.40
  -2  -1   1  368.56   10.50
  -2  -1   1  363.96   10.40
  -2  -1   1  346.57   10.50
   2   1  -1  371.36   10.60
   2   1  -1  368.36   10.50
  -2   1   1  363.16   10.40
  -2   1   1  367.96   10.50
  -2   1   1  371.86   10.60
   2   1  -1  359.96   10.50
  -2   1   1  373.66   10.50
   2   1  -1  368.36   10.40
   2   1  -1  359.66   10.50
   2   1  -1  364.96   10.50
  -2   1   1  351.96   10.50
   2   1  -1  374.86   10.60
   2   1  -1  364.96   10.40
  -2   1   1  354.86   10.40
   1  -1  -1  389.76   10.50
   1  -1  -1  380.36   10.50
   1  -1  -1  388.76   10.60
  -1  -1   1  378.86   10.60
   1  -1  -1  367.16   10.60
   1  -1  -1  338.77   10.60
   1   1  -1  369.56   10.60
   1   1  -1  375.16   10.60
   1   1  -1  381.66   10.60
  -1   1   1  339.57   10.50
   1  -1   1   91.49    2.70
  -1  -1  -1   90.29    2.70
  -1  -1  -1   87.19    2.80
  -1  -1  -1   87.29    2.60
   1  -1   1   91.29    2.60
  -1  -1  -1   88.49    2.70
  -1  -1  -1   91.89    2.60
   1  -1   1   90.79    2.70
   1  -1   1   89.69    2.50
   1  -1   1   86.39    2.60
  -1  -1  -1   84.69    2.70
   1  -1   1   90.39    2.60
   1  -1   1   91.59    2.70
  -1   1  -1   85.49    2.60
   1   1   1   87.99    2.80
  -1   1  -1   85.29    2.50
  -1   1  -1   79.99    2.70
   1   1   1   87.89    2.60
   1   1   1   89.39    2.60
   1   1   1   87.29    2.70
   1   1   1   87.69    2.70
  -1   1  -1   84.99    2.60
   1   1   1   90.59    2.70
  -2  -1  -1  612.04   17.60
   2  -1   1  590.04   17.80
  -2  -1  -1  620.24   17.80
   2  -1   1  637.04   17.60
  -2  -1  -1  617.84   17.70
  -2  -1  -1  601.74   17.80
   2  -1   1  627.04   17.80
   2  -1   1  638.94   17.80
  -2  -1  -1  633.34   17.60
   2  -1   1  584.44   17.70
   2  -1   1  605.04   17.60
   2  -1   1  629.44   17.60
   2  -1   1  624.34   17.60
  -2   1  -1  626.84   17.60
  -2   1  -1  625.04   17.80
   2   1   1  611.14   17.60
  -2   1  -1  627.44   17.70
   2   1   1  591.34   17.70
   2   1   1  620.74   17.60
   2   1   1  623.34   17.80
  -2   1  -1  611.44   17.60
   2   1   1  641.14   17.90
  -2   1  -1  620.34   17.80
   2   1   1  633.04   17.60
   2   1   1  646.54   17.70
   2   1   1  632.24   17.60
  -2   1  -1  563.24   17.80
  -3  -1  -1   65.69    2.40
   3  -1   1   74.99    2.60
  -3  -1  -1   69.99    2.50
   3  -1   1   67.59    2.20
  -3  -1  -1   68.39    2.50
  -3  -1  -1   65.99    2.30
   3  -1   1   68.39    2.30
   3  -1   1   69.59    2.40
   3  -1   1   70.69    2.40
   3  -1   1   67.99    2.30
  -3  -1  -1   68.69    2.30
   3  -1   1   69.29    2.20
   3  -1   1   70.09    2.40
   3   1   1   69.59    2.30
   3   1   1   67.59    2.40
  -3   1  -1   68.89    2.30
   3   1   1   62.79    2.30
  -3   1  -1   70.19    2.40
   3   1   1   70.49    2.40
   3   1   1   73.19    2.60
   3   1   1   69.09    2.30
  -3   1  -1   70.49    2.20
  -3   1  -1   68.69    2.50
   3   1   1   69.59    2.50
  -3   1  -1   66.79    2.30
   4  -1   1    9.50    0.90
   4  -1   1    9.00    0.80
   4  -1   1    8.50    0.80
   4  -1   1    8.30    0.80
   4  -1   1    8.70    0.60
   4  -1   1    9.10    0.80
   4  -1   1    8.10    0.70
  -4  -1  -1    8.40    0.90
   4  -1   1    9.10    0.80
  -4  -1  -1    8.70    1.00
   4  -1   1    7.00    0.80
  -4  -1  -1    7.20    0.70
   4  -1   1    8.00    0.80
  -4   1  -1    7.60    0.80
  -4   1  -1    8.00    0.70
  -4   1  -1    7.70    0.80
   4   1   1    8.40    0.90
   4   1   1    6.90    0.80
   4   1   1    7.90    0.80
   4   1   1    7.70    0.80
   4   1   1    9.00    0.80
   4   1   1    8.60    1.00
  -4   1  -1    8.20    0.90
  -4   1  -1    8.00    0.90
   4   1   1    7.80    0.60
   4   1   1    8.00    0.70
   5  -1   1    6.40    0.70
  -5  -1  -1    8.20    1.00
   5  -1   1    7.50    0.90
   5  -1   1    6.90    0.90
   5  -1   1    6.50    0.80
   5  -1   1    7.50    0.90
   5  -1   1    6.00    0.70
   5  -1   1    6.60    1.00
   5  -1   1    6.90    0.80
   5  -1   1    7.10    1.00
  -5  -1  -1    6.60    0.80
   5  -1   1    7.70    0.90
  -5  -1  -1    7.00    1.10
   5   1   1    7.10    0.80
   5   1   1    6.50    0.80
  -5   1  -1    6.60    0.90
  -5   1  -1    7.30    0.90
   5   1   1    7.00    0.90
  -5   1  -1    6.60    0.90
   5   1   1    6.10    0.80
   5   1   1    7.70    0.90
   5   1   1    7.50    1.00
   5   1   1    5.50    1.10
   5   1   1    5.20    0.80
  -5   1  -1    6.50    0.80
  -5   1  -1    6.60    0.70
   6  -1   1   28.80    1.70
   6  -1   1   30.30    1.60
   6  -1   1   28.80    1.70
  -6  -1  -1   25.70    1.90
  -6  -1  -1   30.10    1.80
   6  -1   1   28.60    1.40
   6  -1   1   29.60    2.00
  -6  -1  -1   29.90    1.90
   6  -1   1   29.20    2.10
   6  -1   1   29.90    1.60
   6  -1   1   27.80    1.80
   6  -1   1   30.50    1.70
   6   1   1   28.60    1.90
  -6   1  -1   26.60    1.70
  -6   1  -1   27.20    1.90
  -6   1  -1   28.50    1.50
   6   1   1   27.20    1.70
  -6   1  -1   30.50    1.70
   6   1   1   30.00    1.60
  -6   1  -1   31.70    1.80
   6   1   1   32.00    2.00
   6   1   1   30.90    1.50
   6   1   1   30.60    1.70
   6   1   1   27.30    1.80
   7  -1   1  449.66   13.30
  -7  -1  -1  429.46   13.50
   7  -1   1  437.86   13.10
   7  -1   1  430.16   13.20
   7  -1   1  436.16   13.20
  -7  -1  -1  428.66   13.20
  -7  -1  -1  426.36   13.40
   7  -1   1  449.36   12.90
  -7   1  -1  432.36   13.20
   7   1   1  446.96   12.90
   7   1   1  429.76   13.10
   7   1   1  441.16   13.10
   7   1   1  429.56   13.40
   7   1   1  434.66   13.20
  -7   1  -1  426.86   13.30
  -7   1  -1  434.26   13.40
   8  -1   1   54.39    2.40
   8  -1   1   57.39    2.80
   8  -1   1   53.39    2.70
  -8  -1  -1   57.99    3.10
   8  -1   1   55.79    2.70
  -8  -1  -1   55.99    2.80
   8  -1   1   59.19    2.90
  -8  -1  -1   53.59    3.10
   8   1   1   56.49    2.90
   8   1   1   57.09    2.70
  -8   1  -1   55.69    3.00
   8   1   1   56.69    2.60
  -8   1  -1   53.39    2.80
   8   1   1   57.29    2.40
   8   1   1   52.59    2.80
   9  -1   1   18.00    1.80
   9  -1   1   12.10    1.60
   9  -1   1   10.80    1.60
   9  -1   1   14.40    1.50
  -9  -1  -1   10.50    1.60
   9  -1   1   15.80    1.90
  -9   1  -1   13.40    1.80
  -9   1  -1   13.70    1.70
   9   1   1   13.40    1.50
   9   1   1   15.40    1.70
   9   1   1   15.80    2.70
   9   1   1   12.80    1.50
   9   1   1   13.40    1.50
  10  -1   1    1.00    1.30
  10  -1   1    2.30    1.50
 -10  -1  -1   -1.00    1.60
  10  -1   1    0.80    1.30
 -10  -1  -1   -1.90    1.60
  10  -1   1    0.70    2.40
  10  -1   1   -0.20    1.00
 -10   1  -1   -1.20    1.40
  10   1   1    2.50    1.50
  10   1   1    1.70    1.40
  10   1   1   -0.30    1.00
  10   1   1   -2.30    1.30
  10   1   1    0.30    2.00
  11  -1   1   48.00    3.60
 -11  -1  -1   37.60    3.30
  11  -1   1   38.90    3.00
 -11  -1  -1   43.90    4.00
  11  -1   1   42.80    3.10
  11  -1   1   44.80    3.20
  11  -1   1   39.10    2.60
  11   1   1   45.30    3.50
  11   1   1   39.50    3.20
  11   1   1   45.20    2.70
  11   1   1   44.30    3.20
  11   1   1   36.00    3.20
  11  -2  -1    6.10    1.60
  11  -2  -1    8.50    1.70
  11  -2  -1    3.80    1.90
 -11  -2   1    5.10    2.00
  11  -2  -1   10.00    1.70
  11  -2  -1    5.20    1.40
 -11  -2   1    6.10    2.10
  11   2  -1    4.70    1.60
  11   2  -1    3.90    1.80
  11   2  -1    6.50    1.20
  11   2  -1    6.80    1.80
  11   2  -1    4.00    1.70
 -10  -2   1   16.70    2.20
  10  -2  -1   19.30    2.00
  10  -2  -1   20.80    2.50
  10  -2  -1   16.40    1.80
  10  -2  -1   17.00    1.90
  10  -2  -1   14.00    1.80
 -10  -2   1   17.00    2.00
  10   2  -1   16.20    1.80
  10   2  -1   20.50    2.00
  10   2  -1   19.60    2.40
 -10   2   1   18.20    2.00
  10   2  -1   18.10    1.90
  10   2  -1   20.90    2.40
   9  -2  -1   56.49    2.60
  -9  -2   1   58.49    3.40
   9  -2  -1   57.79    2.90
   9  -2  -1   59.29    2.90
   9  -2  -1   57.29    2.80
  -9  -2   1   54.89    2.80
   9  -2  -1   55.69    3.10
  -9   2   1   56.59    2.80
  -9   2   1   55.39    3.10
  -9   2   1   56.69    3.00
   9   2  -1   58.79    3.10
   9   2  -1   57.69    3.00
   9   2  -1   48.90    3.50
   9   2  -1   59.49    2.70
  -8  -2   1  276.87    9.30
  -8  -2   1  267.37    8.80
   8  -2  -1  281.37    8.90
  -8  -2   1  285.27    9.30
   8  -2  -1  284.97    8.80
   8  -2  -1  266.77    9.10
   8  -2  -1  281.37    8.90
   8  -2  -1  284.87    8.90
  -8   2   1  286.57    9.20
  -8   2   1  274.87    8.80
  -8   2   1  288.57    9.00
   8   2  -1  278.27    9.00
   8   2  -1  290.47    8.80
   8   2  -1  285.57    8.70
   8   2  -1  284.37    9.10
   7  -2  -1   13.60    1.40
   7  -2  -1   13.00    1.40
  -7  -2   1   12.70    1.30
  -7  -2   1   17.70    1.70
   7  -2  -1   14.30    1.30
  -7  -2   1   13.40    1.20
   7  -2  -1   12.60    1.80
   7  -2  -1   14.10    1.30
   7  -2  -1   14.70    1.60
  -7  -2   1   11.30    1.40
   7  -2  -1   15.60    1.30
  -7   2   1   16.10    1.60
   7   2  -1   13.90    1.50
   7   2  -1   12.70    1.50
  -7   2   1   15.20    1.50
  -7   2   1   15.70    1.30
   7   2  -1   13.70    1.20
   7   2  -1   14.00    1.50
   7   2  -1   12.30    1.20
   6  -2  -1   15.70    1.20
   6  -2  -1   16.40    1.50
   6  -2  -1   15.50    1.80
   6  -2  -1   14.50    1.10
  -6  -2   1   15.70    1.20
  -6  -2   1   15.10    1.50
   6  -2  -1   15.30    1.40
  -6  -2   1   17.50    1.50
  -6  -2   1   15.20    1.20
  -6  -2   1   17.60    1.40
   6  -2  -1   18.00    1.30
   6  -2  -1   14.60    1.10
   6  -2  -1   17.20    1.30
   6  -2  -1   12.40    1.40
   6  -2  -1   15.30    1.30
  -6   2   1   15.10    1.40
   6   2  -1   15.60    1.40
  -6   2   1   17.10    1.20
   6   2  -1   14.60    1.10
  -6   2   1   16.00    1.30
   6   2  -1   15.20    1.30
   6   2  -1   16.50    1.30
   6   2  -1   16.80    1.20
   6   2  -1   17.50    1.70
   5  -2  -1  193.08    6.30
   5  -2  -1  192.98    6.20
   5  -2  -1  208.18    6.40
   5  -2  -1  196.08    6.10
   5  -2  -1  207.28    6.10
  -5  -2   1  200.88    6.20
   5  -2  -1  187.88    6.20
  -5  -2   1  199.58    6.10
   5  -2  -1  203.78    6.20
   5  -2  -1  195.18    6.10
  -5  -2   1  191.68    6.40
   5  -2  -1  194.08    6.20
  -5  -2   1  198.08    6.40
  -5   2   1  195.88    6.20
  -5   2   1  201.88    6.10
   5   2  -1  197.88    6.30
   5   2  -1  189.68    6.30
   5   2  -1  192.28    6.30
  -5   2   1  193.18    6.30
   5   2  -1  202.88    6.00
   5   2  -1  198.18    6.20
   5   2  -1  202.38    6.20
   5   2  -1  190.68    6.00
   4  -2  -1   64.29    2.30
   4  -2  -1   70.29    2.40
   4  -2  -1   61.59    2.20
   4  -2  -1   61.39    2.20
   4  -2  -1   61.89    2.30
  -4  -2   1   60.59    2.40
  -4  -2   1   66.89    2.30
  -4  -2   1   62.79    2.40
  -4  -2   1   62.29    2.20
   4  -2  -1   63.49    2.30
   4  -2  -1   61.89    2.20
   4  -2  -1   64.69    2.30
   4   2  -1   64.49    2.30
  -4   2   1   64.39    2.40
   4   2  -1   64.39    2.40
  -4   2   1   63.09    2.40
  -4   2   1   59.69    2.30
   4   2  -1   60.89    2.30
  -4   2   1   61.99    2.30
   4   2  -1   62.49    2.30
   4   2  -1   65.59    2.20
   4   2  -1   64.09    2.40
  -3  -2   1  735.43   21.20
   3  -2  -1  747.03   21.10
  -3  -2   1  728.23   21.40
   3  -2  -1  774.22   21.30
  -3  -2   1  723.93   21.40
  -3  -2   1  693.43   21.30
   3  -2  -1  700.53   21.30
   3  -2  -1  733.13   21.30
   3  -2  -1  748.13   21.20
   3  -2  -1  758.12   21.30
   3  -2  -1  780.32   21.30
  -3  -2   1  759.92   21.10
   3   2  -1  717.53   21.20
   3   2  -1  763.12   21.30
  -3   2   1  738.03   21.20
   3   2  -1  727.73   21.10
  -3   2   1  731.43   21.20
   3   2  -1  781.32   21.30
  -3   2   1  731.23   21.30
  -3   2   1  734.73   21.20
   3   2  -1  757.32   21.20
  -3   2   1  750.62   21.20
   2  -2  -1 1294.97   36.70
  -2  -2   1 1229.58   36.70
   2  -2  -1 1307.77   36.70
  -2  -2   1 1297.87   36.70
  -2  -2   1 1341.77   36.70
  -2  -2   1 1300.37   36.70
   2  -2  -1 1320.57   36.80
   2  -2  -1 1278.27   36.70
  -2  -2   1 1264.77   36.80
  -2  -2   1 1297.37   36.60
  -2   2   1 1290.07   36.70
  -2   2   1 1253.67   36.70
   2   2  -1 1271.97   36.70
  -2   2   1 1319.57   36.70
   2   2  -1 1307.67   36.60
   2   2  -1 1262.97   36.70
   2   2  -1 1309.47   36.70
   2   2  -1 1269.77   36.70
  -2   2   1 1291.97   36.70
   2   2  -1 1346.07   36.70
  -2   2   1 1310.97   36.60
   1  -2  -1    1.10    0.20
  -1  -2   1    1.00    0.10
   1  -2  -1    0.90    0.20
   1  -2  -1    1.10    0.20
  -1  -2   1    0.60    0.20
  -1  -2   1    0.40    0.20
   1  -2  -1    0.70    0.20
  -1  -2   1    0.80    0.20
  -1  -2   1    1.10    0.20
  -1  -2   1    0.60    0.20
   1   2  -1    1.40    0.10
   1   2  -1    1.30    0.20
  -1   2   1    1.00    0.20
   1   2  -1    0.90    0.20
  -1   2   1    0.90    0.20
  -1   2   1    0.70    0.20
   1   2  -1    1.00    0.20
   1   2  -1    1.00    0.20
  -1   2   1    0.60    0.20
   1   2  -1    0.30    0.20
   0  -2   1  257.87    7.30
   0  -2   1  260.07    7.20
   0  -2   1  256.87    7.30
   0  -2  -1  257.97    7.30
   0  -2   1  264.77    7.30
   0  -2  -1  256.97    7.30
   0  -2  -1  267.87    7.30
   0  -2  -1  257.57    7.30
   0  -2  -1  253.27    7.30
   0  -2   1  253.37    7.30
   0  -2  -1  249.78    7.40
   0  -2   1  244.58    7.30
   0   2  -1  263.27    7.30
   0   2  -1  250.37    7.20
   0   2   1  231.88    7.30
   0   2  -1  264.07    7.30
   0   2   1  253.97    7.30
   0   2  -1  252.07    7.30
   0   2   1  247.08    7.30
   0   2  -1  264.37    7.30
   0   2   1  256.97    7.30
   0   2  -1  247.28    7.30
   0   2   1  256.97    7.30
  -1  -2  -1 1498.45   41.40
   1  -2   1 1294.37   41.50
   1  -2   1 1443.46   41.00
   1  -2   1 1496.65   41.30
  -1  -2  -1 1530.25   41.40
   1  -2   1 1502.55   41.20
   1  -2   1 1488.35   41.00
   1  -2   1 1523.45   41.20
  -1  -2  -1 1482.05   41.10
  -1  -2  -1 1499.55   41.50
  -1   2  -1 1428.56   41.30
   1   2   1 1254.47   41.10
  -1   2  -1 1511.35   41.30
   1   2   1 1456.25   41.30
  -1   2  -1 1413.96   41.00
   1   2   1 1483.75   41.20
  -1   2  -1 1267.47   41.20
  -1   2  -1 1483.35   41.30
   1   2   1 1430.96   41.20
   1   2   1 1524.15   41.20
   1   2   1 1434.06   41.10
   2  -2   1   21.00    0.80
   2  -2   1   19.20    0.90
  -2  -2  -1   19.50    1.00
   2  -2   1   18.60    0.90
   2  -2   1   19.20    0.80
   2  -2   1   21.20    0.70
  -2  -2  -1   19.30    0.80
   2  -2   1   19.90    0.90
  -2  -2  -1   18.80    0.90
  -2  -2  -1   19.70    0.80
   2  -2   1   19.40    0.90
  -2  -2  -1   18.70    1.00
  -2   2  -1   19.00    0.70
   2   2   1   19.30    0.80
   2   2   1   20.00    1.00
  -2   2  -1   18.80    0.80
  -2   2  -1   19.80    0.90
   2   2   1   18.30    0.90
  -2   2  -1   17.80    0.90
   2   2   1   19.60    0.90
  -2   2  -1   20.00    0.80
   2   2   1   18.80    0.80
   2   2   1   19.40    1.00
  -3  -2  -1  533.75   15.60
   3  -2   1  533.85   15.70
   3  -2   1  549.95   15.70
  -3  -2  -1  552.34   15.70
   3  -2   1  534.25   15.60
   3  -2   1  521.75   15.80
   3  -2   1  541.65   15.50
   3  -2   1  539.95   15.60
  -3  -2  -1  547.05   15.60
   3  -2   1  556.64   15.50
   3   2   1  540.45   15.60
   3   2   1  544.35   15.80
   3   2   1  539.45   15.60
   3   2   1  554.94   15.60
  -3   2  -1  538.15   15.70
  -3   2  -1  534.85   15.60
   3   2   1  555.04   15.60
   3   2   1  534.85   15.90
  -3   2  -1  527.85   15.60
   3   2   1  559.84   15.60
  -3   2  -1  541.55   15.50
  -4  -2  -1    0.20    0.50
   4  -2   1    1.00    0.40
  -4  -2  -1    0.60    0.40
   4  -2   1    0.90    0.50
   4  -2   1    0.70    0.50
   4  -2   1    1.50    0.60
   4  -2   1    0.30    0.40
  -4  -2  -1    0.00    0.60
   4  -2   1    0.90    0.30
  -4  -2  -1    0.90    0.50
   4  -2   1    1.30    0.50
   4  -2   1    1.10    0.50
   4   2   1    1.00    0.50
   4   2   1    0.90    0.40
   4   2   1    1.10    0.40
   4   2   1    0.60    0.50
   4   2   1    0.90    0.40
  -4   2  -1    0.50    0.50
   4   2   1    0.70    0.40
   4   2   1    1.90    0.60
   4   2   1    0.40    0.50
  -4   2  -1    0.70    0.40
  -5  -2  -1  374.86   11.40
   5  -2   1  364.66   11.40
  -5  -2  -1  383.36   11.50
   5  -2   1  402.26   11.80
   5  -2   1  368.16   11.60
  -5  -2  -1  404.46   11.90
   5  -2   1  383.76   11.60
   5  -2   1  408.16   11.60
   5  -2   1  403.86   11.30
  -5  -2  -1  381.76   11.70
   5  -2   1  393.66   11.60
  -5  -2  -1  364.96   11.50
   5  -2   1  390.86   11.40
   5  -2   1  386.56   11.40
  -5   2  -1  390.36   11.30
   5   2   1  388.56   11.40
   5   2   1  382.96   11.80
  -5   2  -1  406.66   11.70
   5   2   1  369.46   11.70
   5   2   1  384.86   11.50
   5   2   1  380.06   11.50
   5   2   1  370.06   11.50
   5   2   1  401.86   11.40
   5   2   1  392.16   11.60
  -5   2  -1  372.16   11.50
  -6  -2  -1  235.68    7.50
   6  -2   1  235.08    7.70
   6  -2   1  242.58    7.60
   6  -2   1  241.78    7.30
  -6  -2  -1  242.98    7.80
   6  -2   1  238.28    7.60
   6  -2   1  241.28    7.40
   6  -2   1  227.98    7.40
   6  -2   1  237.28    7.40
   6  -2   1  243.28    7.60
  -6  -2  -1  239.98    7.90
  -6   2  -1  249.48    7.70
   6   2   1  234.68    7.50
   6   2   1  235.78    7.50
   6   2   1  247.88    7.30
  -6   2  -1  231.38    7.60
   6   2   1  248.78    7.70
  -6   2  -1  241.68    7.30
   6   2   1  236.48    7.40
   7  -2   1   -0.10    0.60
   7  -2   1   -0.70    0.80
  -7  -2  -1   -0.20    0.80
   7  -2   1    0.10    0.70
   7  -2   1    1.40    0.90
  -7  -2  -1    1.00    1.00
  -7  -2  -1    1.00    0.90
   7  -2   1    0.90    0.90
  -7   2  -1    0.00    0.80
   7   2   1   -1.10    0.70
   7   2   1    1.00    0.60
   7   2   1    0.30    0.70
  -7   2  -1    0.40    0.90
  -7   2  -1    0.40    0.60
   8  -2   1    2.90    1.10
   8  -2   1    2.60    1.10
  -8  -2  -1   -0.20    1.20
  -8  -2  -1    3.20    1.10
   8  -2   1    3.90    1.00
  -8  -2  -1    2.70    1.00
   8  -2   1    2.70    0.80
   8  -2   1    3.80    0.90
   8   2   1    1.40    0.90
   8   2   1    1.80    0.80
   8   2   1    1.60    1.20
  -8   2  -1    2.30    1.10
  -8   2  -1    1.90    1.10
   8   2   1    2.30    1.00
   8   2   1    1.50    0.90
   9  -2   1   16.20    1.70
  -9  -2  -1   17.80    2.50
   9  -2   1   16.90    1.80
   9  -2   1   20.10    1.90
  -9  -2  -1   17.90    2.10
  -9  -2  -1   13.90    1.90
   9  -2   1   21.20    2.20
   9  -2   1   16.30    2.00
   9   2   1   14.70    2.20
   9   2   1   16.20    1.90
  -9   2  -1   15.90    1.80
  -9   2  -1   15.90    1.90
   9   2   1   16.40    1.90
   9   2   1   14.10    1.70
   9   2   1   16.20    1.90
  10  -2   1   -2.30    1.40
 -10  -2  -1    0.20    1.80
  10  -2   1    1.10    1.20
 -10  -2  -1    1.10    1.50
  10  -2   1   -1.70    1.60
  10  -2   1    3.30    1.40
  10  -2   1    1.20    1.80
  10   2   1    2.60    1.60
  10   2   1   -1.40    1.20
  10   2   1   -1.60    0.90
  10   2   1   -3.20    1.30
  10   2   1   -1.80    1.20
  11  -2   1   -0.20    1.70
  11  -2   1    1.00    1.20
  11  -2   1    5.00    1.80
 -11  -2  -1   -0.60    2.10
  11  -2   1    1.80    1.80
  11  -2   1    2.30    1.60
 -11  -2  -1    0.10    1.70
  11   2   1    2.30    1.60
  11   2   1    1.00    1.60
  11   2   1    2.30    1.80
  11   2   1    5.30    2.00
  11   2   1    0.70    1.30
  11  -3  -1    8.10    1.70
 -11  -3   1    7.90    1.90
  11  -3  -1    7.90    1.90
 -11  -3   1   10.90    2.20
  11  -3  -1    8.70    1.60
  11  -3  -1    8.60    2.00
  11  -3  -1   10.10    1.80
  11   3  -1    8.40    1.80
  11   3  -1   11.00    2.00
  11   3  -1    6.50    1.50
  11   3  -1    5.70    1.80
  10  -3  -1    4.00    1.40
  10  -3  -1    2.70    1.50
  10  -3  -1    5.10    1.40
 -10  -3   1    2.90    1.30
 -10  -3   1    5.50    1.80
  10  -3  -1    5.20    1.30
  10  -3  -1    4.20    1.40
 -10  -3   1    5.10    1.80
  10   3  -1    4.60    1.20
  10   3  -1    2.00    1.50
  10   3  -1    3.90    1.30
  10   3  -1    0.80    1.60
  10   3  -1    4.20    1.30
 -10   3   1    3.50    1.70
   9  -3  -1   29.00    2.50
   9  -3  -1   30.90    2.10
   9  -3  -1   29.00    2.00
   9  -3  -1   33.20    2.20
  -9  -3   1   31.30    2.20
  -9  -3   1   36.00    2.70
   9  -3  -1   31.60    2.20
  -9  -3   1   31.50    2.60
   9   3  -1   31.00    1.90
   9   3  -1   27.60    1.90
  -9   3   1   30.40    2.50
   9   3  -1   29.70    2.40
  -9   3   1   30.00    2.10
   9   3  -1   31.40    2.20
   8  -3  -1   25.40    1.80
  -8  -3   1   22.50    1.80
  -8  -3   1   22.90    2.30
   8  -3  -1   26.70    1.90
   8  -3  -1   23.10    2.20
  -8  -3   1   23.80    2.00
   8  -3  -1   27.70    1.90
   8  -3  -1   28.80    1.70
   8   3  -1   25.40    1.70
   8   3  -1   26.90    1.90
   8   3  -1   24.60    1.90
   8   3  -1   24.70    1.60
   8   3  -1   21.10    2.00
  -8   3   1   24.10    2.10
  -8   3   1   22.90    1.80
   7  -3  -1    4.50    1.10
  -7  -3   1    4.50    0.90
   7  -3  -1    4.20    1.10
   7  -3  -1    4.60    0.80
   7  -3  -1    5.60    1.00
  -7  -3   1    6.00    1.30
   7  -3  -1    5.60    0.90
   7  -3  -1    6.10    0.90
  -7  -3   1    4.50    1.20
  -7   3   1    4.70    0.90
   7   3  -1    5.00    0.80
  -7   3   1    6.00    1.00
   7   3  -1    5.10    1.00
   7   3  -1    4.50    0.90
   7   3  -1    5.50    0.80
   7   3  -1    5.80    1.10
  -7   3   1    4.00    0.90
  -6  -3   1    6.40    0.80
   6  -3  -1    8.00    1.00
  -6  -3   1    8.60    1.20
   6  -3  -1    8.80    1.00
   6  -3  -1    6.00    1.20
   6  -3  -1    5.70    0.90
   6  -3  -1    6.90    0.80
  -6  -3   1    6.30    1.00
   6  -3  -1    7.10    0.90
   6  -3  -1    4.50    1.10
  -6  -3   1    3.00    1.00
   6   3  -1    7.50    0.80
  -6   3   1    7.40    0.90
   6   3  -1    6.90    1.10
   6   3  -1    8.40    0.90
  -6   3   1    6.60    0.80
   6   3  -1    8.50    1.00
  -6   3   1    6.40    1.00
   6   3  -1    4.60    1.00
   6   3  -1    7.80    0.90
   5  -3  -1  338.27    9.90
  -5  -3   1  312.97   10.00
   5  -3  -1  320.47    9.90
  -5  -3   1  339.97   10.20
   5  -3  -1  330.87    9.90
   5  -3  -1  335.27   10.10
   5  -3  -1  336.37    9.80
  -5  -3   1  337.07    9.90
  -5  -3   1  328.07   10.20
  -5  -3   1  322.47    9.70
   5  -3  -1  339.87   10.10
   5  -3  -1  326.57    9.80
   5   3  -1  318.17    9.90
   5   3  -1  348.47    9.80
   5   3  -1  318.57   10.10
   5   3  -1  338.57   10.10
  -5   3   1  335.17    9.80
   5   3  -1  335.97    9.90
   5   3  -1  327.67   10.10
  -5   3   1  312.67   10.00
   5   3  -1  332.07    9.90
   4  -3  -1   68.69    2.50
  -4  -3   1   67.79    2.70
   4  -3  -1   68.79    2.40
   4  -3  -1   72.99    2.60
  -4  -3   1   70.09    2.70
  -4  -3   1   71.89    2.40
  -4  -3   1   71.99    2.50
   4  -3  -1   73.49    2.40
   4  -3  -1   72.29    2.30
   4  -3  -1   69.69    2.60
   4  -3  -1   69.89    2.40
   4  -3  -1   66.29    2.50
  -4  -3   1   66.69    2.50
  -4   3   1   71.59    2.40
  -4   3   1   69.59    2.50
   4   3  -1   71.89    2.30
   4   3  -1   68.49    2.70
   4   3  -1   68.99    2.50
   4   3  -1   71.19    2.50
  -4   3   1   70.69    2.50
   4   3  -1   69.19    2.70
   4   3  -1   73.99    2.50
  -4   3   1   70.09    2.50
  -4   3   1   71.29    2.60
   3  -3  -1  343.87   10.10
   3  -3  -1  357.86   10.10
   3  -3  -1  363.76   10.00
   3  -3  -1  354.36   10.10
  -3  -3   1  354.46   10.00
  -3  -3   1  346.07   10.30
  -3  -3   1  348.27   10.20
   3  -3  -1  338.87   10.30
   3  -3  -1  358.46   10.30
   3  -3  -1  346.77   10.20
  -3  -3   1  335.37   10.30
  -3   3   1  295.67   10.40
   3   3  -1  368.96   10.00
   3   3  -1  350.16   10.30
   3   3  -1  342.47   10.30
  -3   3   1  349.27   10.20
  -3   3   1  354.36   10.10
   3   3  -1  342.87   10.20
  -3   3   1  367.96   10.30
   3   3  -1  343.67   10.20
  -3   3   1  357.46   10.10
  -2  -3   1 9171.58  271.37
   2  -3  -1 9983.70  271.37
   2  -3  -1 9901.31  270.57
   2  -3  -1 9666.73  271.27
   2  -3  -1 9999.00  270.67
  -2  -3   1 9675.43  270.97
  -2  -3   1 9363.86  271.67
   2   3  -1 9582.64  271.47
   2   3  -1 9348.26  271.07
   2   3  -1 9607.34  271.27
   2   3  -1 9498.95  270.87
  -2   3   1 9563.04  271.57
   2   3  -1 9184.58  270.87
  -2   3   1 9889.61  271.57
  -2   3   1 9464.05  270.67
  -2   3   1 9312.17  271.37
   1  -3  -1   37.10    1.30
   1  -3  -1   36.90    1.20
  -1  -3   1   37.60    1.30
  -1  -3   1   36.80    1.20
   1  -3  -1   38.20    1.20
   1  -3  -1   36.40    1.20
  -1  -3   1   35.00    1.30
  -1   3   1   36.70    1.30
   1   3  -1   37.20    1.20
   1   3  -1   36.50    1.30
   1   3  -1   33.40    1.40
   1   3  -1   37.10    1.10
  -1   3   1   36.80    1.20
  -1   3   1   37.70    1.20
   1   3  -1   34.70    1.20
   0  -3  -1    1.00    0.20
   0  -3  -1    0.40    0.20
   0  -3  -1    0.40    0.20
   0  -3  -1    0.60    0.20
   0  -3   1    0.40    0.20
   0  -3   1    0.40    0.10
   0  -3   1    0.30    0.20
   0  -3   1    0.40    0.20
   0  -3   1    0.70    0.20
   0  -3  -1    0.50    0.20
   0   3  -1    0.40    0.20
   0   3   1    0.40    0.10
   0   3   1    0.20    0.10
   0   3  -1    0.30    0.20
   0   3  -1    0.40    0.20
   0   3  -1    0.50    0.10
   0   3   1    0.30    0.20
   0   3  -1    0.30    0.20
   0   3   1    0.40    0.20
   0   3   1    0.50    0.20
   0   3   1    0.60    0.20
  -1  -3  -1 1205.78   34.50
   1  -3   1 1221.38   34.50
   1  -3   1 1188.58   34.40
   1  -3   1 1239.48   34.40
   1  -3   1 1164.88   34.50
  -1  -3  -1 1083.49   34.90
   1  -3   1 1276.47   34.40
  -1  -3  -1 1206.18   34.60
  -1  -3  -1 1196.68   34.50
   1  -3   1 1154.88   34.40
  -1  -3  -1 1219.18   34.60
  -1   3  -1 1269.37   34.70
   1   3   1 1238.78   34.50
   1   3   1 1222.08   34.50
  -1   3  -1 1286.37   34.50
   1   3   1 1226.98   34.60
  -1   3  -1 1218.68   34.50
  -1   3  -1 1196.18   34.50
   1   3   1 1244.08   34.40
   1   3   1 1232.08   34.50
   1   3   1 1192.88   34.50
  -1   3  -1 1214.68   34.40
  -1   3  -1 1246.28   34.40
  -2  -3  -1    7.40    0.50
  -2  -3  -1    6.00    0.70
   2  -3   1    8.60    0.60
  -2  -3  -1    7.90    0.50
  -2  -3  -1    6.90    0.60
   2  -3   1    6.90    0.60
   2  -3   1    6.90    0.50
  -2  -3  -1    6.40    0.70
   2  -3   1    7.50    0.40
   2  -3   1    7.50    0.40
   2   3   1    7.20    0.50
  -2   3  -1    8.30    0.40
   2   3   1    7.80    0.60
  -2   3  -1    7.40    0.60
   2   3   1    6.50    0.80
  -2   3  -1    7.90    0.70
  -2   3  -1    7.00    0.50
  -2   3  -1    7.80    0.50
   2   3   1    6.50    0.60
  -2   3  -1    6.50    0.60
   2   3   1    6.90    0.50
   2   3   1    7.60    0.70
  -3  -3  -1  185.28    5.70
  -3  -3  -1  187.68    6.00
   3  -3   1  186.28    5.60
   3  -3   1  197.98    5.70
   3  -3   1  194.38    5.70
  -3  -3  -1  184.28    5.70
  -3  -3  -1  186.08    5.70
   3  -3   1  193.18    5.90
   3  -3   1  189.68    5.60
   3  -3   1  192.48    5.90
   3  -3   1  187.98    5.90
   3   3   1  198.08    5.70
  -3   3  -1  197.18    5.90
   3   3   1  180.88    5.90
  -3   3  -1  180.38    5.80
  -3   3  -1  193.68    5.80
   3   3   1  193.18    5.70
   3   3   1  182.68    5.90
  -3   3  -1  189.38    5.70
   3   3   1  189.18    5.70
   3   3   1  189.98    5.70
  -3   3  -1  188.38    5.60
   3   3   1  191.38    6.00
  -4  -3  -1   56.99    2.50
  -4  -3  -1   58.39    2.20
   4  -3   1   63.89    2.40
   4  -3   1   62.99    2.30
   4  -3   1   63.29    2.20
   4  -3   1   62.99    2.10
   4  -3   1   64.09    2.10
  -4  -3  -1   63.39    2.40
   4  -3   1   60.09    2.40
   4  -3   1   66.19    2.60
  -4  -3  -1   63.69    2.50
   4  -3   1   65.49    2.20
   4  -3   1   64.79    2.30
  -4  -3  -1   62.79    2.70
   4   3   1   62.79    2.30
  -4   3  -1   63.59    2.40
   4   3   1   60.29    2.30
   4   3   1   61.89    2.20
  -4   3  -1   64.29    2.10
   4   3   1   62.19    2.60
   4   3   1   65.29    2.40
  -4   3  -1   66.69    2.50
  -4   3  -1   61.89    2.30
   4   3   1   59.49    2.50
   4   3   1   61.49    2.40
   5  -3   1    0.20    0.40
   5  -3   1    0.80    0.70
  -5  -3  -1    0.60    0.70
   5  -3   1    0.50    0.40
   5  -3   1    2.10    0.80
   5  -3   1    1.20    0.60
   5  -3   1    0.90    0.60
  -5  -3  -1    0.70    0.50
   5  -3   1    0.70    0.50
  -5  -3  -1    1.70    0.60
  -5  -3  -1    1.20    0.70
   5  -3   1    0.00    0.60
   5  -3   1    0.60    0.70
  -5  -3  -1    0.30    0.80
  -5   3  -1    0.90    0.60
   5   3   1    1.40    0.70
   5   3   1    0.30    0.70
   5   3   1    0.60    0.50
   5   3   1    0.50    0.60
   5   3   1    1.10    0.40
   5   3   1    0.70    0.70
   5   3   1    0.60    0.50
  -5   3  -1    0.90    0.50
  -5   3  -1    0.10    0.40
   5   3   1    0.40    0.60
  -6  -3  -1    0.60    0.70
  -6  -3  -1    0.90    0.80
   6  -3   1    0.20    0.60
   6  -3   1   -0.50    0.50
  -6  -3  -1   -0.40    0.90
   6  -3   1   -0.20    0.70
   6  -3   1    0.80    0.70
   6  -3   1   -0.40    0.60
   6  -3   1    2.40    0.90
  -6  -3  -1   -0.30    0.70
   6  -3   1    0.10    0.50
  -6   3  -1   -0.70    0.60
   6   3   1   -0.10    0.60
   6   3   1   -0.80    0.60
   6   3   1    0.40    0.80
  -6   3  -1   -0.30    0.70
   6   3   1    0.20    0.50
   6   3   1    0.80    0.80
  -6   3  -1   -0.10    0.50
   7  -3   1   18.60    1.60
  -7  -3  -1   21.80    1.70
   7  -3   1   17.50    1.60
   7  -3   1   19.50    1.70
  -7  -3  -1   18.20    2.00
  -7  -3  -1   21.30    1.80
   7  -3   1   18.70    1.40
   7  -3   1   19.00    1.30
   7  -3   1   22.30    1.70
  -7   3  -1   17.70    1.70
   7   3   1   19.40    1.40
   7   3   1   15.90    1.60
  -7   3  -1   21.00    1.70
  -7   3  -1   16.60    1.40
   7   3   1   19.30    1.50
  -8  -3  -1   65.19    3.40
   8  -3   1   63.79    3.00
   8  -3   1   64.99    2.70
  -8  -3  -1   65.59    3.10
   8  -3   1   63.49    3.20
  -8  -3  -1   59.99    3.40
   8  -3   1   68.19    3.00
   8  -3   1   63.49    2.80
   8   3   1   66.79    2.90
   8   3   1   65.09    2.70
  -8   3  -1   65.09    3.20
   8   3   1   65.59    2.80
   8   3   1   64.99    3.20
  -8   3  -1   64.79    3.10
   9  -3   1   14.60    1.70
   9  -3   1   17.20    2.10
   9  -3   1   18.20    1.90
   9  -3   1   15.00    1.60
  -9  -3  -1   14.30    2.10
   9  -3   1   18.90    2.00
  -9  -3  -1   16.50    1.80
  -9  -3  -1   19.10    2.20
   9   3   1   13.70    1.70
   9   3   1   15.50    1.90
  -9   3  -1   14.20    1.80
   9   3   1   14.80    1.60
   9   3   1   13.90    1.50
   9   3   1   16.80    1.60
 -10  -3  -1   22.30    2.60
  10  -3   1   22.60    1.80
  10  -3   1   22.70    2.20
 -10  -3  -1   23.20    2.60
  10  -3   1   21.70    2.50
 -10  -3  -1   25.20    2.70
  10  -3   1   25.00    2.70
  10  -3   1   28.50    2.40
  10   3   1   21.50    2.30
 -10   3  -1   24.20    2.90
  10   3   1   20.60    2.00
  10   3   1   19.40    2.40
  10   3   1   21.60    2.50
  10   3   1   22.90    2.70
 -11  -3  -1    1.50    2.10
 -11  -3  -1    1.60    1.70
  11  -3   1   -1.40    1.70
  11  -3   1   -0.20    1.50
  11  -3   1    0.10    1.90
  11  -3   1   -0.40    1.70
  11  -3   1   -0.60    1.30
  11   3   1   -1.00    1.20
  11   3   1   -1.20    1.70
  11   3   1   -2.00    1.50
  11   3   1   -0.60    2.00
  11   3   1    0.20    1.80
 -11  -4   1    6.40    2.20
  11  -4  -1    7.80    2.20
  11  -4  -1    8.00    1.70
 -11  -4   1   11.00    2.50
  11  -4  -1    8.10    1.60
  11  -4  -1    6.60    1.70
  11  -4  -1   10.40    1.80
  11   4  -1    6.00    1.30
 -11   4   1    7.40    2.10
  11   4  -1    3.10    1.80
  11   4  -1    5.90    1.60
  11   4  -1    7.20    2.20
  10  -4  -1    0.20    1.30
  10  -4  -1    1.10    1.30
  10  -4  -1    3.30    1.30
  10  -4  -1    0.10    1.10
 -10  -4   1    0.60    1.60
  10  -4  -1    1.80    1.60
 -10  -4   1    0.20    1.60
 -10  -4   1   -0.50    1.20
  10   4  -1   -0.90    1.00
  10   4  -1   -0.70    1.20
  10   4  -1    1.00    1.50
 -10   4   1   -1.50    1.50
  10   4  -1    1.20    1.40
 -10   4   1    0.90    1.40
  10   4  -1   -0.10    1.10
  -9  -4   1   90.79    4.30
   9  -4  -1   89.79    3.80
  -9  -4   1   85.09    4.30
   9  -4  -1   86.59    3.60
   9  -4  -1   85.69    4.20
  -9  -4   1   83.69    3.60
   9  -4  -1   90.19    3.50
   9  -4  -1   88.99    3.50
  -9   4   1   89.39    4.20
   9   4  -1   91.79    3.50
   9   4  -1   89.29    4.00
   9   4  -1   86.99    3.40
  -9   4   1   86.49    3.60
   9   4  -1   80.79    3.60
  -8  -4   1  231.58    8.10
  -8  -4   1  234.58    7.40
   8  -4  -1  236.48    7.40
   8  -4  -1  234.78    7.50
   8  -4  -1  225.78    7.90
  -8  -4   1  233.48    8.00
   8  -4  -1  239.48    7.70
   8  -4  -1  234.98    7.40
  -8   4   1  235.88    7.90
   8   4  -1  231.98    7.80
   8   4  -1  217.18    7.40
   8   4  -1  233.08    7.40
   8   4  -1  224.88    7.50
   8   4  -1  232.58    7.30
  -8   4   1  237.68    7.50
   7  -4  -1   -2.20    0.80
   7  -4  -1    0.70    0.80
  -7  -4   1   -0.10    0.70
   7  -4  -1   -0.90    0.60
   7  -4  -1    0.70    0.70
   7  -4  -1    0.80    0.70
  -7  -4   1   -0.60    1.00
  -7  -4   1   -0.10    1.00
   7   4  -1    1.20    0.70
  -7   4   1   -0.10    0.90
  -7   4   1   -0.40    0.70
   7   4  -1    0.80    0.90
   7   4  -1    0.90    0.60
   7   4  -1   -1.00    0.70
   7   4  -1    0.50    0.80
   6  -4  -1   59.59    2.50
  -6  -4   1   59.79    2.90
   6  -4  -1   58.29    2.40
  -6  -4   1   65.39    3.90
  -6  -4   1   61.29    2.30
   6  -4  -1   57.69    2.30
  -6  -4   1   61.39    2.80
   6  -4  -1   56.59    2.40
   6  -4  -1   59.89    2.30
   6  -4  -1   60.69    2.80
   6   4  -1   56.69    2.30
  -6   4   1   59.69    2.70
   6   4  -1   59.09    2.40
   6   4  -1   61.49    2.40
  -6   4   1   59.79    2.40
   5  -4  -1   59.19    2.50
  -5  -4   1   59.79    2.70
   5  -4  -1   64.99    2.30
   5  -4  -1   64.09    2.60
  -5  -4   1   61.49    2.60
  -5  -4   1   65.59    2.30
   5  -4  -1   65.29    2.50
   5  -4  -1   61.29    2.30
  -5  -4   1   62.19    2.80
   5  -4  -1   63.99    2.20
   5  -4  -1   62.49    2.50
   5  -4  -1   65.59    2.40
   5   4  -1   66.59    2.40
   5   4  -1   53.39    2.40
   5   4  -1   63.69    2.70
  -5   4   1   65.59    2.40
   5   4  -1   62.59    2.60
   5   4  -1   61.89    2.30
  -5   4   1   65.59    2.50
  -5   4   1   62.89    2.60
   5   4  -1   68.29    2.30
   5   4  -1   64.09    2.80
  -5   4   1   57.09    2.50
   4  -4  -1  238.68    7.10
  -4  -4   1  221.08    7.10
   4  -4  -1  238.08    6.90
  -4  -4   1  239.18    6.90
  -4  -4   1  221.58    7.10
   4  -4  -1  243.48    7.20
   4  -4  -1  238.48    6.90
  -4  -4   1  242.78    7.40
   4  -4  -1  233.78    6.80
  -4  -4   1  233.08    7.40
   4  -4  -1  242.58    7.20
   4  -4  -1  228.18    7.20
   4   4  -1  241.18    6.90
  -4   4   1  237.18    7.10
  -4   4   1  228.68    7.20
   4   4  -1  225.48    7.20
  -4   4   1  224.98    7.00
  -4   4   1  242.28    7.20
   4   4  -1  214.58    7.10
   4   4  -1  228.98    7.30
   4   4  -1  226.18    7.00
   4   4  -1  231.08    7.00
  -3  -4   1   56.49    1.80
  -3  -4   1   52.39    2.20
   3  -4  -1   55.99    1.70
  -3  -4   1   55.19    2.00
  -3  -4   1   55.29    2.00
  -3  -4   1   49.00    2.40
   3  -4  -1   57.29    2.00
   3  -4  -1   57.79    2.10
   3  -4  -1   54.59    2.10
   3  -4  -1   54.49    1.90
   3  -4  -1   55.99    1.80
   3  -4  -1   55.29    1.80
   3   4  -1   57.49    1.80
   3   4  -1   54.09    2.10
  -3   4   1   55.59    1.90
   3   4  -1   50.49    2.10
   3   4  -1   55.99    2.00
   3   4  -1   55.99    2.00
   3   4  -1   54.69    2.10
  -3   4   1   54.49    2.00
  -3   4   1   55.19    1.90
   2  -4  -1   11.70    0.70
   2  -4  -1   11.90    0.50
  -2  -4   1   11.00    0.70
  -2  -4   1   11.10    0.80
   2  -4  -1   11.00    0.80
   2  -4  -1   12.00    0.60
  -2  -4   1   11.60    0.60
  -2  -4   1   11.80    0.70
  -2  -4   1   12.20    0.80
   2   4  -1   11.60    0.70
  -2   4   1   11.10    0.80
   2   4  -1   12.10    0.50
   2   4  -1   12.00    0.70
  -2   4   1   12.30    0.60
   2   4  -1   11.60    0.60
   2   4  -1   10.90    0.60
   2   4  -1   11.10    0.80
  -2   4   1   12.50    0.80
  -2   4   1   11.60    0.60
   1  -4  -1  828.12   23.20
   1  -4  -1  832.42   23.10
  -1  -4   1  815.02   23.10
  -1  -4   1  789.32   23.20
   1  -4  -1  812.62   23.10
  -1  -4   1  779.42   23.30
  -1  -4   1  821.92   23.20
   1  -4  -1  794.82   23.20
  -1  -4   1  822.32   23.30
   1  -4  -1  849.02   23.30
  -1   4   1  816.52   23.20
  -1   4   1  834.92   23.30
   1   4  -1  787.02   23.30
   1   4  -1  835.92   23.20
   1   4  -1  802.62   23.20
   1   4  -1  848.42   23.20
  -1   4   1  831.32   23.30
  -1   4   1  830.12   23.10
   1   4  -1  817.12   23.30
  -1   4   1  791.72   23.10
   0  -4   1  267.87    7.50
   0  -4  -1  255.77    7.50
   0  -4   1  263.07    7.50
   0  -4  -1  252.97    7.50
   0  -4  -1  255.77    7.60
   0  -4   1  258.47    7.60
   0  -4  -1  254.57    7.60
   0  -4   1  260.87    7.40
   0  -4   1  251.37    7.50
   0  -4  -1  253.27    7.40
   0   4   1  267.07    7.50
   0   4  -1  247.38    7.50
   0   4  -1  258.07    7.60
   0   4   1  271.67    7.60
   0   4  -1  261.77    7.50
   0   4  -1  254.37    7.40
   0   4   1  269.27    7.60
   0   4   1  247.38    7.40
   0   4  -1  274.17    7.50
   0   4   1  254.37    7.50
  -1  -4  -1   15.80    0.70
   1  -4   1   15.90    0.60
   1  -4   1   15.60    0.80
   1  -4   1   15.40    0.80
   1  -4   1   16.60    0.50
  -1  -4  -1   15.20    0.80
  -1  -4  -1   16.30    0.90
   1  -4   1   17.10    0.70
  -1  -4  -1   15.20    0.90
   1  -4   1   16.10    0.80
  -1   4  -1   15.70    0.60
   1   4   1   15.80    0.90
  -1   4  -1   16.30    0.80
   1   4   1   16.70    0.70
   1   4   1   15.80    0.70
   1   4   1   17.10    0.80
   1   4   1   17.80    0.90
  -1   4  -1   16.10    0.70
  -1   4  -1   15.80    0.60
   2  -4   1    7.40    0.60
  -2  -4  -1    7.10    0.60
  -2  -4  -1    6.30    0.70
  -2  -4  -1    7.50    0.50
   2  -4   1    7.80    0.80
   2  -4   1    7.50    0.40
   2  -4   1    8.40    0.50
  -2  -4  -1    5.80    0.80
   2  -4   1    7.40    0.40
   2  -4   1    6.80    0.70
  -2  -4  -1    6.70    0.50
   2   4   1    7.60    0.60
  -2   4  -1    6.50    0.70
  -2   4  -1    7.50    0.60
   2   4   1    6.60    0.80
  -2   4  -1    6.90    0.40
  -2   4  -1    7.50    0.50
   2   4   1    7.80    0.50
   2   4   1    7.00    0.70
  -2   4  -1    7.50    0.60
  -3  -4  -1    9.60    0.70
   3  -4   1    9.90    0.60
  -3  -4  -1   10.60    1.00
   3  -4   1    9.50    0.80
  -3  -4  -1    9.30    1.00
  -3  -4  -1    9.10    0.70
   3  -4   1   10.60    0.70
   3  -4   1   10.10    0.70
   3  -4   1    9.70    0.60
  -3  -4  -1    8.80    0.70
   3  -4   1    9.30    0.80
   3   4   1   10.00    0.60
  -3   4  -1    9.90    0.90
  -3   4  -1    9.30    0.80
   3   4   1   10.70    1.00
   3   4   1   10.00    0.90
  -3   4  -1    8.80    0.60
   3   4   1    9.40    0.90
  -3   4  -1   10.10    0.60
   3   4   1   10.30    0.60
  -3   4  -1    9.40    0.80
   3   4   1    9.60    0.70
   4  -4   1  607.34   17.40
  -4  -4  -1  609.84   17.50
  -4  -4  -1  581.84   17.50
   4  -4   1  630.44   17.50
   4  -4   1  622.34   17.30
   4  -4   1  613.64   17.70
   4  -4   1  591.54   17.60
  -4  -4  -1  597.04   17.90
   4  -4   1  620.34   17.50
   4  -4   1  599.94   17.30
   4  -4   1  570.54   17.70
  -4  -4  -1  584.94   17.80
  -4   4  -1  603.44   17.40
  -4   4  -1  614.34   17.70
   4   4   1  590.54   17.70
   4   4   1  602.04   17.40
   4   4   1  607.44   17.50
   4   4   1  620.64   17.40
   4   4   1  585.64   17.80
   4   4   1  601.54   17.80
  -4   4  -1  614.24   17.30
  -4   4  -1  595.84   17.60
  -4   4  -1  595.14   17.60
   4   4   1  603.34   17.40
   5  -4   1   29.10    1.50
  -5  -4  -1   28.50    1.80
   5  -4   1   26.50    1.30
   5  -4   1   27.40    1.30
  -5  -4  -1   25.20    1.50
  -5  -4  -1   30.00    2.00
   5  -4   1   26.30    1.90
   5  -4   1   28.00    1.60
  -5  -4  -1   28.10    1.70
   5  -4   1   26.50    1.40
   5  -4   1   29.90    1.60
  -5   4  -1   27.50    1.60
  -5   4  -1   22.90    1.40
  -5   4  -1   25.60    1.70
  -5   4  -1   27.10    1.70
   5   4   1   29.10    1.40
   5   4   1   26.90    1.90
   5   4   1   30.90    1.60
   5   4   1   28.50    1.70
   5   4   1   28.40    1.30
   5   4   1   26.20    1.70
  -6  -4  -1   99.39    4.10
   6  -4   1  100.59    3.40
   6  -4   1   98.89    3.70
   6  -4   1   98.99    3.30
   6  -4   1   98.39    3.70
  -6  -4  -1   84.89    3.60
   6  -4   1   94.59    3.30
   6  -4   1  100.19    3.60
  -6  -4  -1  103.49    3.90
  -6  -4  -1   98.79    3.60
   6   4   1   97.19    3.80
  -6   4  -1   95.29    3.70
   6   4   1  102.19    3.60
   6   4   1   91.29    3.70
  -6   4  -1   98.29    3.30
   6   4   1   98.89    3.40
   6   4   1   98.39    3.40
  -6   4  -1   99.59    3.80
   7  -4   1   41.20    2.20
   7  -4   1   47.40    2.40
  -7  -4  -1   47.60    2.60
   7  -4   1   47.70    2.00
   7  -4   1   48.10    2.50
   7  -4   1   48.50    2.10
  -7  -4  -1   49.80    2.90
  -7  -4  -1   47.60    2.40
   7   4   1   48.10    2.20
   7   4   1   47.70    2.60
  -7   4  -1   47.60    2.50
  -7   4  -1   46.70    2.60
   7   4   1   49.80    2.50
   7   4   1   47.60    2.10
  -7   4  -1   45.70    2.10
   8  -4   1    0.00    1.00
   8  -4   1    0.90    1.00
   8  -4   1    2.30    0.80
   8  -4   1    1.70    1.10
   8  -4   1    1.80    0.80
  -8  -4  -1    0.80    1.00
  -8  -4  -1    3.10    1.40
  -8  -4  -1    0.40    2.20
  -8   4  -1    1.80    1.10
   8   4   1    3.00    0.80
   8   4   1    1.70    0.90
  -8   4  -1    2.50    0.80
   9  -4   1    0.90    1.10
   9  -4   1   -0.80    1.00
  -9  -4  -1    1.10    1.10
   9  -4   1    1.60    1.70
   9  -4   1   -0.10    1.30
  -9  -4  -1    2.30    1.50
   9  -4   1    0.40    0.90
  -9  -4  -1    0.20    1.70
   9   4   1   -0.20    1.00
  -9   4  -1    0.70    1.30
   9   4   1    0.80    0.90
   9   4   1   -0.30    1.30
   9   4   1    1.50    1.10
 -10  -4  -1    0.60    1.70
 -10  -4  -1   -1.70    1.80
  10  -4   1    0.00    1.40
  10  -4   1    1.40    1.10
 -10  -4  -1   -0.50    1.40
  10  -4   1    1.00    1.60
  10  -4   1    1.40    1.50
  10  -4   1   -1.90    1.40
  10   4   1   -1.00    2.10
 -10   4  -1   -2.10    1.50
  10   4   1   -0.50    1.80
  10   4   1    3.10    1.60
  10   4   1    0.10    1.30
  10   4   1   -1.00    1.00
 -11  -4  -1   50.79    4.20
  11  -4   1   49.30    3.50
  11  -4   1   46.30    3.60
  11  -4   1   45.80    3.10
  11  -4   1   46.30    3.90
  11   4   1   40.70    3.60
  11   4   1   40.60    4.00
  11   4   1   51.49    3.20
  11   4   1   44.50    2.80
  11  -5  -1   37.70    3.50
  11  -5  -1   34.90    3.10
 -11  -5   1   28.60    3.10
 -11  -5   1   25.80    2.80
  11  -5  -1   24.40    2.80
  11  -5  -1   30.10    2.50
  11   5  -1   36.80    2.80
  11   5  -1   30.40    2.50
 -11   5   1   29.00    3.40
  11   5  -1   30.40    3.20
  11   5  -1   34.70    3.70
 -11   5   1   36.90    2.70
 -10  -5   1   -1.00    1.70
  10  -5  -1    1.00    1.70
  10  -5  -1    0.20    1.20
 -10  -5   1   -0.40    1.70
  10  -5  -1    0.10    1.20
  10  -5  -1    0.70    1.10
 -10   5   1   -2.50    1.10
  10   5  -1    2.80    1.30
 -10   5   1    2.40    1.70
  10   5  -1    1.70    1.10
  -9  -5   1    8.90    1.30
   9  -5  -1    7.20    1.60
   9  -5  -1   10.70    1.40
   9  -5  -1    9.40    1.20
   9  -5  -1    9.50    1.30
  -9  -5   1    6.90    1.60
   9  -5  -1   12.30    1.50
   9   5  -1    8.90    1.10
   9   5  -1   10.10    1.50
  -9   5   1    9.60    1.40
   9   5  -1    8.30    1.30
  -9   5   1   11.60    1.70
   9   5  -1   10.70    1.20
  -8  -5   1   45.60    2.30
   8  -5  -1   47.30    2.90
   8  -5  -1   46.60    2.10
  -8  -5   1   49.99    3.10
   8  -5  -1   50.69    2.30
   8  -5  -1   45.70    2.80
   8  -5  -1   47.50    2.30
  -8  -5   1   46.00    4.60
   8  -5  -1   51.99    2.60
   8   5  -1   45.20    2.30
   8   5  -1   45.20    2.50
  -8   5   1   44.40    2.70
   8   5  -1   48.10    2.20
  -8   5   1   49.00    2.30
   8   5  -1   43.90    2.50
   8   5  -1   46.20    4.20
  -7  -5   1    2.40    0.80
  -7  -5   1    2.60    1.10
  -7  -5   1    2.70    1.20
   7  -5  -1    3.20    0.90
   7  -5  -1    2.60    0.70
   7  -5  -1    1.70    1.00
   7  -5  -1    2.30    0.70
   7   5  -1    4.30    0.80
  -7   5   1    3.40    0.80
   7   5  -1    2.60    0.80
  -7   5   1    2.20    1.00
   7   5  -1    2.80    0.90
  -6  -5   1  131.59    5.00
   6  -5  -1  139.39    4.30
   6  -5  -1  131.89    4.40
   6  -5  -1  135.79    4.50
   6  -5  -1  137.19    4.70
   6  -5  -1  131.59    4.90
   6  -5  -1  133.89    4.50
  -6  -5   1  136.29    5.10
  -6   5   1  141.19    4.50
  -6   5   1  129.09    4.70
   6   5  -1  139.29    4.40
   6   5  -1  137.59    4.50
  -6   5   1  138.09    4.90
   6   5  -1  136.99    4.60
   5  -5  -1    0.20    0.60
   5  -5  -1   -0.20    0.40
   5  -5  -1   -0.40    0.50
  -5  -5   1   -0.60    0.70
   5  -5  -1    0.30    0.30
   5  -5  -1   -0.60    0.70
   5  -5  -1   -0.70    0.50
  -5  -5   1    0.40    0.60
  -5  -5   1   -0.20    0.60
   5  -5  -1    0.30    0.50
  -5  -5   1    0.10    0.40
   5   5  -1    0.30    0.50
   5   5  -1    0.40    0.50
  -5   5   1   -0.60    0.60
   5   5  -1    1.40    0.90
  -5   5   1    0.00    0.50
   5   5  -1   -0.10    0.50
  -5   5   1   -0.50    0.60
  -5   5   1    0.40    0.70
   4  -5  -1   59.89    2.30
  -4  -5   1   55.89    2.20
  -4  -5   1   64.39    2.60
   4  -5  -1   63.09    2.10
   4  -5  -1   59.39    2.40
   4  -5  -1   62.69    1.90
  -4  -5   1   60.29    2.40
   4  -5  -1   62.99    2.30
  -4  -5   1   59.69    2.10
   4  -5  -1   61.09    2.20
   4   5  -1   62.69    2.10
   4   5  -1   54.39    2.50
   4   5  -1   63.39    2.20
   4   5  -1   58.79    2.40
   4   5  -1   65.59    2.20
  -4   5   1   60.69    2.30
   4   5  -1   55.69    2.30
  -4   5   1   56.79    2.30
  -4   5   1   63.09    2.40
   3  -5  -1    5.40    0.30
   3  -5  -1    4.10    0.40
  -3  -5   1    4.90    0.60
   3  -5  -1    5.30    0.70
  -3  -5   1    4.70    0.70
   3  -5  -1    4.30    0.60
   3  -5  -1    5.70    0.60
  -3  -5   1    5.40    0.60
  -3  -5   1    4.70    0.50
   3  -5  -1    5.10    0.60
  -3  -5   1    4.30    0.70
   3  -5  -1    4.40    0.50
   3   5  -1    4.20    0.50
  -3   5   1    5.40    0.70
   3   5  -1    5.30    0.60
   3   5  -1    5.00    0.60
   3   5  -1    4.40    0.60
   3   5  -1    5.60    0.60
  -3   5   1    6.20    0.60
  -3   5   1    5.60    0.60
   3   5  -1    4.80    0.70
  -3   5   1    4.00    0.60
   2  -5  -1  861.81   23.80
   2  -5  -1  805.12   23.80
   2  -5  -1  850.61   23.60
  -2  -5   1  727.53   24.20
  -2  -5   1  850.31   23.70
  -2  -5   1  823.02   23.80
  -2  -5   1  835.92   23.80
  -2   5   1  845.32   23.90
  -2   5   1  844.82   23.80
  -2   5   1  839.42   23.70
   2   5  -1  827.62   23.80
   2   5  -1  819.82   24.00
   2   5  -1  852.31   23.70
   2   5  -1  861.31   23.90
  -2   5   1  861.91   23.90
   1  -5  -1  142.39    4.10
   1  -5  -1  140.69    4.30
   1  -5  -1  140.89    4.10
  -1  -5   1  141.59    4.20
  -1  -5   1  137.39    4.20
   1  -5  -1  143.99    4.20
   1  -5  -1  136.29    4.30
  -1  -5   1  136.99    4.40
  -1  -5   1  138.09    4.20
  -1  -5   1  132.49    4.30
   1   5  -1  141.59    4.20
  -1   5   1  138.59    4.00
   1   5  -1  138.09    4.30
   1   5  -1  143.49    4.20
  -1   5   1  139.09    4.20
  -1   5   1  135.39    4.30
   1   5  -1  140.59    4.10
  -1   5   1  136.09    4.20
   1   5  -1  142.19    4.30
  -1   5   1  138.19    4.10
   0  -5   1   19.40    0.80
   0  -5   1   19.70    0.90
   0  -5   1   19.90    0.90
   0  -5   1   19.60    0.70
   0  -5  -1   20.40    0.80
   0  -5  -1   19.10    0.90
   0  -5   1   19.70    1.00
   0  -5  -1   19.90    0.90
   0  -5  -1   19.20    1.00
   0   5  -1   20.10    0.90
   0   5  -1   19.40    0.80
   0   5   1   19.20    0.90
   0   5   1   19.40    0.90
   0   5   1   19.40    0.80
   0   5   1   18.70    0.90
   0   5  -1   19.30    0.80
   0   5  -1   20.10    0.70
   0   5   1   19.60    0.80
   1  -5   1  118.09    3.70
  -1  -5  -1  115.19    3.50
   1  -5   1  120.09    3.40
   1  -5   1  115.59    3.50
  -1  -5  -1  117.89    3.60
  -1  -5  -1  115.69    3.70
   1  -5   1  117.49    3.60
   1  -5   1  115.99    3.70
   1  -5   1  120.59    3.50
  -1  -5  -1  112.59    3.80
  -1  -5  -1  116.19    3.50
   1   5   1  119.79    3.50
   1   5   1  115.79    3.70
   1   5   1  112.79    3.50
  -1   5  -1  112.39    3.70
  -1   5  -1  116.69    3.60
  -1   5  -1  116.69    3.60
   1   5   1  116.79    3.70
  -1   5  -1  117.59    3.40
  -1   5  -1  118.79    3.40
   1   5   1  116.19    3.60
  -2  -5  -1  109.99    3.80
   2  -5   1  115.29    3.30
   2  -5   1  102.09    3.70
  -2  -5  -1  115.59    3.60
  -2  -5  -1  127.79    3.60
   2  -5   1  115.59    3.40
  -2  -5  -1  113.99    3.50
   2  -5   1  113.79    3.80
   2  -5   1  118.29    3.50
   2  -5   1  115.09    3.70
   2   5   1  109.49    3.80
  -2   5  -1  118.39    3.40
  -2   5  -1  113.09    3.60
  -2   5  -1  115.69    3.40
  -2   5  -1  113.09    3.70
   2   5   1  118.89    3.50
   2   5   1  106.69    3.80
   2   5   1  109.89    3.50
   3  -5   1  573.84   16.20
  -3  -5  -1  545.95   16.70
   3  -5   1  575.54   16.40
  -3  -5  -1  560.44   16.40
   3  -5   1  569.14   16.60
   3  -5   1  581.44   16.20
  -3  -5  -1  562.14   16.40
   3  -5   1  568.44   16.70
  -3  -5  -1  584.94   16.80
   3  -5   1  567.34   16.40
  -3  -5  -1  563.64   16.40
   3   5   1  560.64   16.70
   3   5   1  552.54   16.70
  -3   5  -1  559.14   16.50
   3   5   1  564.74   16.30
  -3   5  -1  595.34   16.20
  -3   5  -1  573.34   16.60
   3   5   1  575.24   16.30
  -3   5  -1  562.74   16.50
   3   5   1  561.24   16.40
  -3   5  -1  570.54   16.20
   4  -5   1   10.70    0.70
   4  -5   1   10.40    0.90
  -4  -5  -1   12.40    1.40
   4  -5   1   11.30    1.10
   4  -5   1   10.50    0.90
  -4  -5  -1    8.90    1.00
   4  -5   1   10.10    1.00
  -4  -5  -1    9.70    1.20
   4  -5   1   10.50    1.20
   4  -5   1   11.80    0.70
  -4  -5  -1    9.40    0.80
   4  -5   1    9.10    0.90
   4   5   1   10.80    0.70
  -4   5  -1    8.10    0.80
   4   5   1   12.20    1.10
  -4   5  -1   11.10    1.10
   4   5   1   10.70    0.90
  -4   5  -1    9.10    0.90
   4   5   1   11.40    0.90
   4   5   1   10.50    1.10
  -4   5  -1   10.50    0.80
   4   5   1    9.80    1.10
   4   5   1   10.20    0.80
   5  -5   1   50.39    2.50
  -5  -5  -1   54.69    2.20
  -5  -5  -1   48.50    2.30
   5  -5   1   49.20    2.10
   5  -5   1   55.19    2.30
  -5  -5  -1   53.29    2.70
   5  -5   1   55.59    2.20
   5  -5   1   54.39    2.20
  -5  -5  -1   51.99    2.50
   5  -5   1   49.90    1.90
   5  -5   1   49.40    2.10
   5   5   1   49.50    2.30
  -5   5  -1   50.99    2.30
   5   5   1   49.10    2.10
   5   5   1   55.89    2.00
   5   5   1   54.39    2.00
  -5   5  -1   47.90    2.40
  -6  -5  -1   93.39    3.40
   6  -5   1   88.69    3.10
  -6  -5  -1   95.99    3.80
   6  -5   1   91.19    3.50
  -6  -5  -1   75.19    3.50
   6  -5   1   91.19    3.10
   6  -5   1   88.49    3.40
  -6  -5  -1   89.89    4.00
   6  -5   1   90.39    3.10
   6  -5   1   93.59    3.40
   6   5   1   91.49    3.20
   6   5   1   94.99    3.30
  -6   5  -1   89.99    3.10
   6   5   1   90.09    3.60
  -6   5  -1   91.09    3.50
   6   5   1   89.39    3.30
   6   5   1   90.49    3.60
   7  -5   1   26.70    1.50
   7  -5   1   27.30    2.20
   7  -5   1   27.60    1.70
  -7  -5  -1   27.40    2.10
   7  -5   1   25.60    1.80
  -7  -5  -1   25.70    2.40
   7  -5   1   28.20    1.50
  -7  -5  -1   25.30    1.90
   7  -5   1   26.90    2.00
  -7   5  -1   26.10    2.00
   7   5   1   23.90    1.90
   7   5   1   27.60    1.60
   7   5   1   26.20    1.90
  -7   5  -1   25.10    1.50
   7   5   1   28.10    1.60
  -8  -5  -1   92.89    4.20
   8  -5   1   90.09    3.90
   8  -5   1   91.69    3.30
   8  -5   1   87.59    4.20
  -8  -5  -1   92.59    4.40
   8  -5   1   89.29    3.60
   8  -5   1   87.59    3.30
  -8  -5  -1   86.39    3.60
   8   5   1   87.49    3.50
   8   5   1   88.79    3.80
  -8   5  -1   84.49    3.80
  -8   5  -1   87.89    3.30
   8   5   1   84.79    3.70
   9  -5   1    0.80    1.50
   9  -5   1    0.90    0.90
  -9  -5  -1    1.10    1.70
   9  -5   1    0.90    1.30
   9  -5   1    0.70    1.20
   9  -5   1    0.00    0.90
  -9  -5  -1    0.80    1.20
  -9  -5  -1    2.20    1.60
   9   5   1   -1.30    1.30
   9   5   1    1.40    0.80
  -9   5  -1    2.60    1.40
   9   5   1    1.40    1.00
   9   5   1    2.10    1.10
  10  -5   1   55.99    2.90
 -10  -5  -1   52.49    3.30
  10  -5   1   55.89    2.80
 -10  -5  -1   64.19    4.10
  10  -5   1   60.09    3.50
  10  -5   1   49.40    3.60
 -10  -5  -1   50.89    3.80
  10  -5   1   58.39    3.20
  10   5   1   54.09    3.20
  10   5   1   52.39    3.50
  10   5   1   58.89    3.00
 -10   5  -1   54.09    3.70
  10   5   1   54.29    2.70
  11  -5   1   15.00    2.60
 -11  -5  -1   19.40    3.00
  11  -5   1   12.70    2.20
  11  -5   1   15.90    2.10
  11   5   1   18.20    2.50
  11   5   1   16.30    2.00
  11   5   1   13.30    2.50
 -11   5  -1   18.70    2.50
  11   5   1   12.30    1.70
  11  -6  -1   58.89    3.50
 -11  -6   1   62.99    4.50
  11  -6  -1   59.99    3.70
 -11  -6   1   59.49    4.60
  11  -6  -1   58.49    4.30
 -11   6   1   58.09    4.30
  11   6  -1   53.39    3.90
  11   6  -1   58.59    3.50
  11   6  -1   58.79    3.20
 -10  -6   1   39.40    3.40
  10  -6  -1   29.80    3.10
  10  -6  -1   34.20    2.80
  10  -6  -1   37.10    2.40
 -10  -6   1   36.50    3.70
  10  -6  -1   39.50    2.60
 -10   6   1   40.60    3.30
 -10   6   1   39.20    2.70
  10   6  -1   35.50    2.70
  10   6  -1   40.10    2.40
  10   6  -1   35.30    3.10
   9  -6  -1  286.47    8.90
   9  -6  -1  277.67    8.90
  -9  -6   1  275.97    8.90
   9  -6  -1  280.67    8.70
  -9  -6   1  290.27   10.00
  -9  -6   1  282.07    9.80
   9  -6  -1  279.57    9.30
   9  -6  -1  281.57    9.60
   9   6  -1  274.17    8.70
  -9   6   1  291.37    9.00
   9   6  -1  283.87    9.00
   9   6  -1  292.07    9.60
  -9   6   1  266.77    9.40
  -8  -6   1   88.99    4.00
  -8  -6   1   92.19    4.30
   8  -6  -1   88.19    3.20
   8  -6  -1   81.79    3.60
   8  -6  -1   86.99    3.70
   8  -6  -1   87.59    3.40
  -8  -6   1   88.59    3.40
   8  -6  -1   87.69    3.40
   8   6  -1   85.69    3.40
   8   6  -1   87.79    3.20
  -8   6   1   93.59    3.50
  -8   6   1   83.39    3.90
   8   6  -1   90.29    3.50
   8   6  -1   87.69    3.60
  -7  -6   1    3.80    0.80
   7  -6  -1    3.50    1.00
  -7  -6   1    2.80    1.20
   7  -6  -1    1.90    0.70
  -7  -6   1    3.10    1.30
   7  -6  -1    3.00    0.90
   7  -6  -1    2.40    0.60
   7   6  -1    3.10    0.70
  -7   6   1    4.40    0.90
   7   6  -1    3.20    0.80
   7   6  -1    3.10    0.90
  -7   6   1    2.70    1.00
   6  -6  -1   18.40    1.00
   6  -6  -1   17.00    1.30
  -6  -6   1   20.30    1.90
  -6  -6   1   16.40    1.60
   6  -6  -1   18.10    1.30
   6  -6  -1   17.50    1.50
   6  -6  -1   14.20    1.50
   6  -6  -1   16.50    1.20
  -6   6   1   18.50    1.30
   6   6  -1   17.90    1.30
  -6   6   1   15.80    1.70
   6   6  -1   16.50    1.30
  -6   6   1   18.60    1.50
   6   6  -1   17.10    1.20
  -5  -6   1    2.80    0.90
   5  -6  -1    2.50    0.50
   5  -6  -1    2.00    0.90
   5  -6  -1    1.50    0.70
  -5  -6   1    2.50    0.60
   5  -6  -1    2.50    0.60
  -5  -6   1    3.00    0.90
  -5  -6   1    2.50    0.90
   5  -6  -1    2.80    0.40
   5  -6  -1    2.20    0.50
   5   6  -1    3.20    0.70
  -5   6   1    3.10    0.80
   5   6  -1    2.10    0.60
  -5   6   1    2.00    0.70
   5   6  -1    3.50    0.60
  -5   6   1    2.70    0.60
   4  -6  -1  205.48    6.40
   4  -6  -1  205.38    6.20
   4  -6  -1  201.58    6.30
  -4  -6   1  211.68    6.70
   4  -6  -1  209.48    6.00
   4  -6  -1  212.78    6.10
  -4  -6   1  209.18    6.70
   4  -6  -1  187.88    6.50
  -4  -6   1  185.28    6.30
   4  -6  -1  211.18    5.90
  -4  -6   1  206.58    6.10
  -4  -6   1  190.88    6.30
   4   6  -1  211.48    6.00
   4   6  -1  203.78    6.50
  -4   6   1  199.88    6.50
   4   6  -1  215.08    6.30
  -4   6   1  195.88    6.30
  -4   6   1  201.68    6.50
   4   6  -1  193.98    6.40
   4   6  -1  208.58    6.20
   3  -6  -1    1.40    0.40
  -3  -6   1    1.50    0.50
   3  -6  -1    1.90    0.40
  -3  -6   1    0.80    0.60
  -3  -6   1    0.90    0.50
   3  -6  -1    0.70    0.50
  -3  -6   1    1.40    0.40
   3  -6  -1    1.40    0.30
  -3  -6   1    2.30    0.40
   3   6  -1    1.60    0.40
  -3   6   1    1.50    0.40
   3   6  -1    1.20    0.30
  -3   6   1    1.10    0.40
   3   6  -1    1.40    0.30
   3   6  -1    1.00    0.40
  -3   6   1    0.50    0.50
   3   6  -1    1.50    0.60
   3   6  -1    2.50    0.50
  -3   6   1    1.70    0.40
   2  -6  -1  504.65   13.80
  -2  -6   1  487.25   14.30
  -2  -6   1  481.35   14.00
  -2  -6   1  486.05   14.30
  -2  -6   1  492.15   14.00
   2  -6  -1  503.25   14.20
   2  -6  -1  480.75   14.00
  -2  -6   1  492.95   13.90
  -2   6   1  494.05   14.10
   2   6  -1  475.45   13.90
   2   6  -1  499.55   13.90
  -2   6   1  494.85   13.90
  -2   6   1  466.15   14.00
   2   6  -1  482.95   13.90
   2   6  -1  472.85   14.10
   2   6  -1  466.25   14.20
  -2   6   1  457.55   14.10
  -1  -6   1    1.20    0.30
   1  -6  -1    1.80    0.30
  -1  -6   1    1.30    0.40
   1  -6  -1    1.40    0.40
   1  -6  -1    1.30    0.30
   1  -6  -1    1.30    0.20
  -1  -6   1    0.70    0.30
  -1  -6   1    0.50    0.30
  -1  -6   1    0.90    0.40
   1   6  -1    1.00    0.40
  -1   6   1    1.50    0.20
  -1   6   1    1.20    0.40
  -1   6   1    1.00    0.30
  -1   6   1    1.00    0.20
  -1   6   1    1.00    0.30
   1   6  -1    0.90    0.20
   1   6  -1    0.90    0.30
   1   6  -1    0.70    0.40
   1   6  -1    0.70    0.30
   0  -6   1    0.20    0.20
   0  -6  -1    0.40    0.30
   0  -6   1    0.10    0.20
   0  -6  -1    0.20    0.30
   0  -6  -1    0.20    0.20
   0  -6   1    0.10    0.30
   0  -6  -1    0.10    0.20
   0  -6   1   -0.10    0.30
   0  -6   1    0.50    0.30
   0   6   1   -0.60    0.30
   0   6   1    0.40    0.30
   0   6   1    0.50    0.30
   0   6   1    0.50    0.20
   0   6  -1   -0.50    0.20
   0   6  -1    0.10    0.20
   0   6  -1    0.10    0.30
   0   6  -1    0.20    0.30
   0   6  -1    0.00    0.20
   0   6   1   -0.10    0.30
  -1  -6  -1   28.80    1.30
   1  -6   1   26.20    1.40
   1  -6   1   26.80    1.10
   1  -6   1   28.10    1.30
  -1  -6  -1   28.70    1.10
   1  -6   1   28.10    1.00
  -1  -6  -1   28.10    1.40
  -1  -6  -1   28.10    1.10
  -1  -6  -1   30.10    1.20
   1  -6   1   28.30    1.20
   1  -6   1   27.70    1.10
   1   6   1   29.00    1.30
   1   6   1   26.80    1.20
  -1   6  -1   27.90    1.20
   1   6   1   29.20    1.30
  -1   6  -1   27.40    1.00
  -1   6  -1   28.00    1.20
  -1   6  -1   28.60    1.00
  -1   6  -1   29.00    1.20
   1   6   1   27.60    1.20
   1   6   1   27.30    1.10
  -2  -6  -1   18.50    1.40
  -2  -6  -1   21.00    1.00
   2  -6   1   20.80    1.20
  -2  -6  -1   19.70    0.90
  -2  -6  -1   20.70    1.00
  -2  -6  -1   18.80    1.20
   2  -6   1   19.40    1.00
   2  -6   1   21.30    0.80
   2  -6   1   22.00    0.90
   2  -6   1   20.30    1.10
  -2   6  -1   20.40    0.80
   2   6   1   22.00    1.00
   2   6   1   20.60    0.90
   2   6   1   20.00    1.20
   2   6   1   21.00    0.90
  -2   6  -1   20.50    1.00
  -2   6  -1   19.40    0.80
   2   6   1   18.90    1.20
  -2   6  -1   18.40    1.00
  -2   6  -1   20.20    1.00
  -3  -6  -1  357.66   10.40
   3  -6   1  362.26   10.10
   3  -6   1  354.26   10.30
  -3  -6  -1  344.87   10.40
  -3  -6  -1  349.67   10.40
  -3  -6  -1  357.36   10.70
   3  -6   1  353.76   10.40
   3  -6   1  332.97   10.60
  -3  -6  -1  354.96   10.80
   3  -6   1  359.56   10.10
   3  -6   1  339.87   10.70
  -3   6  -1  347.97   10.50
   3   6   1  349.17   10.70
   3   6   1  361.86   10.40
   3   6   1  347.57   10.70
  -3   6  -1  350.06   10.60
  -3   6  -1  352.96   10.20
   3   6   1  377.96   10.30
  -3   6  -1  347.87   10.20
  -3   6  -1  361.96   10.50
  -4  -6  -1    0.00    0.60
   4  -6   1    0.00    0.30
   4  -6   1    0.00    0.50
   4  -6   1    0.00    0.50
   4  -6   1    0.00    0.30
   4  -6   1    0.00    0.40
   4  -6   1    0.30    0.50
  -4  -6  -1    0.60    0.50
  -4  -6  -1    1.30    0.80
  -4  -6  -1    0.70    0.60
   4   6   1    0.10    0.50
   4   6   1   -0.60    0.60
   4   6   1    1.40    0.80
  -4   6  -1    0.40    0.40
  -4   6  -1   -0.50    0.60
   4   6   1    0.30    0.40
  -4   6  -1    0.30    0.50
   4   6   1   -0.10    0.30
   4   6   1    0.00    0.50
  -4   6  -1    0.70    0.40
  -5  -6  -1   54.89    2.60
   5  -6   1   67.19    2.50
   5  -6   1   65.19    2.20
   5  -6   1   64.59    2.70
   5  -6   1   64.59    2.20
  -5  -6  -1   64.39    3.00
   5  -6   1   66.89    2.50
  -5  -6  -1   61.99    2.50
  -5  -6  -1   66.79    2.90
   5   6   1   66.99    2.50
   5   6   1   66.99    2.30
   5   6   1   65.99    2.40
  -5   6  -1   61.19    2.60
  -5   6  -1   57.89    2.40
   5   6   1   63.79    2.80
   6  -6   1   23.40    1.20
   6  -6   1   24.90    1.70
   6  -6   1   22.60    1.70
  -6  -6  -1   26.60    2.10
   6  -6   1   22.80    1.30
   6  -6   1   28.40    1.60
  -6  -6  -1   22.80    1.60
  -6  -6  -1   24.80    2.10
   6  -6   1   25.10    1.30
   6   6   1   24.10    1.60
  -6   6  -1   24.50    1.40
   6   6   1   24.30    1.40
   6   6   1   24.50    1.50
  -6   6  -1   23.00    1.70
   6   6   1   25.60    1.90
  -7  -6  -1   29.50    1.90
   7  -6   1   29.30    1.90
  -7  -6  -1   31.70    2.40
   7  -6   1   27.60    1.70
   7  -6   1   33.60    1.60
   7  -6   1   30.60    2.20
   7  -6   1   32.30    1.60
  -7  -6  -1   29.90    2.60
   7  -6   1   28.60    2.00
   7   6   1   30.20    1.70
   7   6   1   31.40    2.20
  -7   6  -1   29.10    2.10
   7   6   1   28.60    2.10
   7   6   1   31.00    1.70
  -7   6  -1   28.60    1.60
   8  -6   1    0.00    1.00
   8  -6   1   -1.00    0.90
  -8  -6  -1   -2.90    1.40
  -8  -6  -1    1.90    1.30
  -8  -6  -1    2.10    1.10
   8  -6   1   -0.80    0.80
   8  -6   1   -0.40    0.70
  -8   6  -1   -1.40    0.70
  -8   6  -1    0.30    1.10
   8   6   1   -0.90    0.80
   8   6   1   -1.70    1.10
   8   6   1   -0.40    0.70
   9  -6   1   19.90    2.10
  -9  -6  -1   18.90    1.90
   9  -6   1   18.50    1.70
   9  -6   1   17.60    2.00
   9  -6   1   20.20    2.30
  -9  -6  -1   18.00    2.30
   9  -6   1   18.40    1.70
  -9  -6  -1   18.60    2.20
   9   6   1   14.40    1.90
  -9   6  -1   17.60    2.00
   9   6   1   17.80    1.90
   9   6   1   18.30    1.60
  10  -6   1   30.60    3.20
  10  -6   1   25.20    3.00
 -10  -6  -1   22.90    2.90
  10  -6   1   20.50    2.10
 -10  -6  -1   26.80    3.20
  10  -6   1   21.30    2.30
  10   6   1   23.10    2.80
  10   6   1   19.90    2.20
  10   6   1   19.80    2.10
 -10   6  -1   21.40    2.50
 -11  -7   1   -1.40    2.50
  11  -7  -1    0.30    1.80
  11  -7  -1   -1.20    2.10
  11  -7  -1   -1.50    1.60
 -11  -7   1    7.70    2.30
 -11   7   1    0.40    2.10
  11   7  -1   -1.90    1.40
  11   7  -1    1.90    1.50
  11   7  -1    4.60    2.10
 -10  -7   1   53.09    4.10
  10  -7  -1   51.29    3.30
  10  -7  -1   51.39    3.70
 -10  -7   1   44.50    3.70
  10  -7  -1   47.20    3.00
  10  -7  -1   52.59    2.90
  10   7  -1   50.59    3.60
  10   7  -1   52.99    2.80
 -10   7   1   50.79    3.00
 -10   7   1   49.00    3.50
  10   7  -1   49.00    3.00
   9  -7  -1    3.30    1.20
  -9  -7   1    4.00    1.50
   9  -7  -1    5.40    1.40
   9  -7  -1    4.80    1.00
  -9  -7   1    1.90    1.80
  -9  -7   1    2.10    1.40
   9  -7  -1    5.70    1.20
   9   7  -1    2.90    1.50
  -9   7   1    2.70    1.40
   9   7  -1    3.30    1.10
   9   7  -1    4.40    1.00
   9   7  -1    4.50    1.40
  -9   7   1    4.90    1.20
  -8  -7   1    4.90    1.50
  -8  -7   1    1.90    0.90
   8  -7  -1    0.80    0.70
  -8  -7   1    2.60    1.50
   8  -7  -1    2.20    1.10
   8  -7  -1    1.20    0.90
   8   7  -1    0.90    0.90
   8   7  -1    2.10    1.20
  -8   7   1    0.40    1.20
  -8   7   1    2.20    1.00
   8   7  -1    2.40    0.80
  -7  -7   1   38.50    2.00
   7  -7  -1   37.30    2.10
  -7  -7   1   40.30    2.50
  -7  -7   1   42.30    2.90
   7  -7  -1   40.20    1.70
   7  -7  -1   42.10    2.00
   7  -7  -1   37.90    2.30
   7   7  -1   43.20    2.00
   7   7  -1   40.70    2.00
  -7   7   1   39.30    2.50
   7   7  -1   40.70    2.00
  -7   7   1   37.20    2.00
   6  -7  -1  410.36   12.20
   6  -7  -1  407.56   11.50
   6  -7  -1  384.66   11.70
   6  -7  -1  398.26   11.60
   6  -7  -1  401.06   11.90
  -6  -7   1  390.06   12.60
  -6  -7   1  395.86   12.50
  -6   7   1  381.96   12.30
   6   7  -1  388.26   11.60
  -6   7   1  407.16   11.80
   6   7  -1  398.26   11.90
   6   7  -1  408.76   11.90
   5  -7  -1  503.75   14.60
   5  -7  -1  506.25   15.10
  -5  -7   1  495.45   14.70
   5  -7  -1  514.65   14.40
   5  -7  -1  502.55   14.80
  -5  -7   1  505.95   15.40
  -5  -7   1  510.05   15.40
   5   7  -1  507.45   14.60
  -5   7   1  503.75   15.20
  -5   7   1  478.15   14.90
   5   7  -1  526.25   14.80
  -5   7   1  513.65   14.80
   5   7  -1  501.35   14.80
  -4  -7   1  406.56   12.90
   4  -7  -1  450.15   13.10
   4  -7  -1  444.76   12.60
  -4  -7   1  444.36   13.30
  -4  -7   1  425.26   12.70
   4  -7  -1  441.26   12.30
   4  -7  -1  443.06   12.80
   4  -7  -1  439.96   12.40
  -4  -7   1  433.66   13.30
   4   7  -1  437.56   12.80
  -4   7   1  437.56   13.10
  -4   7   1  439.56   12.70
   4   7  -1  442.86   12.60
  -4   7   1  431.36   12.90
   4   7  -1  445.86   12.80
   4   7  -1  409.56   13.10
   3  -7  -1   92.69    2.80
  -3  -7   1   83.89    3.10
  -3  -7   1   93.49    3.40
  -3  -7   1   89.99    3.10
  -3  -7   1   96.19    2.90
   3  -7  -1   90.69    3.00
  -3  -7   1   87.49    3.30
   3  -7  -1   89.59    3.00
   3   7  -1   92.29    2.90
   3   7  -1   92.09    3.00
   3   7  -1   88.59    3.10
   3   7  -1   92.99    2.90
   3   7  -1   83.99    3.10
  -3   7   1   92.99    3.10
  -3   7   1   88.59    3.20
  -3   7   1   84.59    3.20
  -3   7   1   89.59    2.90
   3   7  -1   86.09    3.30
   2  -7  -1  302.97    8.50
   2  -7  -1  308.47    8.70
  -2  -7   1  288.67    8.60
   2  -7  -1  287.67    8.80
   2  -7  -1  302.77    8.90
  -2  -7   1  297.57    8.70
  -2  -7   1  299.17    9.00
  -2  -7   1  292.17    9.00
  -2  -7   1  295.47    8.80
  -2   7   1  296.57    8.60
   2   7  -1  295.37    8.90
   2   7  -1  302.47    8.60
   2   7  -1  285.27    8.90
  -2   7   1  284.47    8.70
  -2   7   1  292.07    8.80
   2   7  -1  315.37    8.70
   2   7  -1  294.77    8.60
  -2   7   1  276.57    8.90
  -1  -7   1   16.80    1.10
  -1  -7   1   17.30    1.00
   1  -7  -1   18.50    0.80
  -1  -7   1   16.90    0.80
   1  -7  -1   16.90    0.80
   1  -7  -1   18.90    1.00
   1  -7  -1   16.90    1.00
   1  -7  -1   18.50    0.80
  -1  -7   1   16.70    0.90
  -1  -7   1   17.30    0.90
  -1   7   1   17.50    0.90
  -1   7   1   16.90    1.00
   1   7  -1   16.30    0.90
  -1   7   1   17.30    0.80
   1   7  -1   15.80    1.00
   1   7  -1   17.50    0.80
  -1   7   1   16.70    0.90
   1   7  -1   16.90    1.00
  -1   7   1   17.00    0.70
   0  -7  -1  647.44   18.10
   0  -7   1  635.84   18.00
   0  -7   1  651.53   18.20
   0  -7  -1  628.44   18.30
   0  -7  -1  639.94   18.20
   0  -7   1  646.64   18.10
   0  -7   1  638.64   18.30
   0  -7  -1  597.74   18.00
   0  -7  -1  628.04   18.10
   0   7  -1  595.24   18.20
   0   7  -1  641.34   18.20
   0   7   1  611.14   18.00
   0   7  -1  654.53   18.10
   0   7   1  614.44   18.20
   0   7   1  630.14   18.10
   0   7   1  621.84   18.10
   0   7  -1  617.54   18.10
   0   7  -1  643.44   18.00
   0   7   1  646.14   18.20
   1  -7   1  178.08    5.30
   1  -7   1  177.68    5.50
  -1  -7  -1  173.08    5.30
   1  -7   1  176.28    5.50
  -1  -7  -1  179.68    5.60
  -1  -7  -1  169.28    5.30
   1  -7   1  178.68    5.20
   1  -7   1  177.58    5.30
  -1  -7  -1  183.18    5.70
   1   7   1  182.38    5.50
  -1   7  -1  174.28    5.50
   1   7   1  180.38    5.30
   1   7   1  183.08    5.30
   1   7   1  183.18    5.60
  -1   7  -1  176.58    5.50
  -1   7  -1  181.08    5.20
   1   7   1  169.88    5.40
  -1   7  -1  178.78    5.40
  -1   7  -1  177.28    5.20
   2  -7   1    0.10    0.20
  -2  -7  -1    0.50    0.70
   2  -7   1    0.60    0.40
   2  -7   1    0.10    0.20
  -2  -7  -1   -0.10    0.40
   2  -7   1    0.30    0.50
  -2  -7  -1   -0.50    0.50
   2  -7   1    0.20    0.30
  -2  -7  -1    0.60    0.40
   2  -7   1    0.20    0.50
  -2   7  -1    0.60    0.40
   2   7   1    0.50    0.30
  -2   7  -1   -0.30    0.40
  -2   7  -1   -0.20    0.40
   2   7   1    0.60    0.50
  -2   7  -1   -0.30    0.20
   2   7   1   -0.50    0.50
   2   7   1    0.90    0.40
  -2   7  -1    0.80    0.20
   2   7   1   -0.10    0.20
   3  -7   1   37.70    1.60
  -3  -7  -1   38.50    2.00
   3  -7   1   31.10    1.80
   3  -7   1   37.70    1.30
  -3  -7  -1   36.90    1.80
  -3  -7  -1   33.60    1.50
   3  -7   1   37.10    1.20
  -3  -7  -1   36.60    1.60
   3  -7   1   39.40    1.50
   3  -7   1   36.00    1.70
  -3  -7  -1   37.00    1.60
  -3   7  -1   38.90    1.70
   3   7   1   37.60    1.60
   3   7   1   38.80    1.40
  -3   7  -1   36.80    1.70
   3   7   1   35.20    1.80
  -3   7  -1   32.90    1.70
   3   7   1   36.60    1.90
  -3   7  -1   38.50    1.40
   4  -7   1   35.10    1.50
   4  -7   1   35.70    1.30
   4  -7   1   34.50    1.60
  -4  -7  -1   35.20    1.70
   4  -7   1   35.80    1.80
   4  -7   1   35.80    1.30
  -4  -7  -1   35.80    2.20
  -4  -7  -1   35.70    2.00
  -4  -7  -1   31.70    1.70
   4  -7   1   34.50    1.60
  -4   7  -1   34.40    1.40
  -4   7  -1   35.80    1.80
   4   7   1   35.70    1.80
   4   7   1   35.40    1.40
  -4   7  -1   36.50    1.40
   4   7   1   33.60    1.50
   4   7   1   36.20    1.60
  -4   7  -1   32.00    1.80
   5  -7   1   58.29    2.30
  -5  -7  -1   56.59    2.30
  -5  -7  -1   55.19    2.90
  -5  -7  -1   48.20    2.50
   5  -7   1   56.59    1.90
   5  -7   1   56.99    2.60
   5  -7   1   56.79    1.90
   5  -7   1   59.09    2.20
  -5  -7  -1   53.89    2.70
   5   7   1   54.39    2.10
  -5   7  -1   50.89    2.20
   5   7   1   54.89    2.30
   5   7   1   58.69    2.10
   5   7   1   53.69    2.60
  -5   7  -1   54.39    2.50
  -6  -7  -1    3.60    1.20
   6  -7   1    4.40    0.70
  -6  -7  -1    4.70    1.30
   6  -7   1    3.30    0.50
   6  -7   1    4.50    0.90
  -6  -7  -1    4.40    0.90
   6  -7   1    2.20    0.80
   6  -7   1    2.80    1.00
  -6   7  -1    3.80    0.70
  -6   7  -1    3.90    0.90
   6   7   1    4.10    0.80
   6   7   1    3.70    1.00
   6   7   1    4.90    1.10
   6   7   1    3.50    0.70
   7  -7   1   47.40    1.90
   7  -7   1   49.10    2.50
   7  -7   1   45.20    2.10
   7  -7   1   50.39    2.70
   7  -7   1   48.40    2.30
   7  -7   1   48.60    2.10
  -7  -7  -1   47.30    2.40
  -7  -7  -1   47.90    3.10
   7   7   1   51.09    2.10
  -7   7  -1   49.90    2.70
   7   7   1   40.40    2.50
  -7   7  -1   49.50    2.10
   7   7   1   47.60    2.20
   8  -7   1   -0.20    0.70
   8  -7   1   -0.20    1.10
   8  -7   1    0.40    0.80
  -8  -7  -1    0.30    1.10
  -8  -7  -1    2.10    1.40
   8  -7   1    2.10    1.00
  -8  -7  -1   -1.50    1.50
   8   7   1    1.00    1.20
  -8   7  -1   -1.20    1.10
   8   7   1    0.00    0.80
   8   7   1    0.80    0.80
  -8   7  -1    0.20    0.90
   9  -7   1  117.49    4.60
   9  -7   1  118.59    4.90
   9  -7   1  117.89    4.20
  -9  -7  -1  108.09    5.10
  -9  -7  -1  113.49    4.60
  -9  -7  -1  110.29    5.60
   9  -7   1  117.09    4.10
   9   7   1  116.69    5.00
   9   7   1  123.69    4.30
  -9   7  -1  117.89    5.00
  -9   7  -1  111.99    4.20
   9   7   1  121.09    4.40
 -10  -7  -1    1.20    1.60
  10  -7   1    0.30    1.40
  10  -7   1    0.00    1.60
  10  -7   1   -1.80    1.80
 -10  -7  -1    2.20    2.20
  10   7   1    0.30    1.20
  10   7   1    1.00    1.10
  10   7   1    0.70    1.40
 -10   7  -1    0.00    1.70
 -10  -8   1   -0.90    1.60
  10  -8  -1    1.10    1.60
 -10  -8   1    4.40    2.40
  10  -8  -1    1.90    1.40
  10  -8  -1    0.60    1.80
  10   8  -1   -0.10    1.50
  10   8  -1   -0.30    1.10
  10   8  -1    1.30    1.20
 -10   8   1    1.60    1.80
   9  -8  -1  112.49    4.40
   9  -8  -1  116.79    4.40
  -9  -8   1  118.09    5.40
  -9  -8   1  124.69    5.80
   9  -8  -1  116.09    4.80
   9   8  -1  115.79    4.40
  -9   8   1  115.29    4.40
  -9   8   1  109.79    5.00
   9   8  -1  116.09    4.40
   9   8  -1  121.69    5.20
  -8  -8   1    3.80    1.00
   8  -8  -1    3.10    1.00
   8  -8  -1    2.70    0.70
  -8  -8   1    4.00    1.50
  -8  -8   1    3.30    1.50
   8  -8  -1    1.60    1.20
   8   8  -1    3.90    1.00
  -8   8   1    0.60    1.10
   8   8  -1    3.60    1.30
  -8   8   1    3.00    1.00
   8   8  -1    2.70    1.00
  -7  -8   1   14.60    2.00
   7  -8  -1   15.20    1.40
  -7  -8   1   11.90    1.50
   7  -8  -1   15.50    1.80
   7  -8  -1   15.20    1.50
   7  -8  -1   16.00    1.00
  -7   8   1   17.70    1.90
  -7   8   1   15.40    1.50
   7   8  -1   16.20    1.20
   7   8  -1   17.40    1.50
   6  -8  -1    2.20    0.90
   6  -8  -1    2.60    0.70
   6  -8  -1    4.70    0.90
   6  -8  -1    4.80    0.70
  -6  -8   1    2.70    0.80
   6  -8  -1    3.80    0.40
  -6  -8   1    3.40    1.10
  -6  -8   1    5.20    1.40
   6   8  -1    4.40    0.80
  -6   8   1    4.50    1.10
   6   8  -1    2.80    0.70
  -6   8   1    3.30    0.80
   6   8  -1    4.50    0.80
  -5  -8   1  108.39    4.30
   5  -8  -1  106.49    3.20
   5  -8  -1  106.79    3.20
   5  -8  -1  105.69    3.70
  -5  -8   1  109.09    4.40
   5  -8  -1  106.19    3.40
   5  -8  -1  109.89    4.00
  -5  -8   1  107.99    3.60
   5   8  -1  107.79    3.70
  -5   8   1  103.49    4.00
   5   8  -1  111.49    3.70
  -5   8   1  110.39    4.10
   5   8  -1  105.59    3.50
  -5   8   1  107.39    3.60
   4  -8  -1  109.09    3.40
  -4  -8   1  109.89    3.60
   4  -8  -1  110.19    3.70
  -4  -8   1  113.19    4.20
  -4  -8   1  115.19    4.30
   4  -8  -1  114.09    4.00
   4   8  -1  110.59    3.50
  -4   8   1  108.79    4.00
   4   8  -1  112.59    3.70
  -4   8   1  106.29    3.90
   4   8  -1  116.99    3.70
  -4   8   1  112.39    3.60
   3  -8  -1  160.48    4.80
  -3  -8   1  172.28    5.00
  -3  -8   1  144.89    5.10
   3  -8  -1  164.58    5.30
  -3  -8   1  162.08    5.40
   3  -8  -1  167.98    5.10
  -3  -8   1  168.18    5.50
  -3  -8   1  150.38    5.00
  -3   8   1  158.18    5.10
   3   8  -1  161.88    4.90
  -3   8   1  163.48    5.30
   3   8  -1  148.39    5.10
   3   8  -1  164.88    5.00
   3   8  -1  150.78    5.30
   3   8  -1  161.58    4.90
   3   8  -1  157.98    5.40
  -3   8   1  161.08    4.90
  -2  -8   1    1.90    0.70
   2  -8  -1    2.00    0.30
  -2  -8   1    2.20    0.50
  -2  -8   1    1.50    0.70
   2  -8  -1    1.30    0.50
  -2  -8   1    2.10    0.50
  -2  -8   1    1.20    0.50
   2  -8  -1    1.90    0.40
   2  -8  -1    2.40    0.60
   2   8  -1    1.50    0.50
  -2   8   1    1.90    0.20
  -2   8   1    2.30    0.50
   2   8  -1    1.50    0.50
   2   8  -1    3.20    0.70
  -2   8   1    1.50    0.50
  -2   8   1    1.90    0.50
  -2   8   1    2.30    0.40
   2   8  -1    2.50    0.40
   2   8  -1    2.00    0.40
   1  -8  -1  218.98    6.30
  -1  -8   1  207.68    6.50
   1  -8  -1  212.08    6.60
  -1  -8   1  201.68    6.60
  -1  -8   1  207.58    6.40
   1  -8  -1  219.18    6.60
  -1  -8   1  211.18    6.30
   1  -8  -1  216.88    6.30
   1  -8  -1  226.28    6.20
  -1   8   1  214.98    6.20
  -1   8   1  210.78    6.40
   1   8  -1  213.38    6.40
   1   8  -1  217.28    6.30
  -1   8   1  213.68    6.50
   1   8  -1  192.18    6.50
  -1   8   1  210.18    6.50
  -1   8   1  207.28    6.20
   1   8  -1  213.08    6.20
   1   8  -1  203.68    6.50
   0  -8  -1    6.60    0.80
   0  -8  -1    7.50    0.80
   0  -8  -1    6.80    0.60
   0  -8   1    6.60    0.60
   0  -8   1    8.20    0.70
   0  -8   1    6.10    0.60
   0  -8  -1    7.90    0.90
   0  -8  -1    8.30    0.60
   0  -8   1    9.50    0.80
   0  -8   1    6.40    0.80
   0   8   1    6.40    0.60
   0   8   1    5.80    0.60
   0   8  -1    7.50    0.60
   0   8   1    6.90    0.50
   0   8  -1    5.50    0.70
   0   8  -1    6.30    0.80
   0   8   1    6.60    0.80
   0   8  -1    6.80    0.70
   0   8   1    6.20    0.60
   0   8  -1    6.60    0.60
   1  -8   1  509.45   15.60
   1  -8   1  552.14   15.90
  -1  -8  -1  545.25   16.00
  -1  -8  -1  526.05   15.90
   1  -8   1  558.14   15.50
  -1  -8  -1  540.35   15.60
   1  -8   1  546.65   15.60
  -1  -8  -1  556.04   15.80
   1  -8   1  539.65   15.80
  -1  -8  -1  532.55   15.60
  -1   8  -1  545.85   15.50
   1   8   1  553.94   15.80
  -1   8  -1  545.25   15.80
   1   8   1  551.64   15.60
  -1   8  -1  544.15   15.70
  -1   8  -1  519.85   15.80
   1   8   1  535.05   15.90
   1   8   1  554.04   15.60
   1   8   1  542.85   15.70
  -1   8  -1  556.04   15.50
  -2  -8  -1   50.99    1.90
  -2  -8  -1   50.49    2.30
   2  -8   1   46.30    1.70
  -2  -8  -1   50.29    2.00
   2  -8   1   52.39    1.60
  -2  -8  -1   49.99    1.90
   2  -8   1   47.00    2.00
  -2  -8  -1   49.90    2.20
   2  -8   1   49.60    2.20
   2  -8   1   48.50    1.70
   2  -8   1   51.99    2.00
   2   8   1   49.90    2.20
   2   8   1   47.50    1.90
  -2   8  -1   45.90    1.90
   2   8   1   49.50    1.70
   2   8   1   52.79    1.80
  -2   8  -1   48.20    2.10
   2   8   1   49.50    2.20
  -2   8  -1   51.89    1.70
  -2   8  -1   49.10    2.00
  -2   8  -1   52.19    2.00
  -3  -8  -1  160.28    5.40
   3  -8   1  180.68    5.10
   3  -8   1  180.28    5.70
   3  -8   1  178.78    5.50
   3  -8   1  175.08    5.10
   3  -8   1  182.78    5.60
  -3  -8  -1  178.78    6.00
  -3  -8  -1  175.68    5.80
  -3  -8  -1  163.38    5.50
  -3   8  -1  156.28    5.50
   3   8   1  183.08    5.30
  -3   8  -1  181.28    5.60
   3   8   1  179.28    5.30
   3   8   1  176.58    5.40
   3   8   1  159.58    5.70
  -3   8  -1  174.98    5.20
   4  -8   1   -0.60    0.50
  -4  -8  -1   -0.20    0.70
   4  -8   1   -0.10    0.50
   4  -8   1    0.60    0.60
   4  -8   1    0.20    0.30
  -4  -8  -1    0.70    0.60
  -4  -8  -1   -0.20    0.90
   4  -8   1    0.10    0.30
  -4  -8  -1    0.40    0.80
   4   8   1    0.50    0.70
  -4   8  -1   -0.20    0.40
   4   8   1    0.20    0.40
   4   8   1    1.20    0.60
  -4   8  -1    0.20    0.70
   4   8   1   -0.80    0.50
  -4   8  -1    0.60    0.40
   5  -8   1  339.87    9.70
   5  -8   1  334.17   10.20
  -5  -8  -1  335.07   10.90
   5  -8   1  335.57    9.90
   5  -8   1  335.47   10.40
  -5  -8  -1  335.57   10.70
  -5  -8  -1  331.17   10.20
   5  -8   1  339.47    9.70
   5   8   1  335.57   10.50
  -5   8  -1  326.47   10.40
   5   8   1  329.67   10.00
   5   8   1  333.67   10.00
   5   8   1  344.07   10.00
   6  -8   1    3.80    0.90
   6  -8   1    2.20    0.70
   6  -8   1    2.20    0.80
  -6  -8  -1    4.20    0.90
   6  -8   1    4.60    1.10
  -6  -8  -1    1.60    1.10
   6  -8   1    2.70    0.60
  -6  -8  -1    1.80    1.40
   6   8   1    3.30    1.00
  -6   8  -1    2.90    1.00
   6   8   1    2.80    0.70
   6   8   1    2.20    0.90
  -6   8  -1    3.50    0.70
   6   8   1    3.00    0.70
   7  -8   1   16.80    1.30
  -7  -8  -1   17.10    1.70
   7  -8   1   17.30    1.60
   7  -8   1   15.10    1.30
   7  -8   1   20.20    2.40
   7  -8   1   18.20    1.10
   7  -8   1   14.60    1.60
  -7  -8  -1   17.90    2.00
   7   8   1   14.00    1.50
   7   8   1   16.50    1.40
   7   8   1   17.80    1.40
   7   8   1   18.80    1.80
  -7   8  -1   13.70    1.60
  -7   8  -1   18.80    1.40
  -8  -8  -1   26.90    2.30
  -8  -8  -1   26.70    2.50
   8  -8   1   30.80    2.30
  -8  -8  -1   31.00    3.10
   8  -8   1   32.10    1.60
   8  -8   1   30.70    2.30
   8  -8   1   32.50    1.80
  -8   8  -1   29.80    3.50
   8   8   1   32.30    1.90
  -8   8  -1   32.80    1.90
   8   8   1   32.40    1.90
   8   8   1   27.90    2.30
   9  -8   1    8.30    1.60
   9  -8   1    9.90    1.50
  -9  -8  -1   12.20    2.40
  -9  -8  -1   12.50    1.80
  -9  -8  -1    6.30    1.70
   9   8   1   12.70    1.40
   9   8   1   10.70    1.80
   9   8   1   15.50    1.80
  -9   8  -1    8.40    1.80
 -10  -8  -1   58.69    4.70
 -10  -8  -1   69.09    4.40
  10  -8   1   70.99    3.70
  10  -8   1   67.89    3.90
  10  -8   1   65.79    4.30
  10   8   1   62.29    4.00
 -10   8  -1   69.79    4.30
  10   8   1   73.89    3.30
  10   8   1   70.59    3.20
  10  -9  -1   92.09    4.00
  10  -9  -1   97.59    4.60
 -10  -9   1   88.49    5.10
 -10  -9   1   80.59    5.60
  10   9  -1   95.49    4.00
 -10   9   1   88.29    4.80
  10   9  -1   94.09    3.90
  10   9  -1   88.19    4.80
   9  -9  -1   25.10    2.10
  -9  -9   1   26.00    3.10
  -9  -9   1   26.20    3.00
   9  -9  -1   22.20    2.40
   9  -9  -1   23.90    2.60
  -9   9   1   22.60    2.10
   9   9  -1   25.30    1.90
  -9   9   1   27.00    2.90
   9   9  -1   26.30    2.00
   9   9  -1   26.40    2.80
  -8  -9   1   15.70    2.10
   8  -9  -1   10.70    1.50
  -8  -9   1   13.40    2.20
   8  -9  -1   13.90    1.50
  -8  -9   1   11.50    1.40
  -8   9   1   12.00    1.60
   8   9  -1   12.20    1.30
  -8   9   1   13.10    1.40
   8   9  -1   13.10    1.50
   8   9  -1   13.70    1.80
  -7  -9   1   11.10    1.90
  -7  -9   1   11.10    1.60
   7  -9  -1    9.50    1.10
   7  -9  -1    8.00    1.40
  -7  -9   1    8.60    1.10
   7  -9  -1    8.60    0.80
   7   9  -1   10.10    1.20
   7   9  -1    8.70    1.00
  -7   9   1   10.30    1.80
  -7   9   1    8.90    1.10
  -6  -9   1   -0.20    1.10
   6  -9  -1   -0.30    0.70
   6  -9  -1   -0.30    0.80
   6  -9  -1    0.30    0.30
   6  -9  -1    0.00    0.40
   6  -9  -1   -0.10    0.60
  -6  -9   1    1.20    0.70
  -6  -9   1   -1.50    0.90
  -6   9   1   -0.80    0.90
   6   9  -1   -0.50    0.50
   6   9  -1   -0.70    0.70
  -6   9   1    1.00    0.70
   6   9  -1    0.20    0.60
   5  -9  -1  244.78    7.40
  -5  -9   1  245.48    8.40
   5  -9  -1  248.38    8.00
  -5  -9   1  251.67    8.30
   5  -9  -1  250.27    7.70
   5   9  -1  254.27    7.60
   5   9  -1  246.58    7.40
   5   9  -1  245.68    7.70
  -5   9   1  248.68    7.60
  -5   9   1  253.57    8.10
  -4  -9   1   27.20    1.70
  -4  -9   1   31.30    2.20
   4  -9  -1   28.60    1.20
   4  -9  -1   30.40    1.70
   4  -9  -1   29.80    1.50
  -4  -9   1   29.20    2.00
  -4   9   1   27.90    1.40
   4   9  -1   31.30    1.40
   4   9  -1   29.10    1.40
  -4   9   1   30.70    1.90
  -4   9   1   32.20    2.10
   4   9  -1   29.10    1.40
   3  -9  -1    2.50    0.70
   3  -9  -1    2.60    0.40
  -3  -9   1    3.00    0.90
  -3  -9   1    1.80    0.70
   3  -9  -1    2.90    0.70
  -3   9   1    2.00    0.70
   3   9  -1    1.90    0.90
   3   9  -1    3.30    0.60
   3   9  -1    2.80    0.60
   3   9  -1    2.10    0.50
  -3   9   1    3.30    0.70
  -3   9   1    2.40    0.50
   2  -9  -1  195.78    6.20
  -2  -9   1  200.18    6.40
  -2  -9   1  208.68    6.50
   2  -9  -1  200.58    5.70
   2  -9  -1  191.38    6.20
   2  -9  -1  202.68    5.80
  -2  -9   1  196.28    6.00
  -2  -9   1  186.98    6.10
   2   9  -1  190.08    6.20
  -2   9   1  190.88    6.50
   2   9  -1  193.38    6.00
   2   9  -1  200.38    6.00
  -2   9   1  187.98    6.10
  -2   9   1  203.28    6.20
  -2   9   1  199.28    5.60
  -2   9   1  198.98    5.70
  -2   9   1  202.48    5.90
   2   9  -1  191.88    5.90
  -1  -9   1    4.90    0.70
   1  -9  -1    8.00    0.70
  -1  -9   1    5.80    0.90
  -1  -9   1    4.50    0.60
   1  -9  -1    5.90    0.60
   1  -9  -1    5.40    0.60
  -1  -9   1    3.90    0.50
  -1  -9   1    5.70    0.70
   1  -9  -1    4.80    0.80
   1  -9  -1    5.00    0.70
  -1   9   1    5.60    0.50
   1   9  -1    4.80    0.50
   1   9  -1    5.20    0.70
  -1   9   1    5.50    0.60
   1   9  -1    5.20    0.60
  -1   9   1    4.60    0.70
  -1   9   1    5.30    0.60
   1   9  -1    4.50    0.70
  -1   9   1    3.70    0.60
   1   9  -1    4.90    0.70
   0  -9  -1  137.19    4.30
   0  -9  -1  139.69    4.60
   0  -9   1  136.79    4.50
   0  -9  -1  135.29    4.40
   0  -9   1  135.49    4.40
   0  -9  -1  134.59    4.20
   0  -9   1  135.49    4.30
   0  -9   1  127.79    4.20
   0  -9   1  136.19    4.10
   0  -9  -1  125.59    4.20
   0   9  -1  133.59    4.20
   0   9   1  133.69    4.40
   0   9  -1  135.39    4.00
   0   9  -1  141.39    4.20
   0   9   1  136.79    4.10
   0   9   1  123.39    4.40
   0   9   1  138.59    4.30
   0   9   1  137.79    4.30
   0   9  -1  134.29    4.40
   0   9  -1  127.39    4.40
   1  -9   1    1.50    0.50
  -1  -9  -1    1.10    0.40
   1  -9   1    1.40    0.60
   1  -9   1    1.10    0.30
   1  -9   1    1.10    0.50
  -1  -9  -1    0.70    0.50
  -1  -9  -1    1.10    0.60
  -1  -9  -1    1.50    0.70
   1  -9   1    0.90    0.30
  -1  -9  -1    0.40    0.40
   1   9   1    1.60    0.60
   1   9   1    1.60    0.30
  -1   9  -1    0.80    0.60
  -1   9  -1    1.30    0.30
  -1   9  -1    0.80    0.40
  -1   9  -1    1.20    0.40
  -1   9  -1    0.50    0.50
   1   9   1    0.80    0.60
   1   9   1    1.00    0.50
   1   9   1    0.90    0.40
  -2  -9  -1   48.60    2.20
   2  -9   1   51.79    1.80
  -2  -9  -1   51.39    2.10
   2  -9   1   52.69    2.20
  -2  -9  -1   46.90    2.00
  -2  -9  -1   49.20    2.00
   2  -9   1   49.80    1.60
   2  -9   1   49.30    2.10
   2  -9   1   45.40    2.20
  -2  -9  -1   50.99    2.50
   2   9   1   50.69    1.80
  -2   9  -1   50.59    1.60
  -2   9  -1   48.80    1.70
   2   9   1   49.00    2.00
  -2   9  -1   48.20    2.00
  -2   9  -1   45.50    2.20
   2   9   1   48.90    2.30
  -2   9  -1   51.79    2.50
   2   9   1   48.70    1.80
   3  -9   1   10.60    1.20
  -3  -9  -1   10.00    1.20
   3  -9   1   10.70    0.70
   3  -9   1   11.60    1.10
   3  -9   1   11.30    0.60
  -3  -9  -1    9.50    1.10
  -3  -9  -1   11.60    1.40
   3   9   1    8.70    1.10
   3   9   1   11.50    0.80
   3   9   1    9.70    0.80
  -3   9  -1   11.10    1.00
  -3   9  -1   11.00    0.80
   4  -9   1   16.80    0.90
   4  -9   1   15.40    1.00
   4  -9   1   18.30    1.50
  -4  -9  -1   16.50    1.40
   4  -9   1   16.00    1.30
  -4  -9  -1   18.20    1.70
   4  -9   1   17.10    0.80
  -4  -9  -1   18.80    1.90
  -4   9  -1   15.00    1.00
   4   9   1   18.40    1.10
  -4   9  -1   14.10    1.40
   4   9   1   15.60    1.40
   4   9   1   15.90    1.30
   4   9   1   17.70    1.10
  -4   9  -1   17.30    0.90
   5  -9   1   16.60    1.20
   5  -9   1   16.50    0.90
  -5  -9  -1   15.60    1.80
   5  -9   1   17.60    1.70
  -5  -9  -1   14.90    1.40
  -5  -9  -1   12.50    1.80
   5  -9   1   15.80    0.90
   5  -9   1   17.50    1.40
   5   9   1   17.70    1.70
   5   9   1   16.20    1.10
   5   9   1   14.60    1.50
   5   9   1   17.10    1.10
  -5   9  -1   15.70    1.40
   6  -9   1   13.50    0.90
   6  -9   1   15.60    1.50
  -6  -9  -1   12.00    1.60
   6  -9   1   15.70    1.10
  -6  -9  -1   17.50    1.60
   6  -9   1   15.60    1.50
   6  -9   1   13.60    1.50
  -6  -9  -1   11.60    1.70
   6   9   1   16.50    1.60
   6   9   1   11.20    1.30
  -6   9  -1   14.20    1.20
   6   9   1   12.80    1.20
  -6   9  -1   13.80    1.50
   6   9   1   14.50    1.10
   7  -9   1    3.10    0.80
   7  -9   1    2.10    0.90
  -7  -9  -1    2.30    1.10
   7  -9   1    2.10    0.60
   7  -9   1    3.50    1.00
  -7  -9  -1    1.40    1.20
  -7  -9  -1    3.80    1.60
   7   9   1    2.90    0.80
  -7   9  -1    2.20    1.20
   7   9   1    2.60    0.70
   7   9   1    3.10    1.30
  -7   9  -1    2.30    0.80
  -8  -9  -1   -2.50    1.80
   8  -9   1    1.80    1.30
   8  -9   1   -0.10    0.90
  -8  -9  -1    0.00    1.20
  -8  -9  -1    1.30    1.60
   8  -9   1    1.40    1.10
   8   9   1    2.30    0.90
   8   9   1    0.10    1.30
   8   9   1    2.00    0.90
  -8   9  -1    2.60    1.40
  -8   9  -1   -0.30    0.90
   9  -9   1   79.29    4.00
  -9  -9  -1   72.79    4.50
  -9  -9  -1   82.39    5.00
   9  -9   1   76.79    3.70
   9   9   1   77.99    3.30
   9   9   1   80.19    3.40
  -9   9  -1   75.09    4.20
   9   9   1   78.79    4.20
  10  -9   1    1.30    1.70
 -10  -9  -1   -1.00    2.40
 -10  -9  -1    3.80    1.90
  10  -9   1    1.70    1.60
  10   9   1    1.70    1.20
  10   9   1    2.40    1.30
  10   9   1    1.50    1.90
 -10   9  -1    3.80    2.00
  10 -10  -1   26.10    3.00
  10 -10  -1   20.50    2.50
 -10 -10   1   23.30    2.80
 -10 -10   1   24.10    3.20
  10  10  -1   23.10    2.20
  10  10  -1   19.60    2.60
 -10  10   1   19.70    2.60
  10  10  -1   26.50    2.10
  -9 -10   1   15.60    2.20
  -9 -10   1   15.20    2.70
   9 -10  -1   16.50    2.10
   9 -10  -1   15.50    1.70
  -9  10   1   16.90    2.50
   9  10  -1   13.60    1.50
   9  10  -1   17.40    1.80
   9  10  -1   19.70    2.30
   8 -10  -1    5.20    1.40
  -8 -10   1    7.70    1.70
   8 -10  -1    5.60    1.20
  -8 -10   1    3.10    1.90
   8  10  -1    4.80    1.60
   8  10  -1    4.40    1.00
  -8  10   1    4.90    1.40
   8  10  -1    4.20    1.10
  -8  10   1    5.90    1.20
   7 -10  -1    0.00    1.10
   7 -10  -1    0.50    0.90
  -7 -10   1   -0.20    1.10
  -7 -10   1   -1.20    1.30
  -7 -10   1   -0.20    0.80
  -7  10   1    1.10    0.90
  -7  10   1    1.20    1.30
   7  10  -1    0.00    0.80
   7  10  -1    1.10    0.80
  -6 -10   1    0.30    1.10
   6 -10  -1    4.40    0.90
   6 -10  -1    1.70    0.70
  -6 -10   1    2.90    1.50
  -6 -10   1    3.20    0.80
   6  10  -1    3.10    0.70
  -6  10   1    4.10    1.10
   6  10  -1    2.60    0.80
   6  10  -1    2.30    1.10
  -6  10   1    4.40    0.90
  -5 -10   1  301.37    9.20
   5 -10  -1  292.17    8.90
   5 -10  -1  303.77    9.40
   5 -10  -1  309.17    9.70
  -5 -10   1  312.97   10.00
  -5 -10   1  312.97   10.20
   5  10  -1  322.37    9.20
  -5  10   1  301.07    9.20
   5  10  -1  298.17    9.30
   5  10  -1  306.17    9.10
  -5  10   1  305.07    9.80
  -4 -10   1  128.79    4.90
   4 -10  -1  130.69    4.50
   4 -10  -1  133.79    4.70
   4 -10  -1  127.59    4.00
  -4 -10   1  134.09    4.30
  -4 -10   1  131.29    5.10
   4  10  -1  131.89    4.30
   4  10  -1  123.99    4.20
  -4  10   1  131.29    4.70
  -4  10   1  131.09    4.20
   4  10  -1  136.09    4.30
   3 -10  -1   82.39    3.20
   3 -10  -1   79.19    2.60
  -3 -10   1   83.59    3.50
   3 -10  -1   84.19    3.10
  -3 -10   1   81.89    2.90
  -3 -10   1   82.19    3.40
   3  10  -1   82.49    2.80
  -3  10   1   84.69    2.80
   3  10  -1   83.09    2.80
  -3  10   1   81.59    3.20
   3  10  -1   82.19    2.90
   2 -10  -1   22.80    1.00
  -2 -10   1   21.80    1.60
   2 -10  -1   22.60    1.50
   2 -10  -1   23.30    0.90
  -2 -10   1   23.80    1.80
   2 -10  -1   24.10    1.50
  -2 -10   1   20.60    1.30
  -2 -10   1   21.90    1.30
  -2  10   1   22.10    0.90
   2  10  -1   23.20    1.10
   2  10  -1   21.00    1.60
  -2  10   1   21.80    1.10
   2  10  -1   21.50    1.30
   2  10  -1   23.70    1.20
  -2  10   1   22.90    0.80
  -2  10   1   22.10    1.40
  -1 -10   1   29.70    1.80
   1 -10  -1   28.40    1.20
   1 -10  -1   28.20    1.70
   1 -10  -1   30.90    1.60
  -1 -10   1   28.00    1.60
   1 -10  -1   29.50    1.30
  -1 -10   1   25.80    1.40
  -1 -10   1   29.90    1.50
   1  10  -1   29.00    1.30
   1  10  -1   28.10    1.60
  -1  10   1   28.30    1.20
  -1  10   1   27.80    1.40
   1  10  -1   30.00    1.20
   1  10  -1   26.40    1.50
  -1  10   1   30.50    1.20
   0 -10   1    1.30    0.60
   0 -10   1    1.80    0.60
   0 -10  -1    1.70    0.60
   0 -10   1    1.80    0.50
   0 -10  -1    1.10    0.40
   0 -10   1    1.20    0.60
   0 -10  -1    2.30    0.80
   0 -10  -1    1.60    0.70
   0  10   1    2.50    0.80
   0  10  -1    2.00    0.70
   0  10   1    1.60    0.60
   0  10  -1    2.30    0.50
   0  10  -1    1.20    0.40
   0  10   1    2.00    0.50
   0  10  -1    1.80    0.40
   0  10   1    1.60    0.40
   1 -10   1  565.74   16.20
   1 -10   1  540.95   16.20
   1 -10   1  565.54   15.80
  -1 -10  -1  526.85   16.40
  -1 -10  -1  537.05   15.90
  -1 -10  -1  561.94   16.20
   1 -10   1  546.25   15.90
  -1 -10  -1  561.54   16.10
   1  10   1  550.54   15.80
  -1  10  -1  541.15   15.80
  -1  10  -1  577.34   16.10
  -1  10  -1  560.34   15.70
  -1  10  -1  511.65   16.20
   1  10   1  528.65   16.10
   1  10   1  576.64   15.90
   1  10   1  545.05   16.10
  -2 -10  -1   93.09    3.70
   2 -10   1   86.99    2.90
   2 -10   1   87.79    3.30
  -2 -10  -1   87.99    3.40
   2 -10   1   85.79    2.70
  -2 -10  -1   85.09    3.10
   2 -10   1   90.79    3.30
   2  10   1   84.59    3.40
  -2  10  -1   88.29    3.20
   2  10   1   83.59    3.10
   2  10   1   88.99    2.90
   2  10   1   90.29    2.90
  -2  10  -1   87.09    2.70
   3 -10   1    1.50    0.70
   3 -10   1    0.60    0.60
   3 -10   1    1.60    0.30
  -3 -10  -1    1.00    0.70
  -3 -10  -1    1.20    1.00
  -3 -10  -1    2.40    0.90
   3 -10   1    1.00    0.40
   3  10   1    2.00    0.70
  -3  10  -1    1.60    0.40
   3  10   1    2.00    0.50
  -3  10  -1    1.00    0.70
   3  10   1    0.70    0.40
  -4 -10  -1   71.79    3.40
   4 -10   1   72.09    3.00
  -4 -10  -1   72.79    2.80
  -4 -10  -1   71.99    3.10
   4 -10   1   68.39    2.20
   4 -10   1   69.09    2.80
   4 -10   1   67.99    2.20
   4  10   1   68.59    2.50
  -4  10  -1   67.29    2.90
   4  10   1   65.89    2.70
  -4  10  -1   62.39    2.50
   4  10   1   67.89    3.00
   4  10   1   68.09    2.50
   5 -10   1    3.40    1.00
   5 -10   1    2.10    0.50
   5 -10   1    2.10    0.60
   5 -10   1    2.90    0.90
   5 -10   1    1.80    0.50
  -5 -10  -1    1.50    0.80
  -5 -10  -1    3.20    1.30
  -5 -10  -1    0.90    1.00
  -5  10  -1    1.80    0.70
   5  10   1    1.60    0.90
  -5  10  -1    2.80    1.00
   5  10   1    2.60    0.60
   5  10   1    1.90    0.60
   5  10   1    1.30    0.90
   6 -10   1   23.40    1.40
   6 -10   1   27.80    2.10
  -6 -10  -1   25.50    2.80
  -6 -10  -1   22.00    2.70
   6 -10   1   24.00    1.10
   6 -10   1   23.10    1.70
  -6 -10  -1   22.00    1.90
   6  10   1   25.90    3.20
  -6  10  -1   22.30    2.10
   6  10   1   20.70    1.40
  -6  10  -1   25.00    1.50
   6  10   1   23.20    1.40
   6  10   1   26.70    2.00
  -7 -10  -1    1.00    1.60
  -7 -10  -1    2.00    1.10
  -7 -10  -1   -0.60    1.30
   7 -10   1    1.30    1.10
   7 -10   1    1.70    1.00
   7  10   1    0.70    0.70
  -7  10  -1    1.00    1.20
   7  10   1    0.20    0.90
  -7  10  -1    0.90    0.80
   7  10   1    0.80    1.10
   8 -10   1   12.70    1.80
  -8 -10  -1   12.90    1.70
  -8 -10  -1   10.60    2.30
  -8 -10  -1   14.00    2.20
   8 -10   1   10.20    1.50
   8  10   1   12.60    2.00
   8  10   1   11.10    1.30
   8  10   1   12.80    1.40
  -8  10  -1   13.10    1.90
   9 -10   1   67.69    3.60
  -9 -10  -1   72.79    4.60
  -9 -10  -1   78.59    5.00
   9 -10   1   70.69    3.90
   9  10   1   64.89    4.10
  -9  10  -1   76.39    4.30
   9  10   1   68.49    3.20
   9  10   1   72.59    3.10
   9 -11  -1   47.30    3.40
  -9 -11   1   51.99    4.40
  -9 -11   1   58.89    4.10
   9 -11  -1   46.20    3.10
   9  11  -1   55.39    3.80
  -9  11   1   51.19    3.50
   9  11  -1   55.79    2.70
   9  11  -1   54.89    2.70
   8 -11  -1   50.49    2.70
  -8 -11   1   55.39    3.80
   8 -11  -1   47.30    3.10
  -8 -11   1   52.29    4.00
  -8  11   1   45.90    3.40
   8  11  -1   48.00    3.30
  -8  11   1   46.50    3.00
   8  11  -1   49.00    2.40
   8  11  -1   49.10    2.40
   7 -11  -1   88.59    3.60
   7 -11  -1   84.59    3.80
  -7 -11   1   90.49    4.50
  -7 -11   1   94.29    4.30
  -7 -11   1   87.79    4.00
  -7  11   1   87.59    3.50
   7  11  -1   94.49    3.50
  -7  11   1   84.09    4.00
   7  11  -1   90.49    3.40
   6 -11  -1   58.79    2.30
   6 -11  -1   63.09    3.00
  -6 -11   1   64.49    3.60
  -6 -11   1   65.39    2.70
   6 -11  -1   67.69    2.80
  -6 -11   1   62.79    3.30
   6  11  -1   63.69    2.60
  -6  11   1   63.19    2.70
  -6  11   1   64.49    3.30
   6  11  -1   68.09    2.60
  -5 -11   1   86.79    4.00
   5 -11  -1   83.09    2.90
   5 -11  -1   89.29    3.40
  -5 -11   1   89.69    3.30
  -5 -11   1   90.89    4.20
   5 -11  -1   90.79    3.70
  -5  11   1   86.09    3.70
   5  11  -1   93.99    3.20
  -5  11   1   93.69    3.30
   5  11  -1   87.59    3.10
   5  11  -1   88.09    3.20
  -4 -11   1   20.00    1.40
  -4 -11   1   20.00    2.20
   4 -11  -1   20.40    1.60
  -4 -11   1   21.40    1.90
   4 -11  -1   17.90    1.10
   4 -11  -1   20.70    1.70
  -4  11   1   18.50    1.60
  -4  11   1   21.30    1.30
   4  11  -1   21.70    1.30
   4  11  -1   18.90    1.30
   4  11  -1   18.80    1.30
   3 -11  -1   78.79    3.30
  -3 -11   1   83.09    3.00
   3 -11  -1   79.49    2.70
   3 -11  -1   79.89    3.10
  -3 -11   1   81.69    3.70
  -3 -11   1   82.69    3.50
   3  11  -1   85.39    2.90
  -3  11   1   83.59    2.80
  -3  11   1   75.89    3.20
   3  11  -1   79.09    2.90
   3  11  -1   82.59    2.90
  -2 -11   1   23.10    1.70
   2 -11  -1   22.70    1.10
   2 -11  -1   25.60    1.60
  -2 -11   1   24.60    1.80
  -2 -11   1   21.80    1.40
   2 -11  -1   21.00    1.60
   2 -11  -1   22.20    1.00
  -2  11   1   21.80    1.40
  -2  11   1   21.90    0.90
  -2  11   1   22.30    0.90
   2  11  -1   21.60    1.80
   2  11  -1   24.60    1.20
   2  11  -1   22.60    1.20
  -2  11   1   20.90    1.10
   2  11  -1   21.00    1.40
  -1 -11   1  102.19    3.60
  -1 -11   1  112.39    4.10
   1 -11  -1  104.29    3.50
  -1 -11   1  111.59    3.70
   1 -11  -1  105.79    3.90
  -1 -11   1  107.39    3.90
   1 -11  -1  107.99    3.50
   1 -11  -1  109.49    3.90
   1  11  -1  112.79    3.60
   1  11  -1  108.39    3.40
  -1  11   1  108.09    3.50
  -1  11   1  106.29    3.70
   1  11  -1  103.89    3.70
   1  11  -1  103.59    3.70
  -1  11   1  112.09    3.40
   0 -11   1   19.60    1.20
   0 -11   1   19.30    1.30
   0 -11   1   18.10    1.30
   0 -11  -1   20.50    1.40
   0 -11  -1   21.70    1.70
   0 -11  -1   20.20    1.30
   0 -11   1   18.80    1.60
   0 -11  -1   16.20    1.10
   0  11   1   22.20    1.20
   0  11   1   19.80    1.30
   0  11  -1   19.40    0.90
   0  11  -1   19.00    1.20
   0  11   1   20.10    1.00
   0  11  -1   21.70    1.20
   0  11  -1   19.10    1.60
  -1 -11  -1   70.39    2.80
   1 -11   1   72.99    2.50
   1 -11   1   73.39    3.00
   1 -11   1   73.39    2.90
  -1 -11  -1   72.19    2.90
  -1 -11  -1   76.89    3.20
   1 -11   1   73.09    2.70
   1  11   1   72.79    2.90
   1  11   1   74.39    2.90
   1  11   1   74.29    2.50
  -1  11  -1   68.79    2.40
  -1  11  -1   74.59    2.70
   1  11   1   76.89    2.60
  -1  11  -1   72.39    2.40
   2 -11   1    0.20    0.70
  -2 -11  -1    0.00    0.70
   2 -11   1    0.80    0.70
  -2 -11  -1    0.50    0.70
  -2 -11  -1   -0.60    0.90
   2 -11   1    0.80    0.50
   2 -11   1    0.20    0.40
   2  11   1    0.30    0.40
   2  11   1   -0.40    0.90
  -2  11  -1   -0.40    0.60
   2  11   1    0.60    0.40
   2  11   1   -0.30    0.60
  -2  11  -1    0.60    0.30
  -2  11  -1    0.10    0.40
   3 -11   1   88.19    3.50
   3 -11   1   84.59    2.70
   3 -11   1   85.09    2.80
  -3 -11  -1   83.29    3.80
  -3 -11  -1   88.29    3.60
  -3 -11  -1   84.39    3.20
   3 -11   1   90.09    3.40
   3  11   1   86.89    3.00
   3  11   1   85.79    2.90
  -3  11  -1   84.29    2.80
  -3  11  -1   86.99    3.40
   3  11   1   83.79    3.20
   4 -11   1   93.39    3.00
   4 -11   1   93.19    2.90
   4 -11   1   96.19    3.00
  -4 -11  -1   94.79    4.20
  -4 -11  -1   99.79    4.00
   4 -11   1   96.19    3.60
   4 -11   1  103.89    3.90
  -4 -11  -1   94.39    3.60
   4  11   1   97.19    3.30
  -4  11  -1   94.29    3.70
   4  11   1   86.49    3.40
  -4  11  -1   87.59    3.20
   4  11   1   97.09    3.80
   4  11   1   99.79    3.30
  -4  11  -1   94.79    2.90
   5 -11   1   14.20    0.80
   5 -11   1   12.50    1.20
  -5 -11  -1   13.10    1.30
   5 -11   1    9.60    0.80
   5 -11   1   14.20    1.50
  -5 -11  -1   11.60    1.90
  -5 -11  -1   11.90    1.60
   5 -11   1   13.00    2.20
   5  11   1   12.10    1.10
  -5  11  -1   12.90    1.60
  -5  11  -1   13.00    1.20
   5  11   1   12.90    1.10
   5  11   1   12.80    1.60
   5  11   1   11.10    1.30
  -6 -11  -1   14.60    2.10
  -6 -11  -1   13.50    1.40
  -6 -11  -1    8.80    1.60
   6 -11   1   11.20    1.30
   6 -11   1   11.00    1.60
   6  11   1   10.80    1.20
  -6  11  -1    9.80    1.80
   6  11   1    8.90    1.50
  -6  11  -1   10.80    1.20
   6  11   1   14.70    1.30
   7 -11   1   -0.80    1.10
  -7 -11  -1    3.20    1.70
  -7 -11  -1    2.50    1.10
   7 -11   1    1.60    1.10
  -7 -11  -1    1.50    1.60
  -7  11  -1    1.10    1.30
   7  11   1    1.40    1.30
   7  11   1    0.50    0.90
   7  11   1    2.00    0.80
  -8 -11  -1   13.80    2.10
   8 -11   1   15.20    1.90
  -8 -11  -1   21.00    2.80
   8 -11   1   15.90    1.70
  -8  11  -1   15.60    2.00
   8  11   1   16.60    2.00
   8  11   1   16.20    1.60
   8  11   1   15.40    1.60
  -9 -11  -1   31.10    3.30
   9 -11   1   26.00    2.70
   9 -11   1   32.70    2.70
  -9 -11  -1   28.00    3.60
   9  11   1   32.00    2.30
   9  11   1   32.00    3.30
  -9  11  -1   35.20    3.40
   9  11   1   33.10    2.30
  -9 -12   1    9.50    2.40
   9 -12  -1   13.90    2.10
  -9 -12   1   11.60    2.80
   9 -12  -1   13.90    1.80
  -9  12   1   12.60    2.20
   9  12  -1   10.20    1.50
   9  12  -1   10.70    1.40
   9  12  -1   12.10    2.10
   8 -12  -1   37.70    2.60
  -8 -12   1   35.30    3.70
   8 -12  -1   34.30    2.80
  -8 -12   1   35.00    3.60
   8  12  -1   31.00    2.10
   8  12  -1   32.90    2.00
   8  12  -1   34.50    3.10
  -8  12   1   29.60    3.20
   7 -12  -1   22.80    2.30
  -7 -12   1   22.30    2.50
  -7 -12   1   22.20    2.80
  -7  12   1   17.50    1.90
  -7  12   1   14.80    2.00
   7  12  -1   21.20    2.30
   7  12  -1   17.70    1.70
   7  12  -1   19.30    1.60
  -6 -12   1    1.90    0.90
   6 -12  -1    1.00    1.00
  -6 -12   1   -1.00    1.30
   6 -12  -1    1.70    1.00
  -6 -12   1   -0.80    1.60
  -6  12   1   -0.70    1.10
   6  12  -1    0.60    0.80
   6  12  -1    0.50    0.70
  -6  12   1   -0.10    0.90
   5 -12  -1   69.89    3.00
   5 -12  -1   58.19    2.30
   5 -12  -1   72.39    3.20
  -5 -12   1   68.79    2.80
  -5 -12   1   68.09    3.80
  -5 -12   1   67.59    3.40
   5  12  -1   71.39    2.60
  -5  12   1   63.29    2.70
  -5  12   1   65.19    3.30
   5  12  -1   67.09    2.70
   4 -12  -1   99.09    3.30
  -4 -12   1  101.59    3.70
   4 -12  -1  104.59    3.90
  -4 -12   1  106.19    4.60
   4 -12  -1  101.29    4.00
  -4 -12   1  102.89    4.30
   4  12  -1  103.99    3.50
   4  12  -1   99.99    3.50
  -4  12   1  101.69    4.10
   4  12  -1   97.29    3.60
  -4  12   1  103.69    3.50
  -3 -12   1   27.10    2.30
   3 -12  -1   26.90    1.30
  -3 -12   1   27.30    1.60
  -3 -12   1   26.40    2.00
   3 -12  -1   28.90    1.90
   3 -12  -1   28.70    1.90
   3  12  -1   28.10    1.70
  -3  12   1   27.70    1.80
   3  12  -1   30.10    1.50
  -3  12   1   27.20    1.50
   3  12  -1   29.40    1.50
   2 -12  -1   27.90    1.40
   2 -12  -1   27.70    1.20
  -2 -12   1   29.20    1.70
   2 -12  -1   28.40    1.90
  -2 -12   1   29.20    2.10
   2 -12  -1   30.80    1.90
  -2 -12   1   30.40    1.90
   2  12  -1   30.40    1.40
  -2  12   1   31.10    1.20
  -2  12   1   30.00    1.40
  -2  12   1   29.60    1.10
   2  12  -1   27.90    1.70
  -2  12   1   29.70    1.70
   2  12  -1   30.40    1.40
  -1 -12   1   80.99    3.00
   1 -12  -1   81.69    2.90
   1 -12  -1   77.59    3.20
  -1 -12   1   77.49    3.10
  -1 -12   1   81.09    3.40
   1 -12  -1   75.09    3.10
   1 -12  -1   75.19    2.80
   1  12  -1   75.59    3.10
   1  12  -1   78.49    2.80
  -1  12   1   75.39    2.70
  -1  12   1   76.79    2.90
  -1  12   1   77.49    2.60
   1  12  -1   76.69    3.00
   1  12  -1   79.69    2.60
  -1  12   1   75.99    2.60
   0 -12   1   30.00    1.80
   0 -12   1   25.70    1.80
   0 -12  -1   30.10    1.80
   0 -12   1   28.70    1.60
   0 -12   1   32.20    1.80
   0 -12  -1   31.00    1.60
   0 -12  -1   30.60    2.10
   0  12   1   30.10    1.60
   0  12  -1   31.20    1.50
   0  12   1   31.10    1.40
   0  12  -1   29.40    1.50
   0  12  -1   31.50    1.30
   0  12   1   31.30    1.50
  -1 -12  -1    1.20    0.80
   1 -12   1    0.40    0.70
  -1 -12  -1    0.40    0.90
   1 -12   1    1.30    0.80
  -1 -12  -1    1.30    0.70
   1 -12   1    0.70    0.60
  -1  12  -1    0.50    0.50
  -1  12  -1    0.80    0.40
   1  12   1    0.40    0.50
   1  12   1    0.00    0.80
  -1  12  -1   -0.40    0.60
   1  12   1    1.00    0.40
  -2 -12  -1   68.79    3.30
   2 -12   1   63.89    2.30
  -2 -12  -1   69.79    2.90
   2 -12   1   67.09    2.90
   2 -12   1   67.39    2.40
   2 -12   1   64.79    2.80
  -2 -12  -1   67.89    2.70
  -2  12  -1   65.89    2.30
   2  12   1   68.59    2.50
  -2  12  -1   63.29    2.20
  -2  12  -1   65.39    2.70
   2  12   1   63.89    2.40
  -3 -12  -1    0.60    1.00
   3 -12   1    1.30    0.50
   3 -12   1    2.00    0.90
  -3 -12  -1    3.20    0.90
  -3 -12  -1    1.20    1.00
   3 -12   1    1.00    0.50
   3 -12   1    2.90    0.90
  -3  12  -1    0.40    0.80
   3  12   1    1.40    0.60
   3  12   1    1.70    1.00
   3  12   1    1.40    0.50
  -3  12  -1    2.70    0.60
  -4 -12  -1  411.76   12.40
  -4 -12  -1  413.06   13.30
   4 -12   1  406.96   12.60
   4 -12   1  415.26   12.50
   4 -12   1  398.46   11.70
  -4 -12  -1  406.76   12.80
  -4  12  -1  411.36   11.90
   4  12   1  409.36   12.70
  -4  12  -1  395.76   12.60
   4  12   1  415.56   12.10
   4  12   1  403.56   12.10
  -5 -12  -1    3.60    1.00
   5 -12   1    1.30    1.00
   5 -12   1    1.70    0.90
  -5 -12  -1    3.40    1.40
  -5 -12  -1    2.00    1.60
   5  12   1    2.40    0.70
  -5  12  -1    2.90    1.20
   5  12   1    2.80    1.20
   5  12   1    3.40    0.80
  -5  12  -1    2.30    0.70
  -6 -12  -1   29.30    2.20
  -6 -12  -1   31.00    2.60
   6 -12   1   31.40    2.10
   6 -12   1   33.50    2.50
  -6 -12  -1   30.10    2.90
   6  12   1   29.90    2.40
   6  12   1   31.90    1.70
  -6  12  -1   31.90    1.90
   6  12   1   33.40    1.90
  -6  12  -1   28.70    2.50
   7 -12   1    4.90    1.20
   7 -12   1    4.50    1.50
  -7 -12  -1    4.10    2.00
  -7 -12  -1    3.70    1.50
  -7 -12  -1    6.60    1.80
   7  12   1    3.50    1.40
   7  12   1    4.50    1.00
  -7  12  -1    3.90    1.40
   7  12   1    3.70    0.90
   8 -12   1   61.19    3.70
  -8 -12  -1   61.39    4.20
  -8 -12  -1   68.99    4.60
   8 -12   1   58.49    3.40
   8  12   1   61.79    2.80
  -8  12  -1   52.49    3.80
   8  12   1   63.59    2.70
   8  12   1   55.09    3.70
  -9 -12  -1   17.80    2.80
   9 -12   1   27.40    3.20
  -9 -12  -1   25.20    3.60
   9 -12   1   23.30    2.30
   9  12   1   25.00    2.10
   9  12   1   26.50    2.20
   9  12   1   17.30    2.30
  -9  12  -1   25.30    2.80
  -9 -13   1    2.60    2.50
  -8 -13   1    3.60    2.20
   8 -13  -1    3.40    1.40
  -8 -13   1    2.40    1.80
   8 -13  -1    5.20    1.60
   8  13  -1    3.50    1.20
   8  13  -1    2.40    1.00
  -8  13   1    2.10    2.00
   8  13  -1    5.10    1.80
  -7 -13   1    7.50    2.00
   7 -13  -1    7.00    1.50
   7 -13  -1    5.10    1.40
  -7 -13   1    5.20    2.30
   7  13  -1    5.20    1.10
   7  13  -1    4.20    1.80
   7  13  -1    5.30    1.00
  -7  13   1    3.40    1.50
   6 -13  -1    4.90    1.40
  -6 -13   1    2.40    1.80
  -6 -13   1    6.50    1.60
  -6  13   1    3.60    1.10
   6  13  -1    4.60    0.90
  -6  13   1    4.30    1.40
   6  13  -1    4.90    1.00
   5 -13  -1   27.40    2.10
  -5 -13   1   21.00    2.50
  -5 -13   1   24.60    2.60
  -5 -13   1   22.00    1.90
   5 -13  -1   24.60    1.90
  -5  13   1   21.80    1.70
   5  13  -1   24.10    1.50
  -5  13   1   24.60    2.30
   5  13  -1   23.10    1.50
  -4 -13   1    1.50    0.80
  -4 -13   1    2.40    1.20
   4 -13  -1    3.00    0.90
   4 -13  -1    0.50    0.90
  -4 -13   1    2.00    1.40
   4 -13  -1    1.50    0.80
  -4  13   1    2.10    1.00
   4  13  -1    1.30    0.60
   4  13  -1    1.90    0.60
   4  13  -1    2.30    1.00
  -4  13   1    2.80    0.70
  -3 -13   1    2.60    1.10
  -3 -13   1    3.50    0.90
  -3 -13   1    2.50    1.20
   3 -13  -1    3.50    1.00
   3 -13  -1    2.30    1.10
   3  13  -1    3.20    1.00
   3  13  -1    2.70    0.60
  -3  13   1    2.90    0.70
  -3  13   1    3.20    1.00
   3  13  -1    3.10    0.60
   2 -13  -1  188.08    5.80
  -2 -13   1  192.68    6.80
  -2 -13   1  190.78    6.30
  -2 -13   1  193.08    6.60
   2 -13  -1  190.38    6.50
   2 -13  -1  200.68    6.50
  -2  13   1  191.38    5.70
  -2  13   1  198.38    6.40
   2  13  -1  193.98    5.90
   2  13  -1  192.08    6.10
  -2  13   1  194.78    6.00
  -1 -13   1   25.60    1.60
   1 -13  -1   28.00    2.10
   1 -13  -1   24.00    1.50
  -1 -13   1   25.40    1.80
  -1 -13   1   25.40    2.10
   1 -13  -1   22.80    1.80
   1  13  -1   24.40    1.20
   1  13  -1   19.50    1.80
  -1  13   1   24.60    1.30
   1  13  -1   25.70    1.40
  -1  13   1   25.40    1.60
  -1  13   1   23.00    1.30
  -1  13   1   23.10    1.40
   0 -13   1   24.60    2.00
   0 -13   1   24.30    1.70
   0 -13   1   26.20    1.70
   0 -13  -1   25.30    1.70
   0 -13  -1   26.90    1.60
   0 -13  -1   24.40    2.10
   0  13  -1   24.00    1.40
   0  13   1   23.70    1.60
   0  13   1   23.80    1.50
   0  13  -1   20.80    1.50
   0  13   1   23.60    1.50
   0  13  -1   25.30    1.20
   0  13   1   23.10    1.20
  -1 -13  -1    8.10    1.10
   1 -13   1    6.80    1.30
  -1 -13  -1    7.30    1.40
   1 -13   1    7.50    1.10
  -1 -13  -1    6.70    1.10
   1 -13   1    7.50    0.80
   1 -13   1    7.00    0.90
   1  13   1    7.90    0.90
  -1  13  -1    9.10    1.00
  -1  13  -1    7.50    0.80
   1  13   1    7.50    1.00
  -1  13  -1    8.60    1.00
   1  13   1    8.10    0.90
   1  13   1    5.90    1.20
   2 -13   1   30.80    2.00
   2 -13   1   32.90    1.60
   2 -13   1   31.00    1.50
  -2 -13  -1   30.10    2.10
  -2 -13  -1   31.30    1.90
   2 -13   1   31.90    2.10
  -2 -13  -1   31.40    2.50
   2  13   1   30.40    1.50
   2  13   1   28.80    1.40
  -2  13  -1   29.40    1.30
   2  13   1   32.00    2.00
  -2  13  -1   28.70    1.40
  -2  13  -1   28.90    1.80
   3 -13   1  240.18    7.00
   3 -13   1  237.18    7.70
  -3 -13  -1  214.88    9.90
   3 -13   1  241.38    7.80
  -3 -13  -1  242.08    8.00
   3 -13   1  239.68    7.00
  -3 -13  -1  226.38    7.50
   3  13   1  241.68    7.80
  -3  13  -1  237.78    7.10
   3  13   1  243.98    7.30
  -3  13  -1  226.58    7.70
   3  13   1  235.38    7.20
   4 -13   1   40.60    2.40
  -4 -13  -1   38.40    2.90
  -4 -13  -1   44.00    2.40
  -4 -13  -1   39.60    2.70
   4 -13   1   37.20    2.40
   4  13   1   42.90    1.90
  -4  13  -1   38.40    1.80
  -4  13  -1   37.50    2.30
   4  13   1   40.20    2.50
   4  13   1   37.20    1.90
  -5 -13  -1    7.10    1.90
   5 -13   1    4.50    1.10
   5 -13   1    2.40    1.00
  -5 -13  -1    3.90    1.50
  -5 -13  -1    2.90    1.20
  -5  13  -1    4.30    0.80
  -5  13  -1    4.40    1.30
   5  13   1    6.70    1.50
   5  13   1    3.10    0.80
  -6 -13  -1    4.20    1.30
   6 -13   1    5.80    1.20
   6 -13   1    6.00    1.50
  -6 -13  -1    7.50    1.90
  -6 -13  -1    7.00    1.80
  -6  13  -1    7.70    1.70
   6  13   1    6.90    1.00
   6  13   1    6.50    1.50
   6  13   1    7.70    1.00
   7 -13   1   29.00    2.40
  -7 -13  -1   28.30    3.20
   7 -13   1   24.70    2.60
  -7 -13  -1   22.30    2.90
   7  13   1   27.60    1.90
   7  13   1   27.80    1.80
  -7  13  -1   25.20    2.90
   7  13   1   23.40    2.50
  -8 -13  -1    4.40    2.40
  -8 -13  -1    5.90    2.20
   8 -13   1    3.90    1.70
   8 -13   1    6.80    1.60
   8  13   1    4.20    1.20
   8  13   1    3.10    2.00
   8  13   1    5.90    1.20
  -8  13  -1    5.00    2.00
   8 -14  -1   45.10    3.20
   8 -14  -1   41.40    3.30
  -8 -14   1   49.40    4.70
  -8 -14   1   36.30    4.10
   8  14  -1   44.30    2.50
  -8  14   1   45.40    3.90
   8  14  -1   51.49    3.80
   8  14  -1   47.80    2.50
   7 -14  -1    1.60    1.40
  -7 -14   1    3.90    2.00
   7 -14  -1   -0.40    1.40
  -7 -14   1   -2.10    1.80
   7  14  -1    1.70    1.00
  -7  14   1    1.70    1.60
   7  14  -1    0.20    1.50
   7  14  -1    2.10    1.00
   6 -14  -1    0.60    1.20
   6 -14  -1    2.40    1.30
  -6 -14   1    3.60    1.90
  -6 -14   1    0.30    1.60
  -6  14   1   -0.70    1.30
   6  14  -1    0.50    0.90
   6  14  -1    0.50    0.90
  -5 -14   1   -2.10    1.40
  -5 -14   1   -1.50    1.00
  -5 -14   1    1.90    1.60
   5 -14  -1    1.50    1.10
   5 -14  -1    1.20    1.20
  -5  14   1    0.60    0.90
   5  14  -1    0.90    0.80
  -5  14   1   -0.50    1.10
   5  14  -1    0.70    0.70
   4 -14  -1   66.49    3.20
  -4 -14   1   68.29    3.00
  -4 -14   1   63.69    3.90
   4 -14  -1   64.09    3.20
  -4 -14   1   68.69    3.50
  -4  14   1   65.39    3.20
  -4  14   1   67.79    2.70
   4  14  -1   66.59    2.60
   4  14  -1   69.89    2.70
  -3 -14   1   59.79    3.10
  -3 -14   1   57.29    3.40
  -3 -14   1   60.59    2.70
   3 -14  -1   59.39    3.10
   3 -14  -1   59.39    3.00
  -3  14   1   59.29    2.90
   3  14  -1   59.99    2.40
   3  14  -1   61.59    2.50
  -3  14   1   60.99    2.50
   2 -14  -1    7.90    1.30
  -2 -14   1    9.00    1.10
  -2 -14   1   10.80    1.50
   2 -14  -1   13.50    1.60
  -2 -14   1   10.70    1.70
   2  14  -1    9.70    0.90
  -2  14   1    9.30    1.20
  -2  14   1    8.80    0.90
  -2  14   1   11.00    0.90
  -1 -14   1   16.70    1.70
  -1 -14   1   15.80    1.50
   1 -14  -1   17.80    1.80
   1 -14  -1   17.90    1.80
  -1 -14   1   12.80    1.80
  -1  14   1   16.50    1.20
   1  14  -1   16.40    1.10
  -1  14   1   16.20    1.20
  -1  14   1   13.30    1.60
   1  14  -1   17.40    1.20
  -1  14   1   13.50    1.40
   0 -14   1    2.90    1.20
   0 -14  -1    0.70    1.10
   0 -14   1    1.50    0.80
   0 -14  -1    2.90    0.90
   0 -14   1    2.90    0.90
   0 -14  -1    1.50    0.90
   0  14  -1    1.70    0.50
   0  14  -1    2.90    0.70
   0  14   1    2.30    0.90
   0  14  -1    1.80    0.80
   0  14   1    2.10    0.60
   0  14   1    1.30    0.80
   0  14   1    2.10    0.70
  -1 -14  -1   61.19    2.90
  -1 -14  -1   66.29    3.40
   1 -14   1   66.49    2.90
   1 -14   1   61.99    2.60
   1 -14   1   63.79    3.20
  -1 -14  -1   63.79    2.90
   1  14   1   64.19    2.40
   1  14   1   61.09    2.80
   1  14   1   62.19    2.60
  -1  14  -1   65.79    2.40
  -1  14  -1   62.79    2.30
   1  14   1   70.49    3.80
   2 -14   1  115.59    4.60
  -2 -14  -1  117.59    4.30
  -2 -14  -1  117.79    4.50
   2 -14   1  115.09    3.80
   2 -14   1  112.69    4.30
   2 -14   1  106.19    3.80
  -2 -14  -1  113.79    4.80
   2  14   1  110.69    4.20
  -2  14  -1  117.19    4.30
   2  14   1  115.69    3.80
   2  14   1  112.79    3.90
  -2  14  -1  110.89    3.70
  -3 -14  -1   71.49    3.90
   3 -14   1   60.19    3.50
   3 -14   1   66.49    3.20
  -3 -14  -1   71.09    3.10
  -3 -14  -1   72.99    3.40
   3  14   1   62.49    3.10
  -3  14  -1   67.19    3.20
   3  14   1   68.29    3.30
  -3  14  -1   72.39    2.60
  -4 -14  -1    8.80    2.00
   4 -14   1    8.90    1.40
   4 -14   1    6.80    1.20
  -4 -14  -1    8.90    1.70
  -4 -14  -1    8.50    1.40
  -4  14  -1    8.80    1.00
   4  14   1   12.00    1.60
  -4  14  -1    8.20    1.50
   4  14   1    7.90    1.00
   4  14   1    8.00    0.90
   5 -14   1   20.40    2.20
  -5 -14  -1   18.30    1.80
   5 -14   1   19.40    1.90
  -5 -14  -1   16.60    2.30
  -5 -14  -1   17.40    2.30
   5  14   1   21.30    2.40
   5  14   1   19.10    1.40
   5  14   1   17.80    1.40
  -5  14  -1   19.20    2.30
   6 -14   1   30.70    2.60
   6 -14   1   33.90    2.70
  -6 -14  -1   33.70    2.90
  -6 -14  -1   36.90    3.80
   6  14   1   33.90    1.90
   6  14   1   33.20    2.00
   6  14   1   28.80    2.80
  -6  14  -1   42.40    3.00
   7 -14   1    1.20    1.40
  -7 -14  -1    0.30    2.20
   7 -14   1   -1.30    1.40
  -7 -14  -1    0.30    1.90
   7  14   1   -0.70    0.80
   7  14   1    1.70    1.00
   7  14   1    0.00    1.80
  -7  14  -1    0.90    1.70
  -8 -14  -1   31.50    3.60
   8 -14   1   29.20    3.00
  -8 -14  -1   36.70    3.90
   8 -14   1   29.40    3.00
   8  14   1   26.00    3.00
   8  14   1   25.20    2.10
   8  14   1   29.00    2.20
  -8  14  -1   33.50    3.50
  -7 -15   1    6.50    2.30
  -7 -15   1    2.30    2.30
   7 -15  -1    3.70    1.60
   7 -15  -1    7.90    1.70
   7  15  -1    3.40    1.70
   7  15  -1    3.20    1.10
  -7  15   1    3.40    1.90
   7  15  -1    3.70    1.20
  -6 -15   1   38.40    3.40
   6 -15  -1   30.80    2.50
  -6 -15   1   36.10    3.90
   6 -15  -1   33.00    2.70
  -6  15   1   27.50    2.70
   6  15  -1   30.80    2.00
   6  15  -1   34.20    3.20
   6  15  -1   33.50    2.00
  -5 -15   1    3.10    2.00
   5 -15  -1    3.60    1.40
   5 -15  -1    6.60    1.50
  -5 -15   1    4.70    1.70
  -5  15   1    4.90    1.10
   5  15  -1    5.20    1.00
  -5  15   1    1.60    1.40
   5  15  -1    4.70    1.00
  -4 -15   1    6.90    2.10
   4 -15  -1    7.00    1.50
  -4 -15   1    6.00    1.30
  -4 -15   1    3.90    1.80
   4 -15  -1    7.30    1.40
   4  15  -1    4.90    0.80
  -4  15   1    6.20    1.00
   4  15  -1    6.20    0.90
  -4  15   1    4.00    1.30
   3 -15  -1    0.70    1.10
  -3 -15   1   -1.80    1.20
  -3 -15   1    0.90    1.60
  -3 -15   1    1.30    1.00
   3 -15  -1   -0.20    1.00
  -3  15   1    0.60    1.00
   3  15  -1    1.50    0.70
   3  15  -1    0.40    1.10
  -3  15   1    0.10    0.80
   2 -15  -1    3.10    1.10
  -2 -15   1    3.10    1.00
  -2 -15   1    2.50    1.30
  -2 -15   1    4.00    1.60
   2 -15  -1    2.20    1.00
  -2  15   1    3.80    0.80
   2  15  -1    2.40    0.70
   2  15  -1    2.70    0.80
  -2  15   1    3.30    1.00
   1 -15  -1   37.50    2.40
  -1 -15   1   33.70    2.30
   1 -15  -1   33.70    2.50
  -1 -15   1   34.00    2.70
  -1 -15   1   32.50    2.20
   1 -15  -1   33.80    1.80
  -1  15   1   33.50    2.10
   1  15  -1   34.70    1.60
   1  15  -1   34.30    1.80
  -1  15   1   35.10    1.70
  -1  15   1   30.80    1.70
   0 -15  -1  122.19    4.50
   0 -15  -1  121.69    4.70
   0 -15   1  128.79    4.70
   0 -15   1  126.49    4.60
   0 -15   1  130.39    5.10
   0 -15  -1  131.39    5.20
   0  15  -1  124.59    4.40
   0  15   1  132.69    4.20
   0  15   1  125.59    4.50
   0  15   1  126.89    4.40
   0  15  -1  126.89    4.10
  -1 -15  -1   81.69    3.50
  -1 -15  -1   83.49    3.50
   1 -15   1   81.09    3.20
   1 -15   1   80.59    3.80
   1 -15   1   82.99    3.50
  -1 -15  -1   86.19    4.10
  -1  15  -1   83.79    3.40
   1  15   1   82.59    3.30
   1  15   1   81.59    3.00
   1  15   1   85.59    3.20
  -1  15  -1   82.39    2.90
  -2 -15  -1  144.59    5.10
   2 -15   1  132.79    4.70
   2 -15   1  143.09    5.30
  -2 -15  -1  134.89    5.10
  -2 -15  -1  130.59    5.50
   2 -15   1  121.39    6.10
   2  15   1  140.49    4.70
  -2  15  -1  143.59    5.10
   2  15   1  139.29    5.00
  -2  15  -1  139.59    4.50
   2  15   1  135.99    4.50
  -3 -15  -1    5.80    1.50
   3 -15   1    9.60    1.50
  -3 -15  -1    8.40    1.90
   3 -15   1    7.70    1.40
  -3 -15  -1    8.50    1.40
  -3  15  -1    6.00    1.20
   3  15   1    6.90    0.90
   3  15   1    8.90    1.40
  -3  15  -1    8.00    1.00
   3  15   1    7.10    1.00
  -4 -15  -1  154.28    6.50
  -4 -15  -1  159.18    6.20
   4 -15   1  161.08    5.90
   4 -15   1  160.78    5.90
  -4 -15  -1  164.48    5.80
   4  15   1  164.28    6.00
  -4  15  -1  149.59    5.90
   4  15   1  167.38    5.30
   4  15   1  157.18    5.30
   5 -15   1    2.00    1.40
  -5 -15  -1    3.50    2.00
  -5 -15  -1   -0.90    1.30
   5 -15   1    3.20    1.40
  -5 -15  -1    1.00    1.70
  -5  15  -1   -0.20    1.30
   5  15   1    1.10    1.50
   5  15   1    1.40    0.80
   5  15   1    1.30    0.90
   6 -15   1    1.00    1.40
  -6 -15  -1    2.30    2.20
  -6 -15  -1    1.20    1.90
   6 -15   1    0.70    1.50
   6  15   1    2.00    0.90
   6  15   1   -0.30    1.60
   6  15   1   -0.50    1.00
  -6  15  -1    0.40    1.60
   7 -15   1    3.70    1.70
   7 -15   1    6.60    1.70
  -7 -15  -1    3.80    2.40
  -7 -15  -1    4.40    2.30
   7  15   1    1.60    1.10
  -7  15  -1    3.40    2.00
   7  15   1   -0.30    1.70
   7  15   1    6.50    1.20
  -7 -16   1    1.80    2.50
  -7 -16   1    1.40    2.30
   7 -16  -1   -1.40    1.60
   7 -16  -1    0.70    1.80
   7  16  -1    0.10    1.10
  -7  16   1    3.10    2.10
   7  16  -1    1.10    2.10
   7  16  -1   -0.40    1.00
  -6 -16   1   53.19    4.10
   6 -16  -1   51.89    3.40
  -6 -16   1   53.19    4.00
   6 -16  -1   50.69    3.40
  -6  16   1   50.69    3.70
   6  16  -1   52.29    3.70
   6  16  -1   50.99    2.40
   6  16  -1   48.80    2.60
   5 -16  -1    6.00    1.60
   5 -16  -1    3.50    1.50
  -5 -16   1    6.20    2.30
  -5 -16   1    4.40    1.80
  -5  16   1    1.90    1.50
   5  16  -1    4.10    0.90
   5  16  -1    3.40    1.00
   4 -16  -1   20.10    2.10
  -4 -16   1   17.90    2.40
   4 -16  -1   20.60    2.10
  -4 -16   1   24.20    2.70
  -4 -16   1   19.70    2.20
   4  16  -1   21.30    1.60
  -4  16   1   20.80    2.20
   4  16  -1   21.70    1.50
  -4  16   1   22.20    1.80
  -3 -16   1   14.90    2.00
  -3 -16   1   20.90    2.50
  -3 -16   1   18.90    2.00
   3 -16  -1   17.80    2.00
   3 -16  -1   21.80    2.10
   3  16  -1   15.10    1.40
   3  16  -1   22.00    1.40
  -3  16   1   15.50    1.70
  -3  16   1   16.00    1.80
   2 -16  -1    8.90    1.60
  -2 -16   1    9.80    1.60
   2 -16  -1    9.90    1.60
  -2 -16   1    9.10    1.70
  -2 -16   1   10.00    1.40
  -2  16   1    9.80    1.10
   2  16  -1   11.80    1.40
   2  16  -1   10.90    1.10
  -2  16   1    9.20    1.40
  -1 -16   1    5.00    1.30
   1 -16  -1    4.20    1.50
  -1 -16   1    3.20    1.50
  -1 -16   1    5.30    1.30
   1 -16  -1    8.40    1.40
  -1  16   1    5.30    1.20
   1  16  -1    4.10    1.00
  -1  16   1    4.70    0.90
   1  16  -1    5.90    0.80
   0 -16  -1    8.70    1.60
   0 -16   1    8.90    1.70
   0 -16   1   11.10    1.40
   0 -16  -1   11.80    1.90
   0 -16  -1   10.10    1.30
   0 -16   1   10.40    1.40
   0  16  -1   12.10    1.30
   0  16  -1   11.00    1.10
   0  16   1    8.80    1.20
   0  16   1   11.10    1.10
   0  16   1   11.70    1.40
   1 -16   1   17.60    2.20
  -1 -16  -1   18.70    2.00
   1 -16   1   20.30    2.00
  -1 -16  -1   18.10    2.00
   1 -16   1   19.00    2.30
  -1 -16  -1   17.00    1.70
  -1  16  -1   20.20    1.70
   1  16   1   19.30    1.40
   1  16   1   20.10    1.50
   1  16   1   17.90    1.90
  -1  16  -1   19.00    1.30
   2 -16   1    1.20    1.40
  -2 -16  -1    1.80    1.40
  -2 -16  -1    4.40    1.30
   2 -16   1    0.10    1.20
  -2 -16  -1    2.90    1.40
   2  16   1    4.30    1.20
   2  16   1    3.80    0.90
   2  16   1    2.00    0.70
  -2  16  -1    0.70    1.00
  -2  16  -1    3.10    0.80
   3 -16   1   24.80    2.50
   3 -16   1   28.70    2.40
  -3 -16  -1   28.00    2.50
  -3 -16  -1   25.50    2.90
  -3 -16  -1   28.60    2.70
  -3  16  -1   26.20    2.20
   3  16   1   28.50    1.70
  -3  16  -1   27.80    2.50
   3  16   1   25.00    1.60
   3  16   1   30.40    2.50
  -4 -16  -1    0.50    1.40
  -4 -16  -1   -0.20    1.60
  -4 -16  -1   -0.50    1.70
   4 -16   1    1.00    1.30
   4 -16   1    1.40    1.40
  -4  16  -1   -1.30    1.20
   4  16   1    1.30    0.90
   4  16   1    0.30    0.80
   4  16   1    0.60    1.40
  -5 -16  -1   19.60    2.70
   5 -16   1   17.90    2.00
  -5 -16  -1   15.80    2.20
   5 -16   1   20.10    2.20
   5  16   1   19.10    1.70
   5  16   1   17.40    2.20
  -5  16  -1   14.90    2.10
   5  16   1   14.00    1.40
   6 -16   1   17.70    2.20
   6 -16   1   20.50    2.20
  -6 -16  -1   25.30    3.30
  -6 -16  -1   20.10    2.60
   6  16   1   23.10    1.80
   6  16   1   23.30    1.90
   6  16   1   17.10    2.50
  -6  16  -1   20.50    2.50
  -6 -17   1   23.50    3.10
   6 -17  -1   24.80    3.00
  -6 -17   1   37.20    4.20
   6 -17  -1   22.60    2.50
   6  17  -1   27.60    2.10
  -6  17   1   28.30    3.00
   6  17  -1   25.00    2.80
   6  17  -1   25.00    2.00
   5 -17  -1   35.10    3.10
  -5 -17   1   29.30    3.40
  -5 -17   1   32.10    3.70
   5 -17  -1   28.50    2.90
   5  17  -1   34.90    2.10
   5  17  -1   37.20    2.20
  -5  17   1   29.80    2.90
   5  17  -1   36.00    3.30
   4 -17  -1    7.50    1.60
  -4 -17   1    9.60    2.10
  -4 -17   1    5.60    2.00
   4 -17  -1    2.90    1.60
   4  17  -1    6.80    1.10
   4  17  -1    5.60    1.00
  -4  17   1    7.40    1.70
  -3 -17   1    0.80    1.60
   3 -17  -1   -0.70    1.50
   3 -17  -1    1.40    1.30
  -3 -17   1   -2.20    1.30
  -3 -17   1    2.20    1.90
   3  17  -1    1.20    0.80
   3  17  -1    0.50    0.90
  -3  17   1    0.40    1.00
  -3  17   1   -0.60    1.30
  -2 -17   1   11.60    1.60
   2 -17  -1   14.20    1.90
  -2 -17   1   11.00    1.80
   2 -17  -1   14.50    2.10
  -2 -17   1    9.40    1.90
  -2  17   1   16.90    1.60
   2  17  -1   15.60    1.60
  -2  17   1   11.70    1.50
   2  17  -1   12.90    1.30
  -1 -17   1    4.60    1.70
  -1 -17   1    6.20    1.50
  -1 -17   1    4.40    1.40
   1 -17  -1    5.80    1.40
   1 -17  -1    4.30    1.70
  -1  17   1    3.90    0.90
  -1  17   1    5.10    1.20
   1  17  -1    4.50    0.90
   1  17  -1    5.00    1.00
   0 -17  -1    1.30    1.30
   0 -17   1    1.70    1.30
   0 -17  -1    2.70    1.60
   0 -17   1    0.60    1.40
   0  17   1    1.90    0.80
   0  17   1    2.00    1.00
   0  17  -1    1.00    1.00
   0  17  -1    2.60    0.80
  -1 -17  -1   -0.40    1.30
  -1 -17  -1    1.80    1.60
   1 -17   1    2.30    1.30
   1 -17   1   -0.80    1.40
  -1 -17  -1    0.90    1.30
   1  17   1   -0.70    0.80
  -1  17  -1    0.70    0.90
  -1  17  -1   -0.20    0.70
   1  17   1    0.40    1.20
   1  17   1    0.80    0.90
   2 -17   1   17.40    2.10
  -2 -17  -1   23.30    2.70
   2 -17   1   29.30    2.50
  -2 -17  -1   28.20    2.60
  -2 -17  -1   26.00    2.60
  -2  17  -1   23.50    1.70
   2  17   1   24.40    1.60
   2  17   1   24.10    1.90
  -2  17  -1   20.70    2.00
   2  17   1   20.00    2.30
  -3 -17  -1   29.80    3.50
   3 -17   1   22.90    2.60
  -3 -17  -1   23.80    2.90
   3 -17   1   27.30    2.90
  -3 -17  -1   26.00    2.60
  -3  17  -1   28.20    2.30
   3  17   1   18.80    2.60
   3  17   1   27.80    1.70
   3  17   1   32.20    2.00
  -4 -17  -1   29.00    2.90
   4 -17   1   27.60    2.70
  -4 -17  -1   26.00    3.10
   4 -17   1   28.90    2.90
  -4 -17  -1   25.70    3.30
   4  17   1   26.80    1.70
   4  17   1   26.30    2.80
   4  17   1   32.10    2.00
  -4  17  -1   28.10    2.80
   5 -17   1   16.20    2.10
   5 -17   1   13.10    1.90
  -5 -17  -1   10.70    2.40
  -5 -17  -1   19.40    2.70
   5  17   1   10.90    2.20
   5  17   1   12.30    1.40
   5  17   1   10.10    1.30
  -5  17  -1    9.60    1.90
  -5 -18   1   51.69    4.80
   5 -18  -1   41.40    3.60
   5 -18  -1   47.50    3.50
  -5 -18   1   45.90    4.20
   5  18  -1   46.80    2.50
   5  18  -1   46.50    3.70
   5  18  -1   53.49    2.70
  -5  18   1   42.70    3.70
   4 -18  -1   31.10    2.90
  -4 -18   1   32.00    3.60
  -4 -18   1   37.40    3.50
   4 -18  -1   28.40    3.10
   4  18  -1   32.50    2.20
   4  18  -1   31.90    3.20
  -4  18   1   30.20    2.80
   4  18  -1   31.50    2.00
  -3 -18   1  108.79    5.00
   3 -18  -1  112.39    5.00
   3 -18  -1  106.49    5.10
  -3 -18   1  107.99    5.80
   3  18  -1  115.99    4.30
   3  18  -1  109.49    4.00
   3  18  -1  113.49    5.00
  -3  18   1  109.19    4.90
  -2 -18   1    2.10    1.70
   2 -18  -1    3.20    1.60
   2 -18  -1    3.10    1.50
  -2 -18   1    4.50    1.80
  -2 -18   1    8.10    1.90
  -2  18   1    3.20    1.50
   2  18  -1    3.80    1.10
   2  18  -1    3.10    0.90
  -2  18   1    5.20    1.10
  -1 -18   1   59.49    3.40
  -1 -18   1   53.79    3.60
   1 -18  -1   59.89    3.50
   1 -18  -1   55.69    3.90
   1  18  -1   55.39    2.50
   1  18  -1   60.69    2.90
  -1  18   1   60.29    3.30
   0 -18  -1   93.59    4.40
   0 -18   1   89.49    4.20
   0 -18  -1  101.69    5.00
   0 -18   1   88.89    4.80
   0  18  -1   93.79    3.40
   0  18   1   90.99    4.00
   0  18   1   91.49    3.50
   0  18  -1   95.59    4.00
   1 -18   1   16.70    2.30
  -1 -18  -1   16.70    2.40
  -1 -18  -1   17.50    2.10
   1 -18   1   17.50    2.00
  -1  18  -1   17.90    1.60
  -1  18  -1   19.50    2.20
   1  18   1   18.50    1.70
   1  18   1   21.60    2.00
  -2 -18  -1    0.30    1.60
   2 -18   1    3.00    1.50
  -2 -18  -1    3.10    1.70
   2 -18   1    3.10    1.60
  -2 -18  -1    4.10    2.00
  -2  18  -1    1.90    1.30
   2  18   1   -0.90    1.40
   2  18   1    2.30    0.90
   2  18   1    2.90    1.10
   3 -18   1    8.60    2.00
  -3 -18  -1   11.50    2.50
  -3 -18  -1   11.80    2.10
   3 -18   1    9.90    1.90
  -3 -18  -1   12.60    1.90
   3  18   1   10.60    2.00
   3  18   1   12.40    1.50
   3  18   1   11.00    1.30
  -3  18  -1   13.10    1.90
   4 -18   1   -1.40    1.60
   4 -18   1   -1.40    1.80
  -4 -18  -1    3.90    2.10
  -4 -18  -1    0.50    2.10
  -4  18  -1   -0.70    1.70
   4  18   1    3.20    1.20
   4  18   1   -0.10    1.70
   4  18   1    1.70    1.00
  -3 -19   1    1.30    2.30
   3 -19  -1    1.10    1.70
  -3 -19   1    0.30    2.20
   3 -19  -1   -3.10    1.90
   3  19  -1    0.40    1.00
   3  19  -1    1.70    1.90
  -3  19   1    0.70    1.50
   3  19  -1    3.20    1.10
   2 -19  -1   15.50    2.20
   2 -19  -1   13.90    2.50
  -2 -19   1   14.50    2.10
  -2 -19   1   12.70    2.70
   2  19  -1   15.70    1.60
   2  19  -1   19.70    2.10
  -2  19   1   16.10    2.00
   1 -19  -1   -0.10    1.70
  -1 -19   1    5.20    2.30
  -1 -19   1    3.00    1.70
   1 -19  -1    2.90    1.80
   1  19  -1    3.60    1.30
   1  19  -1    3.30    1.00
  -1  19   1    2.90    1.20
  -1  19   1    4.10    1.30
   0 -19  -1   14.70    2.50
   0 -19   1   10.70    2.50
   0 -19   1   14.30    2.20
   0 -19  -1   17.70    2.30
   0  19  -1   16.90    1.70
   0  19  -1   15.10    1.80
   0  19   1   20.10    1.80
   0  19   1   18.90    2.00
  -1 -19  -1   -0.50    1.90
  -1 -19  -1   -1.20    1.70
   1 -19   1    4.40    1.60
   1 -19   1    0.00    1.90
   1  19   1    1.20    1.00
   1  19   1    3.50    1.30
  -1  19  -1    1.20    1.10
  -2 -19  -1   14.00    2.90
   2 -19   1   13.50    2.10
   2 -19   1   11.10    2.20
  -2 -19  -1   14.00    2.10
  -2  19  -1   19.70    2.40
   2  19   1   12.00    1.40
   2  19   1   11.40    1.70
   3 -19   1   78.69    4.40
  -3 -19  -1   75.19    5.00
   3 -19   1   73.29    4.50
  -3  19  -1   75.69    4.00
   3  19   1   77.79    3.20
   3  19   1   81.59    3.60
  11   0  -2    1.50    1.60
  11   0  -2   -0.30    1.50
  11   0  -2    1.20    1.20
 -11   0   2    2.20    1.80
  11   0  -2   -0.10    1.50
  10   0  -2    1.10    1.20
 -10   0   2    0.90    1.40
  10   0  -2    1.80    1.10
  10   0  -2    1.60    1.40
  10   0  -2    1.10    1.10
  10   0  -2    3.40    1.40
 -10   0   2    3.60    1.20
 -10   0   2    3.00    1.50
   9   0  -2    1.00    1.10
  -9   0   2    0.30    1.10
  -9   0   2   -0.80    1.10
   9   0  -2    0.90    1.00
   9   0  -2    0.40    0.90
  -9   0   2   -2.30    0.90
   9   0  -2   -0.90    1.00
   9   0  -2   -0.60    0.90
   8   0  -2   62.39    3.00
  -8   0   2   58.99    2.80
   8   0  -2   62.09    2.70
   8   0  -2   63.89    2.80
  -8   0   2   65.89    3.10
  -8   0   2   59.39    3.00
   8   0  -2   67.99    2.90
   8   0  -2   63.89    2.80
   7   0  -2   -0.70    0.70
   7   0  -2    2.10    1.10
   7   0  -2    0.60    0.70
   7   0  -2   -1.30    0.80
   7   0  -2   -0.20    0.70
  -7   0   2   -0.60    0.70
  -7   0   2    1.00    0.80
   7   0  -2   -0.10    0.60
   7   0  -2   -0.10    0.60
  -7   0   2   -1.00    0.60
   6   0  -2  110.59    3.90
   6   0  -2  113.99    3.70
  -6   0   2  106.89    3.70
   6   0  -2  107.49    3.70
   6   0  -2   97.79    3.90
   6   0  -2  103.89    3.90
  -6   0   2  108.09    3.90
   6   0  -2  105.39    3.60
   6   0  -2  114.39    3.70
  -6   0   2  113.99    4.00
   6   0  -2  105.99    3.90
  -6   0   2  108.29    3.90
   6   0  -2   94.89    3.70
  -5   0   2   -0.60    0.50
   5   0  -2    0.20    0.50
   5   0  -2    0.20    0.60
   5   0  -2    0.50    0.50
  -5   0   2   -0.80    0.50
  -5   0   2   -0.20    0.50
   5   0  -2   -0.80    0.50
   5   0  -2   -0.30    0.50
   5   0  -2    0.10    0.60
  -4   0   2  744.33   21.50
   4   0  -2  787.02   21.50
  -4   0   2  743.53   21.50
   4   0  -2  741.63   21.60
  -4   0   2  680.03   21.80
  -4   0   2  754.92   21.60
   4   0  -2  772.22   21.50
   4   0  -2  762.42   21.40
   4   0  -2  725.83   21.50
   4   0  -2  759.12   21.40
   4   0  -2  748.13   21.60
   3   0  -2    0.00    0.30
  -3   0   2   -0.20    0.30
   3   0  -2    0.20    0.30
   3   0  -2    0.00    0.30
  -3   0   2    0.10    0.30
   3   0  -2    0.30    0.30
   3   0  -2   -0.20    0.30
  -3   0   2    0.00    0.30
  -3   0   2    0.20    0.30
   3   0  -2    0.10    0.20
  -2   0   2  912.31   26.30
  -2   0   2  931.11   26.20
   2   0  -2  896.11   26.20
   2   0  -2  935.61   26.30
   2   0  -2  921.01   26.30
  -2   0   2  913.01   26.20
  -2   0   2  913.81   26.30
   2   0  -2  926.91   26.20
   2   0  -2  950.10   26.20
  -2   0   2  949.40   26.20
   2   0  -2  905.21   26.20
  -2   0   2  927.31   26.30
  -1   0   2   -0.30    0.10
   1   0  -2   -0.30    0.20
  -1   0   2   -0.40    0.20
   1   0  -2   -0.30    0.10
  -1   0   2   -0.40    0.20
   1   0  -2   -0.20    0.20
  -1   0   2   -0.20    0.20
   1   0  -2   -0.50    0.20
  -1   0   2   -0.20    0.10
   1   0  -2   -0.20    0.20
   0   0  -2   -0.60    0.10
   0   0  -2   -0.40    0.20
   0   0   2   -0.50    0.10
   0   0  -2   -0.50    0.10
   0   0   2   -0.40    0.10
   0   0  -2   -0.30    0.10
   0   0  -2   -0.20    0.20
   0   0   2   -0.40    0.10
   0   0   2   -0.40    0.10
   0   0   2   -0.20    0.20
   0   0  -2   -0.30    0.10
   0   0  -2   -0.20    0.10
   0   0   2   -0.40    0.10
   1   0   2   -1.60    0.20
   1   0   2   -1.40    0.10
  -1   0  -2   -1.00    0.20
   1   0   2   -1.30    0.10
   1   0   2   -1.10    0.20
  -1   0  -2   -1.20    0.10
  -1   0  -2   -1.40    0.20
  -1   0  -2   -1.30    0.10
  -1   0  -2   -1.10    0.20
  -2   0  -2 1833.22   50.59
   2   0   2 1808.82   50.79
  -2   0  -2 1755.02   50.69
   2   0   2 1771.12   50.69
  -2   0  -2 1712.63   50.79
   2   0   2 1764.62   50.69
   2   0   2 1823.92   50.69
   2   0   2 1859.31   50.99
  -2   0  -2 1784.42   50.79
   2   0   2 1791.62   50.69
   2   0   2 1797.82   50.59
   2   0   2 1752.12   50.89
   3   0   2    0.40    0.40
   3   0   2    0.10    0.30
   3   0   2    0.00    0.30
   3   0   2    0.40    0.40
   3   0   2    0.20    0.50
   3   0   2    0.10    0.30
  -3   0  -2    0.10    0.30
  -3   0  -2   -0.40    0.50
   3   0   2    0.30    0.30
  -3   0  -2    0.40    0.30
  -3   0  -2    0.00    0.30
  -3   0  -2    0.40    0.40
   3   0   2    0.40    0.20
   4   0   2  239.58    7.00
   4   0   2  205.18    7.00
   4   0   2  240.68    7.10
   4   0   2  229.88    6.90
  -4   0  -2  231.08    6.90
   4   0   2  230.78    7.10
   4   0   2  229.88    7.00
   4   0   2  236.88    7.40
  -4   0  -2  236.98    7.20
   4   0   2  230.48    7.20
  -4   0  -2  228.08    7.30
  -4   0  -2  236.28    7.00
   4   0   2  229.38    7.20
   5   0   2    0.20    0.50
  -5   0  -2   -0.40    0.70
   5   0   2    0.30    0.40
  -5   0  -2    0.90    0.60
   5   0   2   -0.80    0.50
   5   0   2    0.60    0.70
  -5   0  -2    0.40    0.50
   5   0   2   -0.30    0.50
   5   0   2   -1.10    0.50
   5   0   2    0.20    0.50
   5   0   2   -2.00    0.80
   5   0   2    1.00    0.80
   6   0   2    7.50    0.90
  -6   0  -2    5.40    1.00
   6   0   2    7.30    1.00
  -6   0  -2    5.50    1.00
   6   0   2    7.90    0.90
   6   0   2    7.50    0.90
   6   0   2    7.30    0.80
   6   0   2    6.00    1.00
   7   0   2   -1.50    0.90
  -7   0  -2    0.10    0.80
   7   0   2    0.40    0.80
   7   0   2    0.80    1.00
  -7   0  -2    0.30    1.00
   7   0   2   -0.40    0.80
   7   0   2   -0.40    0.50
   7   0   2   -0.40    0.80
   8   0   2    9.00    1.20
   8   0   2    9.80    1.40
   8   0   2    7.90    1.00
  -8   0  -2    7.90    1.60
   8   0   2    8.30    1.20
   8   0   2    7.30    1.20
  -8   0  -2    6.90    1.30
  -9   0  -2   -1.60    1.40
   9   0   2    0.40    1.10
   9   0   2    0.60    0.80
   9   0   2    1.10    1.10
   9   0   2   -0.60    1.20
   9   0   2    0.60    1.10
  -9   0  -2   -0.60    1.20
  10   0   2    3.10    1.50
  10   0   2    3.20    1.50
  10   0   2    3.20    1.50
 -10   0  -2    5.60    1.90
 -10   0  -2    6.30    1.70
  10   0   2    3.30    1.60
  10   0   2    5.00    1.20
  11   0   2   -2.10    1.80
 -11   0  -2   -2.30    1.80
  11   0   2    1.10    1.60
  11   0   2   -0.40    1.20
  11   0   2   -2.20    1.60
 -11  -1   2   12.40    2.20
  11  -1  -2   12.00    1.70
  11  -1  -2   16.00    2.00
  11  -1  -2   14.00    2.10
 -11  -1   2   13.10    2.10
  11  -1  -2   13.50    1.80
  11  -1  -2   13.50    2.20
  11   1  -2   12.70    2.10
  11   1  -2   10.80    2.00
  11   1  -2   12.50    1.70
  11   1  -2   10.40    2.00
 -11   1   2   12.50    2.10
  11   1  -2   10.60    1.60
  10  -1  -2  229.18    7.70
 -10  -1   2  218.28    7.90
  10  -1  -2  227.28    8.00
  10  -1  -2  231.98    7.50
 -10  -1   2  224.78    8.10
  10  -1  -2  221.08    7.50
  10   1  -2  223.98    7.50
  10   1  -2  223.88    7.80
 -10   1   2  229.18    7.60
  10   1  -2  227.98    7.50
  10   1  -2  228.88    7.90
  10   1  -2  229.18    7.90
  -9  -1   2    4.30    1.30
   9  -1  -2    4.90    1.10
   9  -1  -2    4.00    1.10
   9  -1  -2    2.90    0.90
  -9  -1   2    2.40    1.30
   9  -1  -2    3.00    1.10
   9  -1  -2    3.20    1.30
  -9  -1   2    3.60    1.00
   9   1  -2    3.30    1.00
   9   1  -2    2.70    1.20
  -9   1   2    3.10    1.30
   9   1  -2    3.00    1.10
   9   1  -2    3.30    1.10
   9   1  -2    4.00    1.00
  -9   1   2    3.40    1.10
  -9   1   2    5.90    1.30
   8  -1  -2    4.30    0.90
   8  -1  -2    3.10    0.90
  -8  -1   2    3.60    1.20
   8  -1  -2    3.30    1.20
   8  -1  -2    3.70    0.90
  -8  -1   2    4.90    1.10
  -8  -1   2    3.10    0.90
   8  -1  -2    4.90    0.90
   8   1  -2    3.70    1.10
  -8   1   2    3.20    1.00
  -8   1   2    3.50    0.90
   8   1  -2    3.70    0.80
   8   1  -2    2.00    1.30
   8   1  -2    2.30    1.00
   8   1  -2    3.40    0.80
  -8   1   2    2.60    1.00
   8   1  -2    3.70    1.10
  -8   1   2    3.40    1.10
   7  -1  -2   28.60    2.00
  -7  -1   2   34.00    2.10
   7  -1  -2   30.00    1.90
   7  -1  -2   32.80    1.80
   7  -1  -2   33.40    2.30
   7  -1  -2   32.70    1.70
  -7  -1   2   34.70    1.90
  -7  -1   2   33.50    2.00
   7  -1  -2   31.20    1.80
   7  -1  -2   33.50    1.80
   7   1  -2   29.80    1.80
   7   1  -2   28.50    1.80
  -7   1   2   31.90    1.90
  -7   1   2   31.60    1.90
   7   1  -2   30.90    2.30
   7   1  -2   33.30    1.60
  -7   1   2   31.60    1.80
   7   1  -2   32.90    1.80
   7   1  -2   33.60    2.00
  -7   1   2   29.90    2.00
   6  -1  -2   14.50    1.40
   6  -1  -2   17.00    1.20
  -6  -1   2   14.80    1.20
   6  -1  -2   16.30    1.50
   6  -1  -2   16.50    1.50
   6  -1  -2   16.00    1.50
   6  -1  -2   14.60    1.40
   6  -1  -2   13.80    1.10
   6  -1  -2   16.60    1.20
  -6  -1   2   14.00    1.40
   6  -1  -2   17.30    1.30
  -6  -1   2   15.90    1.40
  -6  -1   2   15.60    1.10
  -6   1   2   16.50    1.20
   6   1  -2   14.70    1.50
   6   1  -2   15.10    1.00
   6   1  -2   17.10    1.30
  -6   1   2   16.50    1.30
  -6   1   2   15.60    1.30
   6   1  -2   15.80    1.20
   6   1  -2   15.90    1.50
   6   1  -2   13.70    1.50
  -6   1   2   15.10    1.40
   6   1  -2   16.80    1.10
  -5  -1   2   -0.20    0.40
   5  -1  -2    0.50    0.50
   5  -1  -2   -1.00    0.40
  -5  -1   2    0.40    0.50
   5  -1  -2    0.10    0.50
  -5  -1   2    0.20    0.40
   5  -1  -2    0.90    0.50
  -5  -1   2   -0.50    0.50
   5  -1  -2   -0.20    0.60
   5  -1  -2    0.40    0.60
   5  -1  -2   -0.30    0.40
   5  -1  -2    0.40    0.60
  -5   1   2    0.30    0.50
   5   1  -2    0.60    0.40
   5   1  -2   -0.10    0.50
   5   1  -2   -0.20    0.40
   5   1  -2    0.70    0.60
  -5   1   2    0.50    0.60
   5   1  -2   -0.20    0.50
   5   1  -2   -0.10    0.40
   5   1  -2   -0.10    0.50
  -5   1   2    0.20    0.50
   5   1  -2    0.00    0.40
   4  -1  -2  823.52   23.30
   4  -1  -2  783.22   23.40
   4  -1  -2  805.12   23.30
   4  -1  -2  831.42   23.50
  -4  -1   2  783.32   23.30
   4  -1  -2  809.32   23.30
  -4  -1   2  823.82   23.20
  -4  -1   2  776.82   23.40
   4  -1  -2  821.32   23.20
  -4  -1   2  823.72   23.50
   4  -1  -2  842.22   23.20
   4  -1  -2  835.32   23.30
  -4  -1   2  811.22   23.40
   4   1  -2  825.62   23.20
  -4   1   2  812.52   23.40
  -4   1   2  801.32   23.50
  -4   1   2  822.02   23.30
   4   1  -2  827.72   23.40
   4   1  -2  830.12   23.10
  -4   1   2  812.02   23.30
   4   1  -2  807.82   23.30
   4   1  -2  817.12   23.40
  -4   1   2  803.62   23.30
   4   1  -2  821.32   23.30
   4   1  -2  779.82   23.40
   4   1  -2  794.82   23.30
   3  -1  -2  557.34   16.60
  -3  -1   2  558.44   16.60
   3  -1  -2  571.14   16.40
  -3  -1   2  551.64   16.50
  -3  -1   2  572.74   16.60
   3  -1  -2  604.14   16.40
   3  -1  -2  576.94   16.40
   3  -1  -2  566.44   16.40
   3  -1  -2  575.14   16.50
  -3  -1   2  582.04   16.50
   3  -1  -2  577.84   16.30
  -3   1   2  575.64   16.50
  -3   1   2  575.04   16.40
  -3   1   2  561.94   16.40
   3   1  -2  572.44   16.40
   3   1  -2  581.54   16.60
   3   1  -2  562.74   16.50
   3   1  -2  584.64   16.30
   3   1  -2  585.64   16.30
   3   1  -2  585.64   16.60
   3   1  -2  559.04   16.50
  -3   1   2  559.14   16.60
  -3   1   2  574.54   16.50
   2  -1  -2  910.61   25.90
   2  -1  -2  964.10   25.90
   2  -1  -2  914.61   25.90
  -2  -1   2  935.01   25.90
   2  -1  -2  915.51   26.00
   2  -1  -2  902.71   25.90
  -2  -1   2  870.41   26.00
  -2  -1   2  914.41   25.90
  -2  -1   2  895.31   26.00
   2  -1  -2  903.31   26.00
  -2  -1   2  885.91   26.00
  -2   1   2  919.31   25.90
   2   1  -2  924.01   26.00
   2   1  -2  952.10   26.10
  -2   1   2  870.91   26.00
   2   1  -2  920.21   26.00
   2   1  -2  943.81   25.90
   2   1  -2  919.91   25.90
  -2   1   2  880.71   26.00
  -2   1   2  904.01   25.90
   2   1  -2  963.70   26.00
   2   1  -2  900.31   26.00
   1  -1  -2  640.04   18.50
  -1  -1   2  619.04   18.50
   1  -1  -2  644.54   18.40
  -1  -1   2  646.64   18.40
   1  -1  -2  637.94   18.50
  -1  -1   2  656.63   18.50
   1  -1  -2  654.43   18.50
  -1  -1   2  657.23   18.50
   1  -1  -2  665.43   18.60
  -1  -1   2  658.43   18.50
  -1   1   2  656.73   18.60
   1   1  -2  669.13   18.50
  -1   1   2  632.04   18.50
   1   1  -2  647.74   18.50
   1   1  -2  656.33   18.40
   1   1  -2  638.34   18.50
  -1   1   2  636.44   18.50
  -1   1   2  683.93   18.50
   1   1  -2  662.33   18.50
  -1   1   2  644.44   18.50
   0  -1  -2  769.82   21.90
   0  -1   2  765.02   21.90
   0  -1   2  770.32   21.80
   0  -1   2  727.03   21.90
   0  -1   2  783.12   22.00
   0  -1  -2  801.32   21.90
   0  -1  -2  783.42   21.90
   0  -1  -2  784.92   22.00
   0  -1  -2  775.62   22.00
   0  -1   2  789.32   21.90
   0   1   2  753.62   21.90
   0   1   2  764.02   21.90
   0   1   2  746.93   21.90
   0   1  -2  756.02   21.90
   0   1  -2  761.52   21.90
   0   1  -2  786.82   21.90
   0   1   2  789.22   22.10
   0   1   2  712.33   21.80
   0   1  -2  779.32   22.00
   0   1  -2  784.92   22.00
  -1  -1  -2   89.79    2.80
  -1  -1  -2   89.29    3.00
   1  -1   2   96.39    2.70
   1  -1   2   91.49    2.90
   1  -1   2   87.59    3.10
   1  -1   2   93.39    2.80
  -1  -1  -2   93.69    2.90
   1  -1   2  100.19    2.70
  -1  -1  -2   92.29    2.70
   1   1   2   93.69    2.70
   1   1   2   90.39    2.90
  -1   1  -2   95.89    2.70
  -1   1  -2   92.99    2.90
  -1   1  -2   88.79    2.90
  -1   1  -2   93.99    2.80
   1   1   2   97.29    2.70
  -1   1  -2   95.39    2.70
  -2  -1  -2  406.96   12.70
   2  -1   2  439.16   12.50
   2  -1   2  442.06   12.80
  -2  -1  -2  429.56   12.60
   2  -1   2  433.16   12.90
   2  -1   2  446.16   12.70
  -2  -1  -2  442.16   12.70
  -2  -1  -2  433.36   12.60
  -2  -1  -2  453.05   12.90
   2  -1   2  450.65   12.50
   2  -1   2  444.06   12.50
  -2   1  -2  444.96   12.80
   2   1   2  429.76   12.50
   2   1   2  447.36   12.90
   2   1   2  443.76   12.80
  -2   1  -2  441.16   12.50
  -2   1  -2  449.86   12.80
   2   1   2  439.96   12.60
   2   1   2  429.06   12.70
  -2   1  -2  432.26   12.60
   2   1   2  449.26   12.60
  -2   1  -2  437.26   12.80
   2   1   2  439.16   12.70
  -2   1  -2  451.05   12.70
  -3  -1  -2  279.47    8.40
   3  -1   2  273.67    8.20
   3  -1   2  278.07    8.20
  -3  -1  -2  260.57    8.10
  -3  -1  -2  274.87    8.20
  -3  -1  -2  269.37    8.00
   3  -1   2  269.07    8.00
   3  -1   2  281.27    8.10
  -3  -1  -2  264.77    8.30
   3  -1   2  275.67    7.90
   3  -1   2  284.57    8.30
   3  -1   2  284.47    8.00
   3  -1   2  242.98    8.30
  -3   1  -2  284.37    8.10
   3   1   2  268.57    8.10
  -3   1  -2  270.27    8.00
   3   1   2  287.07    8.00
  -3   1  -2  252.77    8.40
   3   1   2  274.37    7.90
   3   1   2  271.97    8.00
   3   1   2  271.77    8.00
  -3   1  -2  277.27    7.90
   3   1   2  283.67    8.40
   3   1   2  257.57    8.20
   3   1   2  282.77    8.30
  -3   1  -2  253.17    8.50
  -4  -1  -2  494.35   14.90
   4  -1   2  516.95   14.60
   4  -1   2  505.95   14.60
   4  -1   2  511.25   14.90
  -4  -1  -2  530.75   15.00
  -4  -1  -2  502.15   14.70
   4  -1   2  518.95   14.60
   4  -1   2  506.05   14.70
  -4  -1  -2  487.35   15.00
   4  -1   2  529.35   15.10
   4  -1   2  488.85   14.90
   4  -1   2  501.15   14.70
   4  -1   2  496.55   14.90
   4   1   2  504.15   14.80
   4   1   2  500.65   14.60
  -4   1  -2  478.35   14.70
   4   1   2  526.55   14.90
   4   1   2  515.45   15.00
   4   1   2  529.55   14.60
   4   1   2  504.05   14.70
  -4   1  -2  508.95   14.80
  -4   1  -2  491.05   14.90
  -4   1  -2  482.45   15.00
   4   1   2  514.45   14.70
   4   1   2  502.65   15.10
   5  -1   2  186.28    6.50
   5  -1   2  211.08    6.30
   5  -1   2  198.08    6.60
  -5  -1  -2  204.98    6.60
   5  -1   2  211.28    6.20
  -5  -1  -2  196.98    6.70
  -5  -1  -2  197.58    6.30
   5  -1   2  211.18    6.60
  -5  -1  -2  206.88    6.50
   5  -1   2  199.68    6.30
   5  -1   2  204.18    6.40
   5  -1   2  211.38    6.40
   5  -1   2  211.88    6.90
  -5   1  -2  205.78    6.40
   5   1   2  204.08    6.70
   5   1   2  203.48    6.30
  -5   1  -2  204.38    6.60
  -5   1  -2  205.18    6.70
   5   1   2  206.88    6.30
   5   1   2  204.88    6.30
   5   1   2  214.78    6.20
   5   1   2  197.88    6.50
   5   1   2  197.38    6.50
   6  -1   2   13.80    1.30
   6  -1   2   12.10    1.10
   6  -1   2   11.70    1.20
   6  -1   2   10.70    1.30
  -6  -1  -2   11.10    1.30
   6  -1   2   12.50    1.20
  -6  -1  -2   12.60    1.40
   6  -1   2   10.00    1.20
   6  -1   2   11.70    0.90
  -6  -1  -2   11.20    1.30
   6   1   2   10.60    1.10
   6   1   2   11.70    1.20
   6   1   2   10.50    1.10
  -6   1  -2   11.90    1.20
   6   1   2   11.30    1.00
   6   1   2    9.90    1.20
   6   1   2    8.50    1.30
  -6   1  -2    9.50    1.10
  -6   1  -2   11.60    1.30
   7  -1   2    1.40    1.10
   7  -1   2    1.40    0.80
   7  -1   2    3.30    0.90
   7  -1   2    3.50    0.90
  -7  -1  -2    2.00    0.90
   7  -1   2    3.20    0.80
  -7  -1  -2    3.60    1.20
   7  -1   2    2.30    0.70
  -7   1  -2    3.50    1.10
  -7   1  -2    2.50    0.90
   7   1   2    3.00    0.70
   7   1   2    1.30    0.70
   7   1   2    2.50    1.00
   7   1   2    1.40    1.10
  -7   1  -2    3.60    1.10
   7   1   2    3.10    0.80
  -8  -1  -2   38.60    2.70
   8  -1   2   34.60    2.30
   8  -1   2   35.10    2.10
  -8  -1  -2   34.40    2.30
   8  -1   2   31.80    2.20
   8  -1   2   33.50    1.80
   8  -1   2   32.10    2.10
   8   1   2   35.30    2.00
   8   1   2   34.80    2.20
   8   1   2   36.10    1.90
   8   1   2   39.10    2.50
  -8   1  -2   35.70    2.60
   8   1   2   33.80    2.20
  -8   1  -2   31.30    2.30
   9  -1   2    0.60    1.30
  -9  -1  -2   -1.30    1.20
   9  -1   2    1.10    1.20
  -9  -1  -2    1.80    1.60
   9  -1   2    0.70    0.90
   9   1   2    0.40    1.20
   9   1   2    2.30    1.20
   9   1   2    1.50    1.10
   9   1   2    1.30    0.90
   9   1   2   -0.30    1.10
  10  -1   2   71.19    3.50
  10  -1   2   68.39    3.00
  10  -1   2   61.59    3.60
  10  -1   2   67.39    3.80
 -10  -1  -2   65.29    4.10
  10  -1   2   68.69    3.50
 -10  -1  -2   59.39    3.70
 -10   1  -2   64.99    3.70
  10   1   2   64.69    3.00
  10   1   2   69.99    3.90
  10   1   2   65.39    3.40
  10   1   2   74.79    3.70
  10   1   2   64.79    3.60
  11  -1   2    3.00    1.70
 -11  -1  -2    0.10    1.90
  11  -1   2    6.90    1.90
 -11  -1  -2   -2.00    2.10
  11  -1   2   -0.80    1.20
  11  -1   2    1.80    1.70
  11   1   2    0.00    1.70
  11   1   2   -3.40    1.70
  11   1   2    0.50    1.30
  11   1   2    1.40    1.80
  11  -2  -2   66.29    3.50
  11  -2  -2   57.39    3.90
  11  -2  -2   67.59    3.60
  11  -2  -2   66.59    3.50
 -11  -2   2   63.59    4.10
 -11  -2   2   67.79    4.10
  11  -2  -2   69.49    3.40
  11   2  -2   63.49    3.80
 -11   2   2   68.99    3.50
  11   2  -2   63.79    3.80
  11   2  -2   68.99    3.30
  11   2  -2   68.59    3.80
 -10  -2   2    2.50    1.50
  10  -2  -2    0.90    1.20
  10  -2  -2    0.70    1.10
  10  -2  -2    0.00    1.40
 -10  -2   2    3.10    1.60
  10  -2  -2   -0.70    1.10
  10  -2  -2    0.60    1.20
 -10   2   2    0.30    1.20
  10   2  -2    1.90    1.40
  10   2  -2   -0.50    1.30
  10   2  -2    1.30    1.40
 -10   2   2   -0.10    1.40
  10   2  -2   -0.30    1.10
  10   2  -2    1.00    1.10
   9  -2  -2    2.30    1.00
   9  -2  -2    2.30    1.30
   9  -2  -2    4.00    1.10
   9  -2  -2    4.30    1.10
  -9  -2   2    3.50    1.40
  -9  -2   2    2.60    1.40
   9  -2  -2    3.50    1.00
   9   2  -2    4.10    1.30
   9   2  -2    1.60    1.10
   9   2  -2    1.80    1.10
   9   2  -2    3.10    1.20
  -9   2   2    2.60    1.30
  -9   2   2    1.00    1.10
   9   2  -2    2.60    0.90
  -9   2   2    3.80    1.10
   8  -2  -2   93.09    3.50
  -8  -2   2   92.79    3.60
  -8  -2   2   88.29    3.90
   8  -2  -2   94.09    3.60
  -8  -2   2   88.49    3.90
   8  -2  -2   91.59    3.50
   8  -2  -2   92.79    3.50
   8  -2  -2   89.29    3.90
  -8   2   2   89.19    3.70
  -8   2   2   94.89    4.00
   8   2  -2   96.29    3.60
   8   2  -2   93.59    3.90
  -8   2   2   93.99    3.60
   8   2  -2   86.19    3.80
   8   2  -2   92.39    3.40
   8   2  -2   92.89    3.80
   7  -2  -2   26.80    1.60
   7  -2  -2   21.60    2.10
  -7  -2   2   25.20    1.60
  -7  -2   2   25.60    1.90
   7  -2  -2   21.80    1.90
  -7  -2   2   24.80    1.80
   7  -2  -2   23.20    1.90
   7  -2  -2   25.50    1.60
   7  -2  -2   24.10    1.50
  -7  -2   2   25.40    1.50
   7  -2  -2   23.10    1.60
   7   2  -2   22.80    1.70
  -7   2   2   22.50    1.70
   7   2  -2   26.50    1.40
   7   2  -2   23.10    2.50
   7   2  -2   24.60    1.70
  -7   2   2   25.40    1.50
   7   2  -2   26.70    1.50
  -7   2   2   24.00    1.90
   6  -2  -2   10.70    1.10
   6  -2  -2   10.50    1.00
   6  -2  -2   12.60    1.10
   6  -2  -2   13.90    1.50
  -6  -2   2   11.00    1.20
  -6  -2   2   11.00    1.30
  -6  -2   2   12.30    1.10
   6  -2  -2   12.10    1.10
   6  -2  -2   11.70    1.40
   6  -2  -2   10.50    1.30
  -6  -2   2   12.80    1.40
  -6  -2   2    9.90    1.10
   6  -2  -2   12.10    1.00
   6   2  -2   10.50    1.10
   6   2  -2   12.90    1.50
  -6   2   2   13.90    1.20
   6   2  -2   12.60    1.10
  -6   2   2   10.60    1.10
   6   2  -2   11.20    1.30
   6   2  -2   14.00    1.20
  -6   2   2   12.00    1.30
  -5  -2   2   50.09    2.20
   5  -2  -2   47.50    2.10
   5  -2  -2   49.80    2.00
   5  -2  -2   50.19    2.10
   5  -2  -2   49.40    2.00
  -5  -2   2   53.29    2.10
  -5  -2   2   47.00    2.10
   5  -2  -2   54.99    2.20
   5  -2  -2   51.19    2.10
  -5  -2   2   53.19    1.90
  -5  -2   2   51.29    2.20
   5  -2  -2   51.29    2.20
   5  -2  -2   51.79    2.20
  -5   2   2   47.10    2.00
   5   2  -2   49.30    2.00
   5   2  -2   51.29    2.20
   5   2  -2   52.79    1.80
   5   2  -2   45.20    2.10
   5   2  -2   53.19    2.30
  -5   2   2   50.99    2.20
   5   2  -2   52.89    2.20
  -5   2   2   50.19    2.00
  -5   2   2   51.19    2.10
   5   2  -2   52.49    1.90
   5   2  -2   52.09    2.10
   4  -2  -2   99.29    3.20
  -4  -2   2   88.79    3.30
  -4  -2   2  101.89    3.10
  -4  -2   2   98.89    3.30
   4  -2  -2  100.09    3.20
  -4  -2   2   96.19    3.40
   4  -2  -2   94.49    3.30
   4  -2  -2  103.69    3.30
  -4  -2   2   99.59    3.40
   4  -2  -2  101.49    3.10
  -4   2   2  102.29    3.20
   4   2  -2  101.79    3.30
   4   2  -2   89.59    3.10
  -4   2   2   96.09    3.40
   4   2  -2   92.49    3.30
   4   2  -2  101.39    3.00
   4   2  -2   97.19    3.20
  -4   2   2   99.99    3.20
   4   2  -2   97.49    3.40
   4   2  -2   96.09    3.40
   4   2  -2   97.29    3.30
  -4   2   2  100.09    3.20
  -3  -2   2    3.40    0.50
   3  -2  -2    3.20    0.40
  -3  -2   2    3.30    0.50
   3  -2  -2    3.40    0.40
   3  -2  -2    4.00    0.50
   3  -2  -2    3.90    0.50
  -3  -2   2    3.50    0.50
   3  -2  -2    4.10    0.50
  -3  -2   2    3.40    0.40
  -3  -2   2    3.80    0.50
   3   2  -2    4.20    0.50
  -3   2   2    2.80    0.40
  -3   2   2    2.90    0.40
   3   2  -2    3.00    0.40
   3   2  -2    3.60    0.40
   3   2  -2    3.50    0.50
   3   2  -2    2.50    0.40
  -3   2   2    3.10    0.40
  -3   2   2    2.00    0.40
  -3   2   2    3.30    0.40
   3   2  -2    3.40    0.30
   3   2  -2    2.90    0.40
   2  -2  -2  176.58    5.00
   2  -2  -2  173.58    5.20
   2  -2  -2  199.88    5.20
  -2  -2   2  174.48    5.20
  -2  -2   2  179.38    5.20
  -2  -2   2  172.48    5.30
   2  -2  -2  176.18    5.00
   2  -2  -2  168.18    5.20
  -2  -2   2  170.08    5.20
  -2   2   2  180.78    5.20
  -2   2   2  171.68    5.30
   2   2  -2  172.98    5.20
  -2   2   2  177.98    5.00
  -2   2   2  175.38    5.10
   2   2  -2  153.58    5.20
   2   2  -2  174.08    5.20
  -2   2   2  171.58    5.20
   2   2  -2  164.68    5.20
   1  -2  -2  580.54   16.10
  -1  -2   2  574.14   16.10
  -1  -2   2  563.14   16.00
  -1  -2   2  517.75   15.90
   1  -2  -2  560.74   16.00
   1  -2  -2  501.75   16.10
  -1  -2   2  557.94   16.00
  -1  -2   2  566.44   16.10
   1  -2  -2  544.15   16.10
   1  -2  -2  571.04   15.90
  -1   2   2  576.34   16.00
   1   2  -2  578.34   16.10
  -1   2   2  581.34   16.00
  -1   2   2  568.64   16.10
   1   2  -2  581.04   16.10
   1   2  -2  577.94   16.00
   1   2  -2  584.94   16.00
  -1   2   2  572.34   16.00
   0  -2   2   40.90    1.30
   0  -2  -2   38.60    1.30
   0  -2   2   40.10    1.30
   0  -2  -2   40.30    1.40
   0  -2  -2   38.80    1.30
   0  -2  -2   40.50    1.40
   0  -2   2   40.90    1.30
   0  -2  -2   40.80    1.20
   0  -2   2   40.30    1.20
   0  -2   2   41.00    1.30
   0   2  -2   40.00    1.20
   0   2   2   40.90    1.40
   0   2   2   40.70    1.30
   0   2   2   41.10    1.30
   0   2   2   41.80    1.30
   0   2  -2   38.10    1.30
   0   2   2   40.90    1.40
   0   2  -2   39.20    1.30
   0   2  -2   40.80    1.20
  -1  -2  -2   27.40    0.90
  -1  -2  -2   26.20    0.90
  -1  -2  -2   27.50    1.10
   1  -2   2   26.60    0.90
  -1  -2  -2   28.20    1.10
   1  -2   2   27.70    1.10
   1  -2   2   28.30    1.10
   1  -2   2   27.50    0.90
  -1  -2  -2   25.40    1.20
  -1   2  -2   25.80    1.00
  -1   2  -2   25.40    1.10
  -1   2  -2   27.70    0.90
  -1   2  -2   27.20    1.10
   1   2   2   25.60    1.10
   1   2   2   26.50    0.90
   1   2   2   26.30    0.90
   1   2   2   26.60    1.20
   2  -2   2    4.00    0.40
  -2  -2  -2    3.40    0.60
  -2  -2  -2    4.40    0.40
   2  -2   2    2.90    0.40
   2  -2   2    3.90    0.30
   2  -2   2    3.80    0.40
  -2  -2  -2    2.80    0.40
  -2  -2  -2    2.70    0.40
  -2  -2  -2    4.30    0.50
   2  -2   2    4.00    0.60
   2  -2   2    4.20    0.50
   2  -2   2    3.80    0.30
  -2  -2  -2    3.40    0.50
   2   2   2    3.80    0.50
   2   2   2    3.70    0.50
  -2   2  -2    3.50    0.40
   2   2   2    3.60    0.30
   2   2   2    4.00    0.40
  -2   2  -2    3.20    0.50
   2   2   2    5.20    0.60
   2   2   2    2.30    0.50
  -2   2  -2    4.60    0.40
  -2   2  -2    2.60    0.50
  -3  -2  -2  216.18    6.70
   3  -2   2  224.68    6.60
   3  -2   2  225.58    6.70
   3  -2   2  223.18    6.50
  -3  -2  -2  218.98    6.80
   3  -2   2  216.98    6.80
  -3  -2  -2  214.58    6.50
   3  -2   2  211.48    6.80
  -3  -2  -2  225.18    7.00
   3  -2   2  218.58    6.50
  -3  -2  -2  220.38    6.60
   3  -2   2  224.18    6.40
   3  -2   2  221.98    6.70
  -3   2  -2  211.18    6.60
   3   2   2  215.88    6.50
  -3   2  -2  221.08    6.80
   3   2   2  223.48    6.60
  -3   2  -2  219.38    6.80
   3   2   2  222.98    6.70
   3   2   2  219.18    6.90
  -3   2  -2  223.48    6.60
   3   2   2  232.68    6.70
   4  -2   2  157.78    4.70
   4  -2   2  157.28    4.80
   4  -2   2  156.28    4.80
   4  -2   2  158.48    5.20
   4  -2   2  160.58    5.00
  -4  -2  -2  148.59    4.80
  -4  -2  -2  155.88    4.80
  -4  -2  -2  151.88    5.00
  -4  -2  -2  152.38    5.10
  -4  -2  -2  153.78    5.30
   4  -2   2  159.98    4.70
   4  -2   2  154.58    5.00
   4  -2   2  154.78    5.10
   4  -2   2  159.98    5.00
   4   2   2  148.39    5.20
  -4   2  -2  158.38    5.10
   4   2   2  155.68    4.90
   4   2   2  155.68    5.10
   4   2   2  156.08    5.00
   4   2   2  154.98    4.80
  -4   2  -2  148.19    4.90
   4   2   2  151.08    4.70
   4   2   2  155.38    4.70
  -4   2  -2  152.88    4.90
   4   2   2  150.38    4.90
   5  -2   2  367.26   10.90
   5  -2   2  374.76   10.90
   5  -2   2  336.07   11.10
  -5  -2  -2  358.36   11.00
   5  -2   2  372.06   10.70
  -5  -2  -2  357.86   11.20
   5  -2   2  373.26   10.90
   5  -2   2  374.86   10.50
  -5  -2  -2  346.97   10.70
   5  -2   2  335.27   10.90
   5  -2   2  363.66   10.70
   5  -2   2  370.86   10.60
  -5  -2  -2  368.16   10.90
   5   2   2  355.16   10.80
  -5   2  -2  377.36   11.00
   5   2   2  361.66   10.60
   5   2   2  355.56   10.70
   5   2   2  331.77   10.70
  -5   2  -2  352.36   10.70
   5   2   2  365.26   10.90
   5   2   2  344.17   11.10
   5   2   2  363.16   10.60
   5   2   2  354.26   11.20
   6  -2   2    7.10    0.70
  -6  -2  -2    6.40    1.00
   6  -2   2    7.20    1.00
   6  -2   2    6.90    1.00
   6  -2   2    5.20    1.20
  -6  -2  -2    7.60    1.30
   6  -2   2    7.30    0.90
   6  -2   2    6.60    0.90
  -6  -2  -2    6.50    1.10
   6  -2   2    8.20    1.10
   6  -2   2    8.00    0.90
   6   2   2    8.10    0.90
  -6   2  -2    7.70    0.90
   6   2   2    6.70    0.80
   6   2   2    7.20    1.00
   6   2   2    4.10    0.90
  -6   2  -2    7.00    1.10
   6   2   2    5.80    1.00
  -7  -2  -2   32.60    2.40
   7  -2   2   32.50    1.80
   7  -2   2   33.30    1.60
  -7  -2  -2   31.20    2.30
   7  -2   2   32.90    2.00
   7  -2   2   30.50    2.10
  -7  -2  -2   36.90    2.10
   7  -2   2   30.50    2.00
   7   2   2   31.80    1.80
   7   2   2   33.20    2.30
   7   2   2   33.10    1.70
   7   2   2   25.80    2.10
   7   2   2   33.70    2.10
  -7   2  -2   32.40    2.00
  -7   2  -2   33.50    2.20
  -8  -2  -2    0.90    1.00
   8  -2   2    0.20    1.00
   8  -2   2    0.50    0.80
  -8  -2  -2   -1.10    1.30
   8  -2   2    1.30    0.90
   8  -2   2    1.20    1.00
   8  -2   2    0.20    0.60
   8   2   2    1.20    0.90
   8   2   2    0.20    1.10
   8   2   2    0.60    0.70
  -8   2  -2    0.00    1.00
  -8   2  -2   -0.80    1.00
   8   2   2   -0.40    0.90
   8   2   2    0.30    1.10
  -9  -2  -2    9.50    1.80
   9  -2   2    6.10    1.40
   9  -2   2    8.50    1.50
   9  -2   2    9.00    1.50
   9  -2   2    7.40    1.30
   9  -2   2    7.10    1.00
  -9  -2  -2    4.70    1.40
   9   2   2    9.00    1.60
  -9   2  -2    7.70    1.50
   9   2   2    6.10    1.30
   9   2   2    6.90    1.40
   9   2   2    8.60    1.50
   9   2   2    8.50    1.20
 -10  -2  -2    1.20    1.60
  10  -2   2    2.40    1.40
  10  -2   2   -1.30    1.40
  10  -2   2   -0.90    1.50
  10  -2   2    0.00    1.40
 -10  -2  -2    2.80    1.90
  10   2   2    0.70    1.10
  10   2   2    3.10    1.40
  10   2   2   -0.10    1.70
 -10   2  -2    0.40    1.50
  10   2   2   -0.70    1.40
  10   2   2    2.00    1.30
  11  -2   2    0.90    2.20
 -11  -2  -2    0.70    2.20
  11  -2   2    1.60    1.80
 -11  -2  -2    0.50    1.90
  11  -2   2    0.30    1.60
  11  -2   2    0.80    1.80
  11  -2   2    0.00    1.20
  11   2   2   -0.90    1.70
  11   2   2   -0.20    1.30
  11   2   2    2.30    1.70
  11   2   2    4.90    2.00
  11  -3  -2   29.20    2.50
 -11  -3   2   35.80    3.60
  11  -3  -2   33.30    2.90
 -11  -3   2   35.90    3.20
  11  -3  -2   34.60    3.30
  11  -3  -2   34.00    2.90
  11  -3  -2   31.80    2.80
 -11   3   2   33.60    2.80
  11   3  -2   32.70    2.30
  11   3  -2   26.60    3.00
  11   3  -2   35.20    3.10
  11   3  -2   34.00    3.10
 -10  -3   2   57.89    3.50
  10  -3  -2   54.39    3.40
  10  -3  -2   50.39    2.90
  10  -3  -2   54.49    3.00
  10  -3  -2   54.39    3.00
  10  -3  -2   55.19    2.90
  10   3  -2   45.50    5.10
 -10   3   2   57.49    3.40
  10   3  -2   56.89    2.80
  10   3  -2   53.79    3.10
  10   3  -2   53.69    2.80
  10   3  -2   53.39    3.10
 -10   3   2   54.29    3.00
   9  -3  -2   -0.10    1.30
   9  -3  -2   -0.20    0.90
  -9  -3   2   -0.60    1.30
   9  -3  -2   -0.80    1.00
   9  -3  -2   -0.20    0.90
   9  -3  -2   -0.70    1.00
  -9  -3   2    0.80    1.30
  -9   3   2    0.10    1.10
   9   3  -2    1.30    0.90
   9   3  -2   -1.00    0.90
   9   3  -2    1.00    0.90
   9   3  -2    2.10    1.30
  -9   3   2   -1.90    1.10
  -9   3   2    0.30    1.00
  -8  -3   2   31.60    1.80
  -8  -3   2   36.00    2.40
   8  -3  -2   32.60    1.90
   8  -3  -2   32.30    1.90
   8  -3  -2   32.10    2.40
   8  -3  -2   31.80    1.90
   8  -3  -2   30.90    1.90
  -8  -3   2   30.60    2.30
   8   3  -2   34.40    2.30
   8   3  -2   30.80    1.80
   8   3  -2   32.00    2.10
  -8   3   2   32.30    1.90
   8   3  -2   33.50    1.70
  -8   3   2   29.30    2.10
   8   3  -2   31.70    2.10
  -8   3   2   31.30    2.20
   7  -3  -2   27.70    1.70
   7  -3  -2   26.20    2.30
  -7  -3   2   27.30    2.10
  -7  -3   2   29.60    2.10
   7  -3  -2   26.40    1.90
   7  -3  -2   30.30    1.60
  -7  -3   2   26.90    1.60
   7  -3  -2   27.40    1.60
  -7  -3   2   28.10    1.60
   7  -3  -2   26.70    2.00
  -7   3   2   27.90    2.00
  -7   3   2   29.00    1.80
   7   3  -2   27.90    1.80
   7   3  -2   31.50    1.70
   7   3  -2   27.40    1.70
   7   3  -2   26.80    1.50
  -7   3   2   27.70    1.70
   6  -3  -2   99.89    3.40
   6  -3  -2   95.49    3.50
  -6  -3   2   98.19    3.30
   6  -3  -2   91.39    3.70
   6  -3  -2   98.49    3.40
   6  -3  -2   99.19    3.40
  -6  -3   2   95.49    3.50
   6  -3  -2  100.39    3.70
  -6  -3   2   99.59    3.80
   6  -3  -2   96.69    3.50
  -6  -3   2   95.99    3.80
   6   3  -2   97.99    3.40
   6   3  -2   99.39    3.20
  -6   3   2   96.79    3.40
  -6   3   2   96.99    3.70
   6   3  -2   93.59    3.80
  -6   3   2   97.29    3.50
   6   3  -2   97.79    3.30
   6   3  -2   96.19    3.50
   5  -3  -2   54.89    2.30
  -5  -3   2   51.09    2.30
   5  -3  -2   51.99    2.20
  -5  -3   2   54.19    2.20
  -5  -3   2   50.99    2.40
  -5  -3   2   55.29    2.00
  -5  -3   2   49.70    2.30
   5  -3  -2   55.99    2.10
   5  -3  -2   54.19    2.10
   5  -3  -2   53.99    2.00
   5  -3  -2   56.89    2.10
   5  -3  -2   55.49    2.30
   5   3  -2   53.29    2.30
   5   3  -2   49.20    2.20
   5   3  -2   56.99    2.00
  -5   3   2   54.89    2.10
   5   3  -2   55.69    2.20
   5   3  -2   55.59    1.90
  -5   3   2   55.89    2.20
   5   3  -2   51.99    2.30
  -5   3   2   51.89    2.10
   5   3  -2   56.49    2.10
  -5   3   2   51.39    2.30
   5   3  -2   55.49    2.40
   4  -3  -2  420.36   12.30
  -4  -3   2  409.96   12.20
   4  -3  -2  424.56   12.20
   4  -3  -2  426.16   12.20
  -4  -3   2  373.96   12.20
  -4  -3   2  426.86   11.90
   4  -3  -2  420.36   12.10
  -4  -3   2  410.66   12.40
   4  -3  -2  414.86   12.00
   4  -3  -2  405.06   12.20
   4  -3  -2  425.26   12.00
   4   3  -2  407.16   12.20
   4   3  -2  412.06   12.20
  -4   3   2  420.36   12.10
  -4   3   2  418.06   12.20
   4   3  -2  430.36   11.90
  -4   3   2  423.36   12.10
  -4   3   2  397.26   12.30
  -4   3   2  407.76   12.10
   4   3  -2  420.76   12.30
   4   3  -2  424.76   11.90
   4   3  -2  415.76   12.30
   4   3  -2  409.66   12.20
   3  -3  -2  192.58    5.70
  -3  -3   2  188.08    5.40
   3  -3  -2  187.48    5.70
  -3  -3   2  186.28    5.80
  -3  -3   2  170.78    6.10
   3  -3  -2  192.88    5.50
   3  -3  -2  191.58    5.50
  -3  -3   2  182.38    5.70
   3  -3  -2  183.38    5.60
  -3   3   2  192.98    5.70
  -3   3   2  184.88    5.60
   3   3  -2  183.18    5.70
   3   3  -2  187.38    5.80
  -3   3   2  197.68    5.50
  -3   3   2  189.18    5.60
   3   3  -2  196.58    5.40
   3   3  -2  190.68    5.70
   3   3  -2  170.98    5.80
  -2  -3   2   18.10    1.00
  -2  -3   2   16.50    0.90
   2  -3  -2   16.70    0.60
  -2  -3   2   18.40    0.90
   2  -3  -2   17.90    0.70
  -2  -3   2   18.60    0.90
   2  -3  -2   17.60    0.80
   2  -3  -2   17.60    0.90
  -2   3   2   17.90    0.70
  -2   3   2   18.40    0.80
   2   3  -2   17.80    0.90
   2   3  -2   16.70    0.80
   2   3  -2   18.70    0.90
  -2   3   2   17.50    0.70
   2   3  -2   17.20    0.90
   2   3  -2   16.90    0.90
  -2   3   2   19.00    1.00
   1  -3  -2  810.02   22.10
  -1  -3   2  769.62   22.20
  -1  -3   2  777.02   22.20
   1  -3  -2  791.62   22.10
  -1  -3   2  800.22   22.10
   1  -3  -2  777.02   22.20
  -1  -3   2  792.32   22.20
  -1  -3   2  795.72   22.10
  -1  -3   2  680.33   22.20
   1  -3  -2  790.52   22.00
  -1  -3   2  790.82   22.10
  -1   3   2  796.52   22.10
  -1   3   2  779.72   22.10
   1   3  -2  754.92   22.20
   1   3  -2  774.32   22.10
   1   3  -2  797.52   22.10
  -1   3   2  784.12   22.20
   1   3  -2  792.52   22.10
  -1   3   2  794.42   22.10
   1   3  -2  760.52   22.20
   1   3  -2  761.52   22.10
  -1   3   2  781.62   22.20
   0  -3   2   34.30    1.30
   0  -3   2   36.50    1.30
   0  -3   2   37.20    1.30
   0  -3   2   34.40    1.20
   0  -3  -2   37.90    1.20
   0  -3   2   37.00    1.10
   0  -3  -2   35.70    1.20
   0  -3  -2   37.60    1.20
   0  -3  -2   34.00    1.30
   0  -3   2   37.50    1.20
   0  -3  -2   36.20    1.30
   0   3  -2   37.00    1.20
   0   3   2   36.00    1.30
   0   3   2   35.40    1.20
   0   3  -2   36.40    1.30
   0   3  -2   37.10    1.30
   0   3  -2   36.20    1.10
   0   3  -2   34.70    1.20
   0   3   2   36.30    1.20
   0   3   2   35.70    1.30
   0   3  -2   36.40    1.10
  -1  -3  -2  531.15   16.70
   1  -3   2  582.24   16.40
  -1  -3  -2  603.74   16.40
   1  -3   2  588.34   16.40
  -1  -3  -2  577.64   16.60
  -1  -3  -2  574.14   16.40
   1  -3   2  561.44   16.60
  -1  -3  -2  573.34   16.60
   1  -3   2  590.24   16.50
  -1  -3  -2  614.64   16.60
   1  -3   2  591.84   16.60
  -1   3  -2  485.95   16.40
   1   3   2  582.84   16.60
   1   3   2  574.14   16.70
   1   3   2  591.94   16.50
  -1   3  -2  583.24   16.60
  -1   3  -2  587.24   16.60
   1   3   2  578.44   16.30
  -1   3  -2  583.64   16.40
   1   3   2  582.64   16.60
   1   3   2  575.74   16.40
   2  -3   2   81.19    2.90
   2  -3   2   85.39    2.50
   2  -3   2   85.79    2.80
  -2  -3  -2   84.59    2.80
  -2  -3  -2   79.39    2.90
   2  -3   2   84.19    2.80
  -2  -3  -2   81.49    2.60
   2  -3   2   83.09    2.50
   2  -3   2   87.89    2.60
  -2  -3  -2   84.79    2.60
   2  -3   2   85.19    2.60
  -2   3  -2   83.19    2.60
   2   3   2   81.79    2.70
   2   3   2   77.69    2.90
   2   3   2   84.49    2.60
   2   3   2   86.69    2.50
   2   3   2   81.39    2.80
   2   3   2   86.89    2.90
  -2   3  -2   79.39    2.80
  -2   3  -2   83.49    2.50
  -2   3  -2   84.29    2.60
  -2   3  -2   88.89    2.90
   3  -3   2   15.80    1.10
   3  -3   2   15.40    1.00
   3  -3   2   15.00    0.80
   3  -3   2   15.90    0.80
   3  -3   2   15.10    0.80
  -3  -3  -2   18.20    1.30
  -3  -3  -2   16.10    1.00
  -3  -3  -2   15.50    1.10
   3  -3   2   16.50    1.10
   3  -3   2   15.80    1.00
   3  -3   2   16.70    0.70
  -3  -3  -2   16.10    0.80
   3  -3   2   14.30    0.90
  -3  -3  -2   15.70    0.90
  -3   3  -2   14.00    0.90
  -3   3  -2   16.00    0.70
   3   3   2   15.90    1.00
   3   3   2   17.10    0.80
  -3   3  -2   14.70    0.90
  -3   3  -2   16.00    1.10
   3   3   2   16.40    0.90
   3   3   2   15.90    1.10
  -3   3  -2   15.80    0.90
   4  -3   2  724.63   20.50
   4  -3   2  728.63   20.70
   4  -3   2  724.13   20.80
   4  -3   2  711.63   20.50
   4  -3   2  720.43   20.80
   4  -3   2  694.33   20.90
  -4  -3  -2  702.73   21.00
   4  -3   2  737.93   20.70
  -4  -3  -2  711.43   20.90
  -4  -3  -2  725.73   20.70
  -4  -3  -2  711.23   20.60
   4  -3   2  717.43   20.30
  -4  -3  -2  718.73   20.60
   4  -3   2  717.23   20.40
   4   3   2  692.83   20.60
  -4   3  -2  733.63   20.90
  -4   3  -2  687.43   20.70
   4   3   2  701.33   20.90
  -4   3  -2  726.03   20.40
   4   3   2  673.23   20.90
   4   3   2  700.63   20.50
   4   3   2  719.53   20.40
   4   3   2  735.63   20.80
  -4   3  -2  664.23   20.60
  -4   3  -2  727.83   20.60
   4   3   2  716.83   20.60
   4   3   2  736.13   20.60
   5  -3   2    5.80    0.70
   5  -3   2    6.60    1.00
  -5  -3  -2    6.70    1.10
  -5  -3  -2    6.10    0.90
   5  -3   2    7.10    1.20
  -5  -3  -2    8.40    1.00
   5  -3   2    7.60    0.90
  -5  -3  -2    4.70    1.00
   5  -3   2    6.50    0.90
  -5  -3  -2    5.40    0.80
   5  -3   2    7.40    0.80
   5  -3   2    6.10    0.70
   5  -3   2    5.90    0.80
  -5   3  -2    5.90    0.70
   5   3   2    5.80    0.80
   5   3   2    7.30    1.00
   5   3   2    7.70    0.90
   5   3   2    6.30    0.80
  -5   3  -2    8.80    1.00
   5   3   2    5.70    0.90
   5   3   2    6.40    0.70
  -5   3  -2    5.20    0.90
   6  -3   2   18.10    1.20
  -6  -3  -2   20.00    1.90
   6  -3   2   17.70    1.30
   6  -3   2   17.00    1.10
  -6  -3  -2   16.10    1.70
   6  -3   2   15.30    1.50
   6  -3   2   17.00    1.40
   6  -3   2   15.00    1.40
  -6  -3  -2   12.60    1.40
   6  -3   2   13.80    1.70
  -6   3  -2   13.70    1.30
   6   3   2   16.20    1.50
  -6   3  -2   16.50    1.50
   6   3   2   18.00    1.20
   6   3   2   15.30    1.20
   6   3   2   13.80    1.60
   6   3   2   14.90    1.60
   7  -3   2    0.30    0.90
   7  -3   2   -0.60    0.50
   7  -3   2    0.00    0.60
   7  -3   2   -0.60    0.90
   7  -3   2   -0.80    0.80
  -7  -3  -2    0.90    0.90
   7  -3   2    1.00    0.90
  -7  -3  -2    0.20    1.20
  -7  -3  -2    0.00    1.00
   7   3   2    1.20    0.70
  -7   3  -2    0.30    0.80
   7   3   2    0.50    1.30
   7   3   2    0.40    0.90
   7   3   2   -0.90    0.70
  -7   3  -2    0.70    1.00
   8  -3   2   97.79    4.00
   8  -3   2   93.39    4.10
  -8  -3  -2  102.19    4.60
   8  -3   2   97.49    3.50
  -8  -3  -2   98.89    4.10
   8  -3   2  103.89    4.10
   8  -3   2   98.09    3.80
   8   3   2   96.69    3.60
   8   3   2   99.59    4.30
  -8   3  -2   98.69    4.20
   8   3   2   93.99    3.70
  -8   3  -2   97.99    4.00
   9  -3   2   -0.10    1.20
   9  -3   2    0.10    1.20
   9  -3   2   -0.40    1.00
   9  -3   2    1.10    0.80
  -9  -3  -2   -0.70    1.20
  -9  -3  -2    1.60    1.70
   9  -3   2   -0.80    1.20
   9   3   2   -0.80    1.20
  -9   3  -2   -0.70    1.20
   9   3   2   -0.80    1.40
   9   3   2    1.50    1.00
   9   3   2   -0.50    0.90
   9   3   2    0.70    1.10
  -9   3  -2    0.30    1.40
  10  -3   2   19.40    2.20
 -10  -3  -2   28.70    3.20
  10  -3   2   20.10    1.90
 -10  -3  -2   19.10    2.20
  10  -3   2   22.50    2.70
  10  -3   2   17.10    2.60
  10  -3   2   17.20    2.10
  10   3   2   21.50    2.20
  10   3   2   17.80    2.30
  10   3   2   19.90    2.20
  10   3   2   20.40    2.50
  10   3   2   18.10    1.90
 -11  -3  -2    8.40    2.30
 -11  -3  -2    4.40    2.10
  11  -3   2    4.20    1.70
  11  -3   2    5.20    2.00
  11  -3   2    6.30    2.20
  11  -3   2    3.90    2.00
  11   3   2    5.90    1.90
  11   3   2    4.80    2.00
  11   3   2    9.80    2.10
  11   3   2    2.70    1.40
  11  -4  -2   71.49    4.40
  11  -4  -2   70.19    3.80
  11  -4  -2   72.79    3.50
  11  -4  -2   70.09    3.60
  11  -4  -2   65.79    4.00
 -11  -4   2   76.29    4.70
 -11  -4   2   71.39    4.20
 -11   4   2   70.49    4.30
  11   4  -2   70.79    3.80
 -11   4   2   72.39    3.70
  11   4  -2   69.79    3.40
  11   4  -2   66.49    4.10
  11   4  -2   68.49    4.30
 -10  -4   2   12.10    2.10
  10  -4  -2    9.40    1.50
  10  -4  -2    9.20    1.70
  10  -4  -2   11.10    1.50
 -10  -4   2    9.70    1.80
  10  -4  -2    9.00    1.90
  10  -4  -2    9.20    1.50
  10   4  -2    8.90    1.20
 -10   4   2    9.70    1.90
 -10   4   2    8.00    1.70
  10   4  -2    8.50    1.30
  10   4  -2    8.00    1.60
  10   4  -2    8.40    1.60
  -9  -4   2    2.00    1.40
  -9  -4   2    0.60    0.90
   9  -4  -2    1.20    1.00
   9  -4  -2    1.50    1.00
   9  -4  -2    0.80    0.90
   9  -4  -2    1.90    1.00
  -9  -4   2    1.80    1.30
  -9   4   2    3.60    2.60
   9   4  -2    1.20    1.20
   9   4  -2    1.10    0.80
   9   4  -2    2.40    1.00
   9   4  -2    0.60    1.00
  -9   4   2    2.50    1.10
  -8  -4   2   40.90    2.80
   8  -4  -2   44.80    2.20
   8  -4  -2   45.30    2.20
  -8  -4   2   43.00    2.60
   8  -4  -2   44.60    2.20
  -8  -4   2   44.30    2.10
   8  -4  -2   39.50    2.70
   8  -4  -2   46.00    2.40
   8   4  -2   42.70    2.00
   8   4  -2   46.10    2.30
   8   4  -2   43.70    2.40
   8   4  -2   45.40    2.30
  -8   4   2   45.10    2.30
  -8   4   2   40.80    2.30
  -8   4   2   41.50    2.50
   7  -4  -2  986.60   28.80
   7  -4  -2 1032.70   29.00
   7  -4  -2  960.00   29.10
  -7  -4   2  991.60   29.30
   7  -4  -2  989.60   28.70
  -7  -4   2 1011.50   28.70
  -7  -4   2  971.40   29.30
   7  -4  -2 1004.30   28.70
  -7   4   2  992.00   29.30
   7   4  -2 1002.60   28.70
   7   4  -2 1001.80   29.00
  -7   4   2 1001.80   28.90
  -7   4   2 1007.60   28.80
   7   4  -2 1000.10   28.60
   7   4  -2 1020.60   28.90
   6  -4  -2  112.29    3.90
   6  -4  -2  112.59    3.70
  -6  -4   2  110.39    3.90
  -6  -4   2  112.39    3.60
   6  -4  -2  109.19    4.10
  -6  -4   2  108.09    4.20
  -6  -4   2  105.09    4.10
   6  -4  -2  113.89    3.70
   6  -4  -2  107.09    3.70
   6  -4  -2  108.39    3.80
   6   4  -2  115.09    3.90
  -6   4   2  111.29    3.80
  -6   4   2  106.29    4.10
   6   4  -2  109.59    3.60
  -6   4   2  112.49    3.70
   6   4  -2  104.09    4.10
   6   4  -2  109.09    3.50
   6   4  -2  112.69    3.90
   5  -4  -2  108.59    3.60
  -5  -4   2  108.09    3.40
   5  -4  -2  114.29    3.50
   5  -4  -2  112.29    3.60
  -5  -4   2   95.99    3.80
   5  -4  -2  107.89    3.90
   5  -4  -2  103.89    3.80
   5  -4  -2  118.49    3.80
  -5  -4   2  108.49    4.00
  -5  -4   2  109.89    3.70
  -5  -4   2  113.29    4.00
   5  -4  -2  107.49    3.50
   5  -4  -2  111.69    3.80
   5   4  -2  116.29    3.50
  -5   4   2  103.29    3.90
   5   4  -2  108.99    3.70
  -5   4   2  108.49    3.80
   5   4  -2  114.29    3.90
  -5   4   2  109.59    3.70
   5   4  -2  110.39    3.80
   5   4  -2  104.09    3.90
   5   4  -2   98.99    3.80
   5   4  -2  109.29    4.00
  -5   4   2  111.59    3.60
  -5   4   2  114.09    3.70
   4  -4  -2  210.58    6.60
  -4  -4   2  217.18    6.90
   4  -4  -2  214.08    6.40
  -4  -4   2  216.18    6.80
   4  -4  -2  217.78    6.40
  -4  -4   2  219.38    6.30
   4  -4  -2  223.18    6.70
   4  -4  -2  207.18    6.40
  -4  -4   2  215.58    6.60
   4  -4  -2  222.28    6.60
   4  -4  -2  219.68    6.60
  -4  -4   2  204.78    6.70
   4  -4  -2  217.38    6.30
   4   4  -2  221.28    6.30
  -4   4   2  203.48    6.70
  -4   4   2  222.68    6.50
   4   4  -2  222.68    6.60
   4   4  -2  215.78    6.60
   4   4  -2  217.08    6.60
   4   4  -2  206.08    6.60
  -4   4   2  217.28    6.40
   4   4  -2  209.98    6.70
  -4   4   2  217.68    6.50
  -4   4   2  206.28    6.60
  -3  -4   2  380.16   10.90
  -3  -4   2  380.26   10.60
   3  -4  -2  377.36   10.60
   3  -4  -2  376.06   10.90
  -3  -4   2  365.16   10.90
   3  -4  -2  380.26   10.70
   3  -4  -2  347.97   10.90
   3  -4  -2  379.16   10.60
   3  -4  -2  373.16   10.80
  -3  -4   2  361.86   11.00
  -3  -4   2  371.26   11.10
  -3  -4   2  358.56   11.30
   3   4  -2  384.36   10.60
   3   4  -2  374.16   10.90
  -3   4   2  382.06   10.80
  -3   4   2  367.26   11.00
   3   4  -2  381.56   10.90
   3   4  -2  386.06   11.00
  -3   4   2  374.26   10.80
   3   4  -2  359.56   10.90
   3   4  -2  368.76   11.00
  -3   4   2  375.26   10.60
  -3   4   2  352.76   11.00
   2  -4  -2  257.77    7.40
  -2  -4   2  253.87    7.60
   2  -4  -2  253.17    7.40
   2  -4  -2  259.07    7.50
  -2  -4   2  258.47    7.60
  -2  -4   2  258.87    7.30
   2  -4  -2  257.17    7.50
  -2  -4   2  253.87    7.50
  -2  -4   2  239.88    7.50
   2   4  -2  259.47    7.20
   2   4  -2  256.27    7.50
   2   4  -2  262.97    7.50
  -2   4   2  258.97    7.40
   2   4  -2  250.27    7.50
   2   4  -2  248.18    7.40
  -2   4   2  245.18    7.50
  -2   4   2  247.68    7.60
   2   4  -2  244.18    7.60
  -2   4   2  258.17    7.40
   1  -4  -2   41.40    1.60
  -1  -4   2   42.60    1.40
   1  -4  -2   42.60    1.30
  -1  -4   2   42.10    1.60
   1  -4  -2   44.90    1.50
  -1  -4   2   40.60    1.40
  -1  -4   2   43.20    1.50
   1  -4  -2   42.40    1.50
   1  -4  -2   43.00    1.40
  -1  -4   2   41.30    1.50
  -1  -4   2   42.30    1.40
  -1   4   2   42.70    1.30
  -1   4   2   42.80    1.60
   1   4  -2   42.00    1.40
   1   4  -2   43.30    1.50
   1   4  -2   42.30    1.40
  -1   4   2   41.50    1.50
   1   4  -2   40.80    1.40
  -1   4   2   41.40    1.40
   1   4  -2   41.20    1.50
  -1   4   2   43.10    1.40
   1   4  -2   43.20    1.50
  -1   4   2   42.10    1.30
   0  -4   2    8.50    0.40
   0  -4  -2    9.20    0.60
   0  -4   2    8.70    0.60
   0  -4  -2    9.40    0.50
   0  -4   2   10.00    0.50
   0  -4  -2    9.90    0.50
   0  -4   2    8.80    0.60
   0  -4   2    9.40    0.60
   0  -4   2    9.60    0.60
   0  -4  -2   10.30    0.70
   0  -4  -2    8.70    0.70
   0   4  -2    9.40    0.60
   0   4   2    9.30    0.60
   0   4   2    8.80    0.60
   0   4  -2    9.30    0.50
   0   4  -2    9.70    0.60
   0   4   2    9.90    0.50
   0   4  -2    9.80    0.50
   0   4  -2    9.80    0.40
   0   4   2   11.10    0.50
   0   4   2    9.10    0.60
   0   4  -2    9.00    0.50
   1  -4   2  884.61   24.10
   1  -4   2  857.51   24.00
   1  -4   2  842.82   24.30
  -1  -4  -2  868.71   24.40
  -1  -4  -2  867.41   24.30
   1  -4   2  872.01   24.10
  -1  -4  -2  851.31   24.30
  -1  -4  -2  851.01   24.10
  -1  -4  -2  864.01   24.10
   1  -4   2  831.72   24.20
   1  -4   2  832.52   24.30
   1   4   2  824.02   24.10
   1   4   2  899.11   24.20
  -1   4  -2  802.92   24.30
  -1   4  -2  785.22   24.10
  -1   4  -2  847.42   24.00
   1   4   2  850.41   24.30
  -1   4  -2  839.42   24.10
   1   4   2  837.72   24.40
  -1   4  -2  848.92   24.30
   1   4   2  867.11   24.30
   1   4   2  849.52   24.10
  -1   4  -2  869.61   24.30
   2  -4   2    4.40    0.60
  -2  -4  -2    4.70    0.50
   2  -4   2    6.00    0.40
  -2  -4  -2    5.50    0.50
  -2  -4  -2    5.00    0.60
   2  -4   2    5.10    0.40
   2  -4   2    5.50    0.70
  -2  -4  -2    5.40    0.80
   2  -4   2    5.20    0.30
   2   4   2    5.80    0.40
  -2   4  -2    5.80    0.30
  -2   4  -2    6.20    0.50
   2   4   2    5.60    0.70
  -2   4  -2    3.90    0.60
  -2   4  -2    5.30    0.60
   2   4   2    5.60    0.70
   2   4   2    5.50    0.60
  -2   4  -2    5.10    0.50
   2   4   2    5.60    0.40
  -3  -4  -2  208.58    6.60
   3  -4   2  211.08    6.10
   3  -4   2  199.28    6.50
   3  -4   2  207.98    6.50
  -3  -4  -2  207.88    6.30
   3  -4   2  209.38    6.20
   3  -4   2  203.98    6.40
  -3  -4  -2  205.28    6.70
   3  -4   2  214.68    6.10
   3  -4   2  216.28    6.20
  -3  -4  -2  206.28    6.30
  -3   4  -2  210.98    6.50
  -3   4  -2  214.48    6.10
   3   4   2  206.48    6.60
   3   4   2  217.88    6.20
   3   4   2  207.08    6.60
   3   4   2  216.78    6.40
   3   4   2  200.48    6.50
   3   4   2  203.88    6.20
  -3   4  -2  206.78    6.20
  -3   4  -2  208.58    6.60
   4  -4   2   17.50    1.20
  -4  -4  -2   16.20    1.10
   4  -4   2   17.00    1.30
  -4  -4  -2   18.40    1.30
   4  -4   2   17.80    1.20
   4  -4   2   17.00    1.30
  -4  -4  -2   16.60    1.10
   4  -4   2   15.70    1.10
   4  -4   2   17.20    1.00
  -4  -4  -2   16.70    1.20
   4  -4   2   18.20    0.90
  -4  -4  -2   19.00    1.50
   4  -4   2   17.00    0.90
  -4   4  -2   15.50    1.10
   4   4   2   18.20    1.20
  -4   4  -2   18.30    0.90
   4   4   2   19.10    1.00
  -4   4  -2   18.80    1.40
   4   4   2   15.70    1.30
  -4   4  -2   17.30    1.10
   4   4   2   18.50    1.40
   4   4   2   16.30    1.10
  -4   4  -2   16.90    1.20
   4   4   2   17.20    1.30
   5  -4   2  123.59    4.30
   5  -4   2  130.19    4.10
   5  -4   2  127.69    4.30
   5  -4   2  127.49    4.00
  -5  -4  -2  115.69    4.20
   5  -4   2  131.69    4.50
   5  -4   2  129.49    4.10
  -5  -4  -2  127.89    4.60
  -5  -4  -2  129.39    4.40
   5  -4   2  123.99    4.00
   5  -4   2  125.09    5.10
  -5  -4  -2  127.79    4.80
  -5   4  -2  118.09    4.10
   5   4   2  124.29    4.30
   5   4   2  128.09    4.00
  -5   4  -2  127.59    4.30
  -5   4  -2  129.09    4.50
   5   4   2  132.79    4.50
  -5   4  -2  119.69    4.60
   5   4   2  134.79    4.10
  -5   4  -2  125.49    4.20
   5   4   2  127.19    4.30
   6  -4   2    2.00    1.00
   6  -4   2    2.00    0.80
   6  -4   2    4.20    0.90
   6  -4   2    1.70    0.80
  -6  -4  -2    2.90    1.00
   6  -4   2    2.40    0.70
   6  -4   2    2.80    0.60
  -6  -4  -2    2.30    1.00
  -6  -4  -2    3.40    1.00
  -6  -4  -2    2.90    0.90
   6  -4   2    3.60    0.60
  -6   4  -2    2.00    0.80
   6   4   2    3.50    0.90
   6   4   2    3.00    0.60
  -6   4  -2    2.60    0.80
   6   4   2    4.10    1.00
   6   4   2    3.80    0.70
  -6   4  -2    3.00    0.60
   6   4   2    2.60    1.00
  -7  -4  -2   74.09    3.60
  -7  -4  -2   77.39    3.50
   7  -4   2   70.89    3.10
  -7  -4  -2   75.79    3.20
   7  -4   2   65.09    2.80
   7  -4   2   75.39    2.70
   7  -4   2   76.69    3.30
   7  -4   2   74.59    2.90
   7   4   2   73.19    2.80
   7   4   2   71.39    3.30
  -7   4  -2   75.89    3.40
  -7   4  -2   70.29    3.20
   7   4   2   72.79    2.80
   8  -4   2    5.70    1.40
   8  -4   2    4.80    0.80
  -8  -4  -2    6.50    1.20
  -8  -4  -2    4.10    1.50
   8  -4   2    3.80    1.00
   8  -4   2    4.10    1.20
   8  -4   2    4.90    1.40
  -8   4  -2    6.20    1.20
   8   4   2    4.10    0.80
  -8   4  -2    3.80    1.50
   8   4   2    4.40    1.30
   8   4   2    6.00    1.00
  -9  -4  -2   51.39    3.00
   9  -4   2   51.19    2.40
   9  -4   2   54.49    3.00
  -9  -4  -2   53.09    3.60
  -9  -4  -2   50.79    3.10
   9  -4   2   51.89    3.00
   9  -4   2   49.00    2.50
   9  -4   2   48.20    3.20
   9   4   2   54.89    2.60
   9   4   2   53.79    2.90
   9   4   2   49.80    3.30
   9   4   2   49.60    2.40
  -9   4  -2   49.80    3.00
   9   4   2   50.49    3.00
 -10  -4  -2    4.60    2.10
  10  -4   2    6.60    1.40
  10  -4   2    7.20    1.30
  10  -4   2    7.60    1.70
  10  -4   2    8.50    1.90
  10  -4   2    5.00    1.70
 -10  -4  -2   10.00    2.30
 -10   4  -2    9.30    1.90
  10   4   2    5.60    1.70
  10   4   2    7.30    1.40
  10   4   2    8.20    2.10
  10   4   2    9.00    1.40
  11  -4   2   -0.40    1.80
  11  -4   2    0.30    1.90
  11  -4   2   -2.00    1.60
 -11  -4  -2    3.40    2.40
  11  -4   2   -1.00    1.80
  11   4   2    0.30    1.90
  11   4   2    0.60    1.30
  11   4   2    0.60    2.00
  11  -5  -2   36.70    2.90
  11  -5  -2   36.30    2.80
  11  -5  -2   36.30    3.00
 -11  -5   2   41.20    3.80
  11  -5  -2   40.80    3.60
 -11  -5   2   37.40    4.00
  11   5  -2   40.00    3.40
 -11   5   2   34.10    2.70
  11   5  -2   31.60    3.40
 -11   5   2   36.90    3.50
  11   5  -2   30.60    2.60
  11   5  -2   41.70    3.00
  10  -5  -2   14.60    1.90
 -10  -5   2   12.70    2.20
  10  -5  -2   13.70    2.10
 -10  -5   2   12.50    2.20
  10  -5  -2   12.60    1.50
  10  -5  -2   13.90    1.60
 -10   5   2   14.00    2.10
  10   5  -2   13.70    1.70
  10   5  -2   13.60    2.10
  10   5  -2   12.70    1.40
   9  -5  -2   13.50    1.50
   9  -5  -2   11.40    1.70
   9  -5  -2   17.50    1.60
  -9  -5   2   11.00    1.30
   9  -5  -2   11.50    1.30
  -9  -5   2   13.00    1.80
  -9  -5   2   12.70    1.90
  -9   5   2   15.20    1.50
  -9   5   2   17.00    2.00
   9   5  -2   15.30    1.50
   9   5  -2   11.40    1.60
   9   5  -2   13.20    2.40
   9   5  -2   13.30    1.40
   8  -5  -2   23.20    2.10
   8  -5  -2   26.10    1.80
   8  -5  -2   28.20    2.00
   8  -5  -2   28.10    1.70
  -8  -5   2   30.60    2.40
  -8  -5   2   28.10    1.70
  -8  -5   2   32.60    2.50
   8  -5  -2   32.30    2.40
  -8   5   2   29.40    2.30
   8   5  -2   26.10    1.90
   8   5  -2   29.70    2.00
   8   5  -2   26.90    1.60
   8   5  -2   30.60    2.10
  -8   5   2   30.00    2.00
  -7  -5   2    9.10    1.40
   7  -5  -2   10.80    1.20
   7  -5  -2   10.50    1.10
   7  -5  -2   12.10    1.40
   7  -5  -2   11.50    1.60
  -7  -5   2    9.90    1.20
   7  -5  -2   11.60    1.10
  -7  -5   2   10.80    1.40
   7   5  -2   10.70    1.20
   7   5  -2   10.60    1.20
  -7   5   2   12.80    1.50
   7   5  -2   11.80    1.30
  -7   5   2   11.30    1.10
   6  -5  -2   55.49    2.60
  -6  -5   2   52.19    2.80
   6  -5  -2   49.40    2.10
  -6  -5   2   54.29    2.00
   6  -5  -2   53.09    2.10
   6  -5  -2   54.59    2.40
   6  -5  -2   50.99    2.20
   6  -5  -2   53.99    2.20
  -6  -5   2   53.09    2.70
  -6   5   2   53.89    2.50
   6   5  -2   54.99    2.30
   6   5  -2   51.89    2.20
   6   5  -2   54.69    2.00
  -6   5   2   53.09    2.60
  -6   5   2   53.09    2.20
  -5  -5   2   25.80    1.20
   5  -5  -2   24.60    1.60
   5  -5  -2   26.00    1.10
  -5  -5   2   27.60    1.80
   5  -5  -2   25.10    1.20
   5  -5  -2   25.50    1.30
  -5  -5   2   25.00    1.60
   5  -5  -2   28.60    1.60
  -5  -5   2   25.00    1.70
   5  -5  -2   26.50    1.50
   5  -5  -2   25.70    1.20
  -5   5   2   28.00    1.70
  -5   5   2   24.20    1.50
   5   5  -2   28.00    1.40
   5   5  -2   27.90    1.40
  -5   5   2   25.90    1.50
  -5   5   2   27.20    1.40
   5   5  -2   24.70    1.70
  -5   5   2   26.20    1.20
   5   5  -2   27.30    1.10
  -4  -5   2    2.30    0.30
  -4  -5   2    2.80    0.70
   4  -5  -2    2.90    0.60
   4  -5  -2    2.60    0.60
   4  -5  -2    2.20    0.30
   4  -5  -2    2.20    0.30
   4  -5  -2    1.80    0.50
  -4  -5   2    2.60    0.70
   4  -5  -2    2.30    0.50
  -4  -5   2    2.50    0.60
  -4  -5   2    1.90    0.50
   4   5  -2    1.60    0.40
  -4   5   2    2.40    0.50
   4   5  -2    2.10    0.50
   4   5  -2    2.50    0.60
  -4   5   2    3.00    0.60
   4   5  -2    2.40    0.30
   4   5  -2    2.30    0.70
   4   5  -2    1.10    0.50
   3  -5  -2    1.80    0.30
   3  -5  -2    2.00    0.50
  -3  -5   2    1.30    0.50
  -3  -5   2    0.90    0.40
  -3  -5   2    1.10    0.40
  -3  -5   2    1.80    0.60
   3  -5  -2    1.80    0.30
  -3  -5   2    2.00    0.30
   3  -5  -2    1.40    0.40
   3   5  -2    1.30    0.40
  -3   5   2    1.70    0.50
   3   5  -2    1.60    0.40
  -3   5   2    1.50    0.40
  -3   5   2    1.00    0.40
   3   5  -2    1.00    0.30
   3   5  -2    2.20    0.50
   3   5  -2    1.90    0.50
  -3   5   2    2.30    0.40
   3   5  -2    1.90    0.20
  -2  -5   2 2069.59   59.59
  -2  -5   2 2101.49   59.69
  -2  -5   2 2092.69   59.59
   2  -5  -2 2049.70   59.49
   2  -5  -2 2164.38   59.89
   2  -5  -2 2123.39   59.69
   2  -5  -2 2158.08   59.59
   2   5  -2 2034.00   59.59
   2   5  -2 2140.29   59.69
   2   5  -2 2034.50   59.59
   2   5  -2 2198.68   59.69
   2   5  -2 2078.39   59.49
   2   5  -2 2140.89   59.69
  -2   5   2 2038.20   59.69
  -2   5   2 2097.19   59.69
  -2   5   2 2199.48   59.49
  -2   5   2 2081.69   59.49
  -1  -5   2  690.93   19.30
   1  -5  -2  713.13   19.30
  -1  -5   2  672.83   19.20
   1  -5  -2  668.53   19.20
  -1  -5   2  680.73   19.30
  -1  -5   2  661.23   19.40
   1  -5  -2  690.93   19.40
  -1  -5   2  645.54   19.40
   1   5  -2  646.44   19.30
   1   5  -2  690.73   19.30
  -1   5   2  679.73   19.20
   1   5  -2  693.33   19.40
  -1   5   2  667.73   19.30
  -1   5   2  683.43   19.30
   1   5  -2  664.13   19.20
  -1   5   2  698.23   19.40
  -1   5   2  691.83   19.20
  -1   5   2  670.13   19.10
   1   5  -2  621.94   19.30
   0  -5   2   16.20    0.70
   0  -5  -2   17.70    0.90
   0  -5   2   15.30    0.80
   0  -5   2   16.20    0.70
   0  -5  -2   16.50    0.70
   0  -5   2   15.70    0.80
   0  -5  -2   16.60    0.80
   0  -5  -2   16.30    0.70
   0  -5   2   16.20    0.80
   0  -5   2   16.10    0.80
   0  -5  -2   15.00    0.90
   0   5  -2   16.00    0.80
   0   5  -2   16.00    0.60
   0   5  -2   16.30    0.70
   0   5  -2   16.20    0.80
   0   5  -2   17.30    0.80
   0   5   2   16.40    0.90
   0   5   2   15.20    0.80
   0   5   2   16.00    0.70
   0   5   2   15.70    0.70
   0   5   2   15.20    0.80
   0   5   2   16.70    0.80
   1  -5   2   40.40    1.20
  -1  -5  -2   39.80    1.50
  -1  -5  -2   39.60    1.40
   1  -5   2   37.60    1.40
  -1  -5  -2   39.10    1.60
   1  -5   2   38.70    1.30
  -1  -5  -2   39.60    1.30
   1  -5   2   41.50    1.60
   1  -5   2   37.30    1.50
   1   5   2   41.20    1.50
   1   5   2   39.60    1.50
  -1   5  -2   38.40    1.40
  -1   5  -2   39.10    1.20
  -1   5  -2   39.60    1.30
   1   5   2   41.00    1.60
  -1   5  -2   38.90    1.50
   1   5   2   40.70    1.70
  -1   5  -2   41.80    1.50
   1   5   2   39.20    1.30
   2  -5   2  360.86   11.40
   2  -5   2  412.56   11.20
   2  -5   2  385.66   11.10
  -2  -5  -2  378.36   11.20
  -2  -5  -2  357.76   11.30
   2  -5   2  388.76   11.40
  -2  -5  -2  388.36   11.20
  -2  -5  -2  392.46   11.50
   2  -5   2  393.86   10.90
   2  -5   2  389.16   11.30
  -2  -5  -2  370.66   11.60
   2   5   2  387.56   11.50
  -2   5  -2  368.06   11.30
   2   5   2  395.26   11.30
   2   5   2  372.86   11.40
  -2   5  -2  382.76   11.40
   2   5   2  393.66   11.50
   2   5   2  396.76   11.20
   2   5   2  405.06   11.10
  -2   5  -2  399.86   11.10
  -2   5  -2  400.16   11.50
  -2   5  -2  384.06   11.00
   3  -5   2  618.94   17.10
  -3  -5  -2  578.04   17.30
   3  -5   2  614.74   17.30
   3  -5   2  587.24   17.40
   3  -5   2  606.04   16.80
   3  -5   2  572.04   17.30
  -3  -5  -2  571.94   17.20
   3  -5   2  602.74   17.00
  -3  -5  -2  600.54   17.60
  -3  -5  -2  583.04   17.50
  -3  -5  -2  582.54   17.10
   3   5   2  576.34   17.50
   3   5   2  606.34   17.10
  -3   5  -2  563.84   17.30
   3   5   2  617.34   17.40
  -3   5  -2  600.84   16.90
   3   5   2  595.24   17.20
   3   5   2  613.94   17.50
  -3   5  -2  588.64   17.40
   3   5   2  599.54   17.10
  -3   5  -2  583.14   17.20
  -3   5  -2  612.84   17.10
   4  -5   2   49.30    1.80
   4  -5   2   48.10    2.00
   4  -5   2   41.60    2.10
  -4  -5  -2   50.89    2.40
   4  -5   2   45.70    1.70
  -4  -5  -2   44.20    2.00
  -4  -5  -2   43.80    2.10
  -4  -5  -2   46.00    1.90
   4  -5   2   48.00    2.20
   4  -5   2   47.70    1.60
   4  -5   2   47.40    2.00
   4  -5   2   46.50    1.60
   4  -5   2   46.60    2.10
  -4   5  -2   47.60    1.60
  -4   5  -2   46.20    2.20
   4   5   2   48.30    1.70
   4   5   2   46.00    1.90
   4   5   2   46.20    2.30
   4   5   2   47.90    2.10
  -4   5  -2   43.40    2.10
  -4   5  -2   47.30    1.80
   4   5   2   43.70    2.30
  -4   5  -2   43.80    1.90
   4   5   2   45.10    1.70
  -5  -5  -2    2.60    0.80
   5  -5   2    1.90    0.80
   5  -5   2    1.80    0.50
  -5  -5  -2    2.20    1.00
   5  -5   2    1.10    0.60
   5  -5   2    2.30    0.50
  -5  -5  -2    1.60    0.70
  -5  -5  -2    2.80    0.80
   5  -5   2    1.90    0.60
   5  -5   2    1.30    0.70
   5  -5   2    1.70    0.50
   5   5   2    1.70    0.70
  -5   5  -2    1.90    0.60
  -5   5  -2    1.80    0.70
   5   5   2    2.10    0.60
  -5   5  -2    2.30    0.50
  -5   5  -2    1.30    0.70
   5   5   2    2.30    0.50
   5   5   2    2.00    0.80
  -6  -5  -2    3.20    1.10
   6  -5   2    5.20    0.70
  -6  -5  -2    5.60    1.20
   6  -5   2    5.40    0.80
  -6  -5  -2    4.80    1.20
   6  -5   2    4.90    0.90
   6  -5   2    4.30    0.80
   6  -5   2    4.50    0.60
  -6  -5  -2    4.80    0.90
   6  -5   2    5.10    1.10
  -6   5  -2    4.00    0.70
   6   5   2    5.20    0.80
   6   5   2    3.20    0.90
  -6   5  -2    4.00    0.90
   6   5   2    4.50    1.10
   6   5   2    3.40    0.90
  -6   5  -2    3.90    1.10
   6   5   2    3.90    0.70
   7  -5   2   18.70    1.50
  -7  -5  -2   20.90    2.30
   7  -5   2   18.50    1.40
   7  -5   2   18.40    1.80
   7  -5   2   17.30    1.70
  -7  -5  -2   16.60    1.90
   7  -5   2   18.30    1.30
  -7  -5  -2   18.00    1.80
   7   5   2   17.30    1.70
  -7   5  -2   19.10    1.70
   7   5   2   20.80    1.30
  -7   5  -2   17.30    1.80
   7   5   2   19.10    1.40
  -8  -5  -2    2.00    1.30
   8  -5   2    1.80    1.20
  -8  -5  -2   -0.60    1.40
   8  -5   2    0.70    1.10
   8  -5   2    0.90    1.00
   8  -5   2    0.60    0.70
   8  -5   2    1.80    0.80
  -8  -5  -2    1.80    1.20
   8   5   2    0.60    0.80
   8   5   2    0.80    0.80
  -8   5  -2    0.90    1.10
   8   5   2    1.20    1.10
   9  -5   2   14.00    1.70
  -9  -5  -2   11.40    1.80
   9  -5   2   14.40    1.60
   9  -5   2   15.50    1.90
   9  -5   2   13.50    1.80
  -9  -5  -2   13.60    1.90
  -9  -5  -2   17.40    2.50
   9  -5   2   13.90    1.70
   9   5   2   15.50    1.50
  -9   5  -2   19.10    2.30
   9   5   2   14.90    1.70
   9   5   2   14.50    1.80
 -10  -5  -2   40.90    3.90
  10  -5   2   38.40    2.90
  10  -5   2   38.40    3.20
  10  -5   2   34.50    2.80
  10  -5   2   39.20    3.10
  10   5   2   35.00    2.90
  10   5   2   36.00    3.20
  10   5   2   39.40    3.60
  10   5   2   36.80    2.30
  10   5   2   35.50    3.40
 -10   5  -2   36.10    3.30
  11  -6  -2    0.10    1.60
 -11  -6   2    2.30    2.20
  11  -6  -2   -0.50    2.00
 -11  -6   2    2.30    2.10
  11  -6  -2   -3.30    1.50
  11  -6  -2   -2.50    1.60
 -11   6   2    2.20    2.00
 -11   6   2    1.20    1.60
  11   6  -2    2.10    1.70
  11   6  -2    0.30    1.30
  11   6  -2   -1.40    1.80
  10  -6  -2   52.69    2.90
 -10  -6   2   52.69    4.00
  10  -6  -2   48.00    3.40
  10  -6  -2   48.50    3.70
  10  -6  -2   50.99    3.30
 -10  -6   2   56.09    3.80
 -10   6   2   49.30    3.40
  10   6  -2   48.10    2.80
  10   6  -2   53.59    3.00
  10   6  -2   53.49    3.60
 -10   6   2   58.39    3.70
  -9  -6   2   14.40    1.60
  -9  -6   2   18.10    2.20
   9  -6  -2   18.10    1.70
   9  -6  -2   18.40    2.10
   9  -6  -2   14.40    1.60
   9  -6  -2   18.40    1.90
   9  -6  -2   15.40    1.60
  -9   6   2   16.70    2.00
   9   6  -2   13.80    1.80
   9   6  -2   18.60    1.60
   9   6  -2   17.10    1.50
  -9   6   2   17.40    1.90
   9   6  -2   18.20    1.80
  -8  -6   2   15.30    2.00
   8  -6  -2   17.70    1.80
   8  -6  -2   15.50    1.90
   8  -6  -2   18.00    1.40
  -8  -6   2   21.10    2.00
  -8  -6   2   16.30    1.50
   8  -6  -2   17.30    1.50
   8   6  -2   16.90    1.30
   8   6  -2   17.70    1.40
   8   6  -2   20.00    2.30
   8   6  -2   17.50    1.70
  -8   6   2   18.60    1.70
  -8   6   2   16.30    2.00
   7  -6  -2  392.16   11.30
   7  -6  -2  386.26   11.50
  -7  -6   2  385.36   12.20
  -7  -6   2  385.96   12.20
   7  -6  -2  382.86   11.80
   7  -6  -2  378.66   11.40
   7   6  -2  387.36   11.70
   7   6  -2  345.27   11.60
  -7   6   2  396.86   11.60
   7   6  -2  402.96   11.70
   7   6  -2  391.26   11.30
  -7   6   2  375.66   12.00
  -6  -6   2    1.60    0.90
  -6  -6   2    2.00    1.10
  -6  -6   2    3.00    0.60
   6  -6  -2    3.70    0.70
   6  -6  -2    3.10    0.50
   6  -6  -2    3.20    0.80
   6  -6  -2    3.70    0.70
   6  -6  -2    3.50    1.00
   6  -6  -2    3.50    0.80
  -6   6   2    3.30    1.00
   6   6  -2    2.80    0.70
   6   6  -2    4.10    0.70
  -6   6   2    2.80    0.80
   6   6  -2    2.90    0.60
  -6   6   2    3.30    0.80
  -5  -6   2   41.50    1.60
   5  -6  -2   41.80    2.10
   5  -6  -2   44.70    1.50
   5  -6  -2   45.20    2.10
  -5  -6   2   44.30    2.40
   5  -6  -2   45.70    1.80
  -5  -6   2   40.20    2.20
   5  -6  -2   42.70    1.80
   5  -6  -2   44.80    1.60
   5   6  -2   44.20    1.90
   5   6  -2   42.90    2.20
  -5   6   2   44.50    1.90
  -5   6   2   44.60    2.20
   5   6  -2   45.40    1.60
  -5   6   2   41.80    1.90
   5   6  -2   42.60    1.90
   4  -6  -2  785.32   21.50
   4  -6  -2  756.62   21.20
  -4  -6   2  766.72   22.00
   4  -6  -2  782.82   21.80
   4  -6  -2  756.62   21.40
  -4  -6   2  743.93   21.90
   4  -6  -2  776.92   21.10
   4  -6  -2  734.73   21.80
   4  -6  -2  731.93   21.60
  -4  -6   2  706.73   21.70
  -4  -6   2  761.02   21.30
  -4  -6   2  698.63   21.60
  -4   6   2  719.83   21.70
   4   6  -2  744.63   21.70
   4   6  -2  768.42   21.60
   4   6  -2  762.12   21.60
  -4   6   2  776.42   21.50
  -4   6   2  752.32   21.80
   4   6  -2  689.43   21.60
   4   6  -2  770.42   21.20
  -4   6   2  751.62   21.50
   4   6  -2  718.93   21.80
   3  -6  -2    7.70    0.60
  -3  -6   2    7.50    0.50
   3  -6  -2    6.40    0.70
  -3  -6   2    7.60    0.90
   3  -6  -2    7.30    0.70
  -3  -6   2    7.50    0.70
  -3  -6   2    7.70    0.90
  -3  -6   2    6.90    0.80
   3   6  -2    7.20    0.80
  -3   6   2    7.30    0.80
   3   6  -2    9.50    1.00
   3   6  -2    7.90    0.70
   3   6  -2    6.60    0.70
  -3   6   2    6.60    0.70
  -3   6   2    7.10    0.80
   3   6  -2    8.10    0.70
   3   6  -2    7.20    0.50
  -2  -6   2   18.20    1.10
  -2  -6   2   18.60    0.90
   2  -6  -2   19.10    0.90
  -2  -6   2   20.30    0.80
   2  -6  -2   17.80    1.10
   2  -6  -2   18.30    0.80
   2  -6  -2   17.00    0.90
  -2  -6   2   18.60    1.20
   2   6  -2   18.60    0.90
  -2   6   2   18.60    0.80
   2   6  -2   17.00    1.00
   2   6  -2   18.90    0.90
  -2   6   2   18.10    1.10
   2   6  -2   16.90    1.10
   2   6  -2   17.60    0.90
  -2   6   2   17.80    0.90
   1  -6  -2   72.49    2.30
  -1  -6   2   70.99    2.60
  -1  -6   2   74.39    2.40
   1  -6  -2   75.99    2.50
   1  -6  -2   72.49    2.50
  -1  -6   2   71.99    2.40
  -1  -6   2   73.59    2.40
   1  -6  -2   72.19    2.30
  -1  -6   2   69.99    2.50
   1   6  -2   72.59    2.50
   1   6  -2   73.59    2.40
   1   6  -2   72.49    2.30
  -1   6   2   69.49    2.40
  -1   6   2   71.39    2.40
  -1   6   2   72.69    2.30
   1   6  -2   73.99    2.40
  -1   6   2   70.39    2.50
  -1   6   2   72.39    2.20
   1   6  -2   75.79    2.50
  -1   6   2   70.59    2.30
   1   6  -2   74.39    2.30
   0  -6   2  199.58    5.80
   0  -6  -2  182.18    6.10
   0  -6  -2  193.58    5.80
   0  -6   2  192.88    5.90
   0  -6  -2  200.98    5.70
   0  -6  -2  198.88    5.70
   0  -6   2  196.18    5.80
   0  -6   2  193.78    5.60
   0  -6   2  189.78    5.70
   0  -6   2  193.38    5.90
   0   6  -2  200.18    5.70
   0   6   2  187.18    5.90
   0   6   2  197.08    5.80
   0   6  -2  189.48    5.80
   0   6  -2  187.68    5.90
   0   6  -2  187.38    5.70
   0   6  -2  193.18    5.60
   0   6   2  200.08    5.80
   0   6   2  191.78    5.90
   1  -6   2  251.07    7.50
  -1  -6  -2  259.97    7.80
  -1  -6  -2  260.07    7.30
  -1  -6  -2  254.27    7.40
   1  -6   2  252.87    7.60
  -1  -6  -2  245.98    7.60
   1  -6   2  250.47    7.30
   1  -6   2  244.08    7.50
   1  -6   2  257.47    7.20
   1  -6   2  253.27    7.30
  -1   6  -2  251.57    7.30
  -1   6  -2  249.28    7.40
  -1   6  -2  251.17    7.50
   1   6   2  242.28    7.30
   1   6   2  250.37    7.50
  -1   6  -2  250.67    7.20
   1   6   2  253.17    7.60
   1   6   2  244.38    7.50
  -1   6  -2  246.28    7.50
   1   6   2  253.27    7.60
  -2  -6  -2   38.90    1.80
   2  -6   2   39.80    1.60
   2  -6   2   38.80    1.20
   2  -6   2   36.20    1.70
   2  -6   2   38.10    1.70
   2  -6   2   39.80    1.40
   2  -6   2   38.10    1.30
  -2  -6  -2   38.50    1.80
  -2  -6  -2   39.30    1.50
  -2  -6  -2   32.00    1.70
  -2  -6  -2   38.20    1.50
  -2   6  -2   38.00    1.60
   2   6   2   38.50    1.80
  -2   6  -2   39.00    1.50
  -2   6  -2   37.70    1.60
   2   6   2   40.60    1.60
   2   6   2   38.30    1.40
   2   6   2   36.80    1.40
   2   6   2   39.30    1.70
  -2   6  -2   38.50    1.30
   2   6   2   38.00    1.80
  -2   6  -2   38.50    1.20
  -3  -6  -2    0.70    0.40
  -3  -6  -2    1.20    0.70
   3  -6   2    1.20    0.50
  -3  -6  -2    1.90    0.70
   3  -6   2    1.60    0.20
   3  -6   2    1.50    0.50
  -3  -6  -2    1.40    0.50
   3  -6   2    1.20    0.30
  -3  -6  -2    1.00    0.50
   3  -6   2    1.90    0.60
   3  -6   2    2.00    0.40
  -3   6  -2    1.70    0.30
  -3   6  -2    1.50    0.50
  -3   6  -2    1.80    0.40
   3   6   2    2.80    0.80
  -3   6  -2    1.20    0.40
   3   6   2    2.10    0.50
   3   6   2    1.80    0.40
   3   6   2    1.70    0.60
   3   6   2    2.00    0.70
   3   6   2    1.20    0.30
   4  -6   2    4.00    0.60
  -4  -6  -2    3.10    0.70
   4  -6   2    2.40    0.40
   4  -6   2    3.20    0.50
  -4  -6  -2    3.10    0.80
   4  -6   2    2.50    0.60
   4  -6   2    3.10    0.40
  -4  -6  -2    2.70    0.90
   4  -6   2    3.50    0.80
  -4  -6  -2    2.70    0.70
  -4   6  -2    3.30    0.80
   4   6   2    3.90    0.50
  -4   6  -2    2.60    0.70
  -4   6  -2    3.70    0.40
   4   6   2    3.50    0.80
   4   6   2    2.70    0.70
  -4   6  -2    3.70    0.60
   4   6   2    2.80    0.50
   5  -6   2   37.20    2.00
  -5  -6  -2   33.20    1.90
   5  -6   2   34.40    1.40
  -5  -6  -2   34.60    2.20
   5  -6   2   35.30    1.80
   5  -6   2   36.90    1.90
   5  -6   2   36.90    1.90
  -5  -6  -2   34.20    2.10
   5  -6   2   33.80    1.40
   5  -6   2   35.10    1.40
  -5  -6  -2   35.40    1.90
  -5   6  -2   33.90    1.40
   5   6   2   39.10    1.50
   5   6   2   33.20    1.90
   5   6   2   34.40    1.80
   5   6   2   37.70    1.60
  -5   6  -2   33.80    1.80
  -5   6  -2   30.40    1.60
   6  -6   2   87.99    3.50
  -6  -6  -2   85.39    4.00
  -6  -6  -2   81.59    3.50
   6  -6   2   89.79    3.00
   6  -6   2   90.19    3.40
  -6  -6  -2   92.19    3.90
   6  -6   2   88.89    3.60
   6  -6   2   88.09    3.00
  -6  -6  -2   89.79    3.50
   6  -6   2   89.69    3.00
  -6   6  -2   90.09    3.00
   6   6   2   85.19    3.70
  -6   6  -2   82.19    3.50
   6   6   2   92.59    3.10
   6   6   2   88.69    3.70
   6   6   2   86.29    3.40
   6   6   2   89.39    3.10
   7  -6   2  222.88    6.80
  -7  -6  -2  218.28    7.20
   7  -6   2  222.68    7.40
   7  -6   2  221.58    6.70
   7  -6   2  211.08    7.60
  -7  -6  -2  222.08    7.90
   7  -6   2  211.78    6.70
   7  -6   2  227.58    7.20
  -7  -6  -2  211.18    7.80
   7   6   2  227.68    6.80
   7   6   2  208.08    7.50
  -7   6  -2  218.68    6.70
   7   6   2  217.98    6.90
  -7   6  -2  219.98    7.30
   8  -6   2   12.10    1.40
   8  -6   2   10.40    1.40
  -8  -6  -2    9.50    1.90
  -8  -6  -2   11.60    1.60
   8  -6   2   12.20    1.60
   8  -6   2   11.50    1.30
  -8  -6  -2   17.00    2.00
   8   6   2   12.10    1.40
   8   6   2   12.50    1.60
  -8   6  -2   11.80    1.60
   8   6   2   12.70    1.40
  -9  -6  -2    2.30    1.40
   9  -6   2    0.20    1.00
  -9  -6  -2   -1.00    1.50
  -9  -6  -2    3.00    1.80
   9  -6   2    2.10    1.40
   9  -6   2   -1.90    1.10
   9  -6   2    1.10    0.90
   9   6   2   -0.20    1.40
   9   6   2    2.40    0.90
   9   6   2    1.30    1.00
  10  -6   2    2.90    1.80
  10  -6   2    0.70    1.90
 -10  -6  -2    3.40    2.20
  10  -6   2    0.60    1.50
  10  -6   2    3.40    1.80
 -10  -6  -2    1.20    1.70
  10   6   2    2.80    1.30
  10   6   2    2.90    1.00
 -10   6  -2    3.00    1.80
  10   6   2    4.20    1.60
  10   6   2    0.70    1.60
 -11  -7   2    1.80    2.30
  11  -7  -2   -2.30    2.10
 -11  -7   2    0.70    2.10
  11  -7  -2    0.50    1.70
  11   7  -2    0.50    1.30
 -11   7   2    1.00    2.00
  11   7  -2   -2.60    1.90
  11   7  -2   -2.30    1.50
 -10  -7   2   70.59    4.30
 -10  -7   2   63.79    4.30
  10  -7  -2   66.49    4.20
  10  -7  -2   62.59    3.60
  10  -7  -2   68.79    3.40
  10  -7  -2   68.99    3.30
  10   7  -2   68.39    3.30
 -10   7   2   66.29    3.50
 -10   7   2   61.99    3.70
  10   7  -2   68.09    3.40
  10   7  -2   73.79    4.10
  -9  -7   2    3.10    1.90
   9  -7  -2    1.70    1.00
   9  -7  -2    1.20    1.10
   9  -7  -2   -0.10    0.80
  -9  -7   2    2.90    1.60
   9  -7  -2    0.10    1.20
   9   7  -2    2.40    1.40
   9   7  -2    0.30    1.00
  -9   7   2    0.40    1.40
   9   7  -2   -0.30    0.90
  -9   7   2    0.20    1.10
  -8  -7   2    5.20    1.40
  -8  -7   2    5.10    1.50
   8  -7  -2    3.90    0.80
  -8  -7   2    2.40    0.90
   8  -7  -2    4.70    0.90
  -8   7   2    6.10    1.10
   8   7  -2    4.00    0.80
   8   7  -2    4.30    1.00
   8   7  -2    3.50    0.90
   7  -7  -2   20.30    1.50
   7  -7  -2   21.00    1.50
   7  -7  -2   17.60    1.70
  -7  -7   2   20.20    2.30
  -7  -7   2   19.60    1.40
  -7  -7   2   19.60    1.90
   7  -7  -2   19.50    1.80
  -7   7   2   22.00    1.90
   7   7  -2   19.70    1.50
  -7   7   2   19.30    1.60
   7   7  -2   17.80    1.30
   7   7  -2   17.80    1.50
   6  -7  -2   89.79    2.80
   6  -7  -2   86.89    3.10
  -6  -7   2   85.09    3.80
   6  -7  -2   83.39    3.00
  -6  -7   2   88.79    3.80
  -6  -7   2   91.29    3.00
   6  -7  -2   90.39    3.50
   6  -7  -2   86.39    2.90
   6  -7  -2   81.69    3.50
   6   7  -2   87.49    2.90
  -6   7   2   76.99    3.40
  -6   7   2   87.59    3.20
   6   7  -2   86.69    3.20
   6   7  -2   94.59    3.30
  -6   7   2   86.49    3.60
   5  -7  -2  117.29    3.80
   5  -7  -2  117.09    4.20
  -5  -7   2  121.69    4.50
   5  -7  -2  110.99    3.70
   5  -7  -2  117.39    3.40
  -5  -7   2  116.59    3.70
   5  -7  -2  117.89    3.50
  -5  -7   2  120.79    4.50
  -5   7   2  113.79    4.00
   5   7  -2  118.19    3.90
  -5   7   2  110.79    4.30
   5   7  -2  120.59    3.60
   5   7  -2  118.99    3.90
  -5   7   2  118.69    3.90
  -4  -7   2  308.87    8.90
  -4  -7   2  262.97    9.30
   4  -7  -2  321.47    9.10
  -4  -7   2  312.67    9.60
  -4  -7   2  312.67    9.60
   4  -7  -2  306.27    9.40
   4  -7  -2  308.77    9.00
  -4   7   2  319.67    9.10
  -4   7   2  302.37    9.50
   4   7  -2  288.57    9.30
   4   7  -2  311.47    8.90
   4   7  -2  318.97    9.20
   4   7  -2  308.67    9.10
  -4   7   2  303.67    9.20
   3  -7  -2    9.60    0.70
  -3  -7   2    9.50    0.80
   3  -7  -2    8.30    0.90
   3  -7  -2    8.90    0.60
  -3  -7   2    9.60    1.10
   3  -7  -2    9.10    0.80
  -3  -7   2   10.10    0.90
  -3  -7   2    9.60    1.10
  -3  -7   2    8.90    0.70
   3   7  -2    9.70    1.00
  -3   7   2    8.60    0.90
  -3   7   2   10.30    0.90
   3   7  -2    8.50    0.60
   3   7  -2    8.50    0.70
   3   7  -2    9.20    1.10
  -3   7   2   10.40    0.90
  -3   7   2    9.60    0.70
   3   7  -2    8.30    0.90
   3   7  -2    9.30    0.70
   2  -7  -2  197.28    5.80
  -2  -7   2  198.08    5.90
   2  -7  -2  199.68    6.00
   2  -7  -2  196.88    6.00
  -2  -7   2  199.98    6.00
  -2  -7   2  201.98    6.30
  -2  -7   2  195.68    6.10
   2  -7  -2  198.48    6.20
  -2  -7   2  201.18    6.30
   2   7  -2  197.98    5.90
  -2   7   2  200.28    6.20
   2   7  -2  195.38    6.20
  -2   7   2  195.18    6.00
   2   7  -2  202.98    6.10
   2   7  -2  194.98    6.10
   2   7  -2  193.98    5.90
  -2   7   2  199.58    5.90
  -2   7   2  190.28    6.10
   2   7  -2  206.78    6.00
   1  -7  -2  214.18    6.80
   1  -7  -2  228.08    6.80
   1  -7  -2  225.18    6.50
  -1  -7   2  230.28    6.90
   1  -7  -2  220.68    6.50
  -1  -7   2  220.28    6.60
  -1  -7   2  221.48    6.60
  -1  -7   2  225.78    6.60
   1  -7  -2  210.88    6.60
   1   7  -2  226.28    6.50
  -1   7   2  216.38    6.80
   1   7  -2  238.78    6.70
  -1   7   2  224.98    6.50
   1   7  -2  222.28    6.60
  -1   7   2  217.58    6.70
  -1   7   2  219.08    6.50
   1   7  -2  227.38    6.60
  -1   7   2  215.28    6.50
   1   7  -2  230.58    6.80
  -1   7   2  214.78    6.70
   0  -7  -2   28.90    1.50
   0  -7   2   27.30    1.10
   0  -7   2   25.80    1.30
   0  -7   2   26.70    1.00
   0  -7   2   28.20    1.30
   0  -7   2   26.90    1.30
   0  -7  -2   27.40    1.30
   0  -7  -2   26.40    1.20
   0   7   2   26.70    1.10
   0   7   2   27.60    1.10
   0   7   2   27.90    1.20
   0   7  -2   26.70    1.30
   0   7   2   27.60    1.20
   0   7  -2   28.10    1.00
   0   7   2   27.90    1.30
   0   7  -2   27.60    1.10
   0   7  -2   27.40    1.20
   0   7   2   26.20    1.20
   0   7  -2   28.00    1.10
  -1  -7  -2  174.68    5.50
  -1  -7  -2  174.68    5.30
   1  -7   2  179.98    5.60
   1  -7   2  178.38    5.30
   1  -7   2  182.08    5.50
  -1  -7  -2  178.78    5.30
   1  -7   2  171.58    5.30
   1  -7   2  182.88    5.20
   1  -7   2  173.48    5.50
  -1  -7  -2  165.88    5.70
   1   7   2  177.88    5.30
  -1   7  -2  180.08    5.50
  -1   7  -2  176.98    5.20
  -1   7  -2  176.98    5.10
   1   7   2  183.68    5.60
  -1   7  -2  178.08    5.40
   1   7   2  170.28    5.30
   1   7   2  177.88    5.60
   1   7   2  175.28    5.40
  -1   7  -2  178.68    5.50
   2  -7   2  161.58    5.00
  -2  -7  -2  173.28    5.30
  -2  -7  -2  170.28    5.20
   2  -7   2  165.28    5.50
   2  -7   2  172.98    4.90
   2  -7   2  176.38    5.10
  -2  -7  -2  162.28    5.20
  -2  -7  -2  163.58    5.60
   2  -7   2  165.88    5.40
  -2  -7  -2  167.88    5.50
   2  -7   2  171.28    5.30
   2   7   2  164.38    5.20
  -2   7  -2  163.78    5.30
   2   7   2  166.58    5.50
   2   7   2  175.58    5.10
   2   7   2  167.48    5.40
   2   7   2  165.08    5.50
  -2   7  -2  169.68    4.90
  -2   7  -2  173.68    5.30
  -2   7  -2  173.18    5.00
   2   7   2  170.78    5.10
  -2   7  -2  169.98    5.40
  -3  -7  -2   36.70    1.60
  -3  -7  -2   37.40    1.70
   3  -7   2   37.40    1.80
   3  -7   2   34.50    1.80
   3  -7   2   36.60    1.30
   3  -7   2   37.80    1.70
  -3  -7  -2   34.70    1.60
  -3  -7  -2   33.10    2.00
  -3  -7  -2   35.30    1.90
   3  -7   2   36.70    1.40
   3  -7   2   37.60    1.20
   3   7   2   37.50    1.50
  -3   7  -2   36.20    1.60
  -3   7  -2   38.50    1.30
  -3   7  -2   30.90    1.70
   3   7   2   37.10    1.80
   3   7   2   34.20    2.00
  -3   7  -2   37.50    1.40
   3   7   2   39.30    1.40
   3   7   2   37.60    1.60
   3   7   2   36.70    1.90
  -3   7  -2   36.70    1.80
  -4  -7  -2    0.50    0.90
   4  -7   2    0.50    0.40
   4  -7   2   -0.20    0.50
  -4  -7  -2    0.40    0.80
  -4  -7  -2    0.30    0.60
   4  -7   2    0.30    0.30
   4  -7   2   -0.80    0.60
   4  -7   2    0.00    0.30
  -4  -7  -2    0.30    0.60
   4  -7   2    0.50    0.60
   4   7   2   -0.20    0.40
   4   7   2    2.60    0.70
  -4   7  -2    1.00    0.50
   4   7   2    0.20    0.70
  -4   7  -2    0.10    0.50
  -4   7  -2    0.20    0.30
   4   7   2    0.40    0.40
  -5  -7  -2    0.10    0.90
   5  -7   2    0.80    0.40
   5  -7   2    0.70    0.40
   5  -7   2    0.20    0.70
   5  -7   2   -0.70    0.70
   5  -7   2    0.90    0.40
  -5  -7  -2    0.60    0.70
  -5  -7  -2   -0.80    0.80
  -5  -7  -2    0.90    0.90
   5  -7   2    0.10    0.60
  -5   7  -2    0.40    0.50
  -5   7  -2   -0.80    0.60
   5   7   2    0.50    0.80
  -5   7  -2    0.30    0.70
   5   7   2    0.30    0.80
   5   7   2    0.20    0.50
   5   7   2    0.50    0.50
   6  -7   2   49.80    1.90
  -6  -7  -2   50.29    2.80
  -6  -7  -2   47.90    2.90
   6  -7   2   50.09    2.50
  -6  -7  -2   50.89    2.50
   6  -7   2   48.10    1.90
   6  -7   2   46.30    2.60
   6  -7   2   46.70    2.30
   6  -7   2   49.10    2.00
   6   7   2   43.70    2.50
   6   7   2   49.99    2.50
  -6   7  -2   47.70    1.90
   6   7   2   48.50    2.10
   6   7   2   49.40    2.00
  -6   7  -2   46.00    2.40
   7  -7   2    5.40    0.80
  -7  -7  -2    3.80    1.70
   7  -7   2    4.40    1.30
  -7  -7  -2    8.20    1.60
   7  -7   2    4.50    1.00
   7  -7   2    3.60    1.60
   7  -7   2    4.50    0.90
   7  -7   2    3.40    0.70
  -7  -7  -2    4.60    1.10
  -7   7  -2    5.10    0.80
   7   7   2    3.80    1.10
  -7   7  -2    5.00    1.20
   7   7   2    6.30    0.80
   8  -7   2    6.30    0.90
   8  -7   2    4.50    1.40
  -8  -7  -2    4.90    1.40
   8  -7   2    6.00    0.90
  -8  -7  -2    2.40    1.90
  -8  -7  -2    8.50    1.70
   8  -7   2    5.90    1.40
   8   7   2    6.60    1.00
   8   7   2    7.00    1.50
  -8   7  -2    6.60    1.50
   8   7   2    6.10    1.00
  -9  -7  -2    0.40    1.80
  -9  -7  -2    3.90    1.50
   9  -7   2    1.10    0.90
  -9  -7  -2    3.20    1.60
   9  -7   2    1.30    1.40
   9  -7   2    1.00    1.30
  -9   7  -2    2.80    1.50
   9   7   2    0.50    1.00
   9   7   2   -0.60    1.30
   9   7   2    1.10    0.90
 -10  -7  -2  101.89    5.10
  10  -7   2  106.59    5.30
 -10  -7  -2  101.89    5.70
  10  -7   2  104.39    4.70
  10  -7   2  101.09    4.90
  10   7   2  104.79    4.20
  10   7   2  106.29    4.10
 -10   7  -2  104.29    5.00
  10   7   2  107.59    5.10
 -10  -8   2    6.40    2.40
  10  -8  -2    9.40    1.60
  10  -8  -2    7.90    1.50
  10  -8  -2    9.30    2.10
  10  -8  -2    6.00    1.70
 -10  -8   2    5.00    2.00
  10   8  -2    8.20    1.60
  10   8  -2   11.20    2.00
 -10   8   2    8.60    1.60
  10   8  -2    6.70    1.20
 -10   8   2    4.90    1.80
   9  -8  -2   29.00    2.20
  -9  -8   2   33.60    3.10
  -9  -8   2   26.60    3.20
   9  -8  -2   32.10    2.50
   9   8  -2   30.00    2.90
   9   8  -2   32.70    2.10
   9   8  -2   34.00    2.20
  -9   8   2   24.30    2.60
  -9   8   2   30.10    2.30
   8  -8  -2   64.49    2.20
  -8  -8   2   55.09    3.40
  -8  -8   2   56.99    2.50
   8  -8  -2   63.69    2.70
  -8  -8   2   49.40    4.90
   8  -8  -2   61.59    3.00
   8   8  -2   61.39    2.70
  -8   8   2   57.79    3.20
   8   8  -2   58.39    2.40
  -8   8   2   60.29    2.80
   8   8  -2   51.09    3.40
  -7  -8   2   66.89    4.70
   7  -8  -2   85.79    3.10
  -7  -8   2   74.29    2.90
   7  -8  -2   80.89    2.80
   7  -8  -2   81.69    2.60
  -7  -8   2   81.79    3.90
   7  -8  -2   78.29    3.50
   7   8  -2   76.99    4.10
  -7   8   2   82.39    3.60
  -7   8   2   79.59    3.20
   7   8  -2   80.89    2.80
   7   8  -2   84.19    3.20
   6  -8  -2  136.29    4.90
  -6  -8   2  139.09    5.30
  -6  -8   2  134.89    5.10
   6  -8  -2  135.19    4.00
   6  -8  -2  130.09    4.10
   6  -8  -2  123.99    4.30
   6  -8  -2  132.89    4.50
  -6  -8   2  133.79    4.30
  -6   8   2  133.79    5.00
   6   8  -2  132.89    4.50
   6   8  -2  144.79    4.60
  -6   8   2  139.79    4.60
   6   8  -2  133.89    4.20
  -5  -8   2    1.40    0.90
   5  -8  -2    1.60    0.60
  -5  -8   2    2.10    0.90
  -5  -8   2    1.70    0.50
   5  -8  -2    2.00    0.60
   5  -8  -2    1.80    0.80
  -5   8   2    0.90    0.80
   5   8  -2    1.60    0.60
   5   8  -2    1.80    0.60
  -5   8   2    2.60    0.80
  -5   8   2    2.50    0.70
   5   8  -2    2.10    0.50
  -4  -8   2  321.37    9.10
   4  -8  -2  300.37    9.00
  -4  -8   2  311.67    9.80
   4  -8  -2  301.87    9.50
  -4  -8   2  314.57    9.80
   4  -8  -2  312.07    9.30
  -4   8   2  305.37    9.30
  -4   8   2  310.87    9.20
   4   8  -2  307.47    9.30
   4   8  -2  319.17    9.30
   4   8  -2  303.97    9.00
  -4   8   2  309.17    9.60
  -3  -8   2  155.48    5.20
  -3  -8   2  141.89    5.00
  -3  -8   2  149.79    5.20
   3  -8  -2  148.49    5.00
  -3  -8   2  156.88    4.70
   3  -8  -2  157.88    4.80
   3  -8  -2  154.08    4.60
  -3  -8   2  151.08    4.90
   3   8  -2  155.28    4.80
   3   8  -2  140.89    5.00
  -3   8   2  153.88    5.00
  -3   8   2  160.08    4.70
   3   8  -2  147.99    4.90
   3   8  -2  146.89    5.00
  -3   8   2  149.59    4.80
   3   8  -2  158.18    4.70
   3   8  -2  157.28    4.60
  -2  -8   2   38.30    1.90
  -2  -8   2   34.30    1.60
  -2  -8   2   38.90    1.80
  -2  -8   2   40.10    1.60
   2  -8  -2   36.50    1.60
   2  -8  -2   38.50    1.40
   2  -8  -2   40.40    1.80
   2  -8  -2   37.20    1.50
  -2  -8   2   39.10    1.50
   2   8  -2   34.20    1.60
   2   8  -2   39.30    1.50
  -2   8   2   37.80    1.60
   2   8  -2   38.20    1.80
  -2   8   2   36.90    1.70
   2   8  -2   36.90    1.50
   2   8  -2   42.00    1.70
  -2   8   2   39.20    1.50
  -2   8   2   36.00    1.70
   2   8  -2   39.30    1.50
  -1  -8   2    0.20    0.50
   1  -8  -2    0.40    0.30
   1  -8  -2    0.40    0.30
   1  -8  -2    0.30    0.30
   1  -8  -2    0.20    0.40
  -1  -8   2    1.40    0.40
  -1  -8   2    0.00    0.40
   1  -8  -2   -0.80    0.40
  -1  -8   2   -0.40    0.40
  -1  -8   2    0.60    0.40
   1   8  -2    0.30    0.20
   1   8  -2   -0.40    0.40
   1   8  -2    0.90    0.30
  -1   8   2    0.10    0.50
  -1   8   2    0.30    0.30
  -1   8   2    1.30    0.50
   1   8  -2    0.60    0.40
  -1   8   2    0.10    0.30
  -1   8   2    0.20    0.30
  -1   8   2    0.00    0.40
   1   8  -2    0.10    0.50
   0  -8   2  173.48    5.50
   0  -8   2  178.18    5.40
   0  -8  -2  174.18    5.50
   0  -8   2  174.78    5.50
   0  -8  -2  177.28    5.60
   0  -8   2  176.78    5.30
   0  -8   2  176.38    5.40
   0  -8  -2  174.08    5.20
   0  -8  -2  169.58    5.20
   0  -8   2  180.18    5.20
   0  -8  -2  170.98    5.40
   0   8  -2  172.48    5.30
   0   8   2  173.58    5.40
   0   8  -2  168.38    5.40
   0   8   2  173.68    5.30
   0   8  -2  176.48    5.10
   0   8   2  174.28    5.30
   0   8  -2  186.78    5.30
   0   8   2  166.98    5.20
   0   8  -2  170.88    5.50
   0   8   2  169.58    5.40
   0   8   2  168.38    5.30
   1  -8   2  215.58    6.30
  -1  -8  -2  213.98    6.60
   1  -8   2  204.88    6.60
  -1  -8  -2  216.68    6.50
   1  -8   2  208.88    6.30
  -1  -8  -2  204.08    6.30
   1  -8   2  206.18    6.50
   1  -8   2  214.28    6.50
   1  -8   2  217.68    6.10
  -1  -8  -2  211.98    6.30
  -1  -8  -2  209.28    6.70
  -1   8  -2  200.88    6.50
   1   8   2  210.28    6.60
  -1   8  -2  208.78    6.10
  -1   8  -2  198.48    6.50
   1   8   2  217.18    6.30
  -1   8  -2  220.38    6.40
   1   8   2  206.38    6.40
   1   8   2  217.48    6.30
   1   8   2  214.28    6.50
   1   8   2  200.38    6.50
  -1   8  -2  207.38    6.20
   2  -8   2   60.89    2.20
   2  -8   2   68.39    2.20
  -2  -8  -2   67.49    2.90
   2  -8   2   64.49    2.70
  -2  -8  -2   66.29    2.30
   2  -8   2   71.89    2.60
  -2  -8  -2   64.89    2.60
   2  -8   2   65.79    2.00
  -2  -8  -2   63.29    2.30
   2  -8   2   64.89    2.50
  -2  -8  -2   71.29    2.50
  -2   8  -2   63.19    2.60
   2   8   2   63.69    2.70
   2   8   2   66.59    2.50
   2   8   2   67.49    2.30
   2   8   2   64.09    2.70
  -2   8  -2   66.69    2.10
  -2   8  -2   63.69    2.40
  -2   8  -2   66.59    2.10
  -2   8  -2   62.79    2.50
   2   8   2   68.69    2.60
   2   8   2   70.39    2.20
  -3  -8  -2   33.00    1.70
   3  -8   2   34.40    1.50
  -3  -8  -2   37.00    2.10
  -3  -8  -2   34.60    1.70
  -3  -8  -2   36.50    2.00
   3  -8   2   35.50    1.30
   3  -8   2   35.80    1.80
   3  -8   2   36.40    1.70
   3  -8   2   35.70    1.20
   3   8   2   36.40    1.50
   3   8   2   35.20    1.70
   3   8   2   36.50    1.80
  -3   8  -2   35.50    1.70
  -3   8  -2   35.80    1.30
   3   8   2   33.60    2.10
  -3   8  -2   36.80    1.40
   3   8   2   37.30    1.40
  -4  -8  -2  283.57    9.20
  -4  -8  -2  259.67    8.50
  -4  -8  -2  277.97    9.00
  -4  -8  -2  270.47    8.60
   4  -8   2  287.57    8.60
   4  -8   2  282.27    8.00
   4  -8   2  283.77    8.80
   4  -8   2  283.37    8.20
   4   8   2  287.27    8.40
   4   8   2  268.97    8.50
  -4   8  -2  282.57    8.20
  -4   8  -2  282.07    8.30
   4   8   2  282.87    8.80
   4   8   2  291.07    8.30
  -4   8  -2  270.17    8.70
   5  -8   2   56.39    2.50
  -5  -8  -2   54.79    2.80
  -5  -8  -2   58.39    3.20
   5  -8   2   55.29    1.80
  -5  -8  -2   55.19    2.50
   5  -8   2   57.89    2.40
   5  -8   2   55.89    2.60
  -5   8  -2   52.19    2.20
   5   8   2   51.59    2.40
   5   8   2   54.89    2.20
  -5   8  -2   52.69    2.50
  -5   8  -2   55.59    2.00
   5   8   2   55.89    2.80
   5   8   2   57.79    2.10
   6  -8   2   48.20    1.80
  -6  -8  -2   49.30    3.10
   6  -8   2   54.39    2.50
  -6  -8  -2   50.39    2.50
   6  -8   2   48.60    2.40
  -6  -8  -2   52.79    3.00
   6  -8   2   53.19    2.70
   6  -8   2   48.60    1.90
   6   8   2   50.09    2.10
  -6   8  -2   49.10    2.60
   6   8   2   49.90    2.70
   6   8   2   50.69    2.00
   7  -8   2    1.40    0.60
   7  -8   2    3.20    1.20
  -7  -8  -2    1.90    1.30
   7  -8   2    0.80    0.60
   7  -8   2    0.80    0.90
  -7  -8  -2    5.50    1.40
  -7  -8  -2    0.90    1.00
   7   8   2    1.70    0.70
  -7   8  -2    0.00    1.10
   7   8   2    1.70    0.80
  -7   8  -2    0.50    0.70
   7   8   2    0.80    1.20
  -8  -8  -2   89.79    4.80
   8  -8   2   88.59    3.80
   8  -8   2   91.39    4.10
   8  -8   2   86.59    3.30
   8  -8   2   91.69    3.20
  -8  -8  -2   90.19    4.50
  -8  -8  -2   85.39    3.90
   8   8   2   88.99    3.30
   8   8   2   94.29    4.20
   8   8   2   88.89    3.40
   9  -8   2    5.80    1.40
   9  -8   2    5.80    1.60
  -9  -8  -2    6.10    1.70
  -9  -8  -2    8.20    2.30
  -9  -8  -2    6.30    1.90
   9   8   2    7.80    1.20
   9   8   2    7.70    1.70
  -9   8  -2    5.60    1.70
   9   8   2    7.60    1.20
 -10  -8  -2   26.60    3.30
  10  -8   2   16.10    2.30
  10  -8   2   23.30    2.70
 -10  -8  -2   22.40    2.60
  10  -8   2   19.60    2.20
  10   8   2   26.40    2.90
 -10   8  -2   28.10    3.40
  10   8   2   23.30    2.80
  10   8   2   21.60    2.20
 -10  -9   2   76.19    5.00
  10  -9  -2   68.09    4.00
  10  -9  -2   74.49    3.50
 -10  -9   2   77.49    4.70
  10   9  -2   76.19    4.10
  10   9  -2   72.69    3.40
  10   9  -2   70.99    3.50
 -10   9   2   72.09    4.40
  -9  -9   2   75.39    4.40
  -9  -9   2   69.89    4.10
   9  -9  -2   68.09    3.10
   9  -9  -2   65.89    3.40
  -9   9   2   64.79    3.90
  -9   9   2   67.79    3.30
   9   9  -2   67.59    3.10
   9   9  -2   67.39    3.90
   9   9  -2   65.19    3.00
   8  -9  -2  141.19    5.30
  -8  -9   2  133.89    5.60
  -8  -9   2  132.89    5.90
   8  -9  -2  130.49    4.80
   8   9  -2  145.79    4.90
   8   9  -2  142.79    4.90
  -8   9   2  137.19    5.60
  -8   9   2  136.69    4.90
   7  -9  -2    4.00    0.90
  -7  -9   2    6.50    1.40
  -7  -9   2    5.90    0.90
  -7  -9   2    6.20    1.60
   7  -9  -2    4.90    1.20
   7  -9  -2    6.00    0.60
   7   9  -2    4.80    0.80
   7   9  -2    5.40    0.90
  -7   9   2    3.90    1.00
   6  -9  -2   73.69    3.10
   6  -9  -2   70.79    2.60
   6  -9  -2   72.49    2.80
  -6  -9   2   74.19    2.60
  -6  -9   2   75.39    3.50
  -6  -9   2   70.49    3.40
  -6   9   2   70.29    2.90
   6   9  -2   73.09    2.90
  -6   9   2   64.59    3.30
   6   9  -2   72.89    2.50
   6   9  -2   73.09    2.80
  -5  -9   2  144.59    4.70
  -5  -9   2  150.48    5.50
   5  -9  -2  147.29    4.60
   5  -9  -2  147.19    4.90
   5  -9  -2  150.98    5.20
  -5  -9   2  148.19    5.60
  -5   9   2  152.18    4.90
   5   9  -2  155.08    4.90
  -5   9   2  146.19    5.30
   5   9  -2  147.99    4.60
   5   9  -2  151.38    4.90
   4  -9  -2   92.89    3.20
  -4  -9   2   93.49    3.80
  -4  -9   2   87.79    3.00
  -4  -9   2   95.09    3.70
   4  -9  -2   90.79    3.50
   4  -9  -2   88.49    2.90
   4   9  -2   90.79    3.10
  -4   9   2   88.79    3.10
   4   9  -2   93.79    3.10
  -4   9   2   89.99    3.50
   4   9  -2   87.39    2.90
  -4   9   2   83.89    3.30
   3  -9  -2   87.09    3.20
   3  -9  -2   85.89    2.80
  -3  -9   2   85.89    2.90
  -3  -9   2   88.49    3.50
   3  -9  -2   89.69    3.20
  -3  -9   2   89.09    3.40
  -3   9   2   88.69    3.00
  -3   9   2   86.09    3.30
   3   9  -2   88.49    2.90
   3   9  -2   88.99    3.70
   3   9  -2   91.69    3.50
   3   9  -2   90.49    3.00
  -3   9   2   86.89    3.10
   3   9  -2   86.09    3.00
   2  -9  -2   91.09    3.40
   2  -9  -2  102.89    3.50
  -2  -9   2   96.79    3.60
  -2  -9   2   96.79    3.30
   2  -9  -2   99.89    3.10
  -2  -9   2  101.29    3.70
  -2   9   2   97.39    3.40
  -2   9   2   99.09    3.20
  -2   9   2  101.89    3.50
   2   9  -2   96.59    3.50
   2   9  -2   97.69    3.20
   2   9  -2   99.19    3.40
   2   9  -2  102.19    3.20
   2   9  -2   99.59    3.20
   1  -9  -2   84.79    2.90
  -1  -9   2   91.49    3.20
  -1  -9   2   86.99    3.30
   1  -9  -2   91.69    3.30
   1  -9  -2   90.29    2.90
  -1  -9   2   89.99    3.00
  -1  -9   2   89.69    3.00
   1  -9  -2   92.29    3.20
  -1  -9   2   85.89    3.20
   1  -9  -2   89.29    2.90
   1   9  -2   90.19    2.90
  -1   9   2   88.19    3.20
  -1   9   2   90.89    3.10
  -1   9   2   87.89    2.80
  -1   9   2   93.99    2.80
   1   9  -2   83.39    3.30
   1   9  -2   89.89    3.10
  -1   9   2   85.89    3.10
  -1   9   2   87.59    2.90
   1   9  -2   82.29    3.10
   1   9  -2   90.09    2.80
   0  -9   2  191.58    6.80
   0  -9   2  206.68    6.50
   0  -9   2  218.68    6.70
   0  -9  -2  203.18    6.40
   0  -9   2  213.28    6.60
   0  -9   2  222.38    6.40
   0  -9  -2  217.18    6.90
   0  -9  -2  217.28    6.60
   0  -9   2  219.98    6.70
   0  -9  -2  221.28    6.70
   0  -9  -2  206.18    6.40
   0   9  -2  210.68    6.60
   0   9   2  205.18    6.60
   0   9   2  224.18    6.50
   0   9  -2  220.28    6.50
   0   9  -2  220.78    6.50
   0   9  -2  207.58    6.70
   0   9   2  211.68    6.60
   0   9   2  222.18    6.50
   0   9   2  216.68    6.40
   0   9   2  217.68    6.50
  -1  -9  -2    0.20    0.40
  -1  -9  -2    0.30    0.50
  -1  -9  -2   -0.10    0.60
   1  -9   2   -0.30    0.40
  -1  -9  -2   -0.10    0.50
   1  -9   2   -0.50    0.60
   1  -9   2    0.10    0.50
   1  -9   2    0.50    0.30
   1  -9   2    0.40    0.60
  -1  -9  -2    0.20    0.40
  -1   9  -2    0.00    0.20
  -1   9  -2   -0.10    0.30
  -1   9  -2    0.70    0.60
   1   9   2   -0.10    0.60
   1   9   2    1.20    0.60
   1   9   2    0.40    0.40
   1   9   2    0.30    0.50
  -1   9  -2    0.10    0.40
   1   9   2    0.30    0.40
   1   9   2    1.10    0.50
   2  -9   2   34.10    1.40
  -2  -9  -2   38.40    1.80
   2  -9   2   34.90    1.80
  -2  -9  -2   32.90    1.50
  -2  -9  -2   34.90    1.80
   2  -9   2   35.90    1.70
  -2  -9  -2   35.10    2.10
   2  -9   2   35.20    1.20
   2   9   2   35.80    1.40
   2   9   2   33.70    1.90
  -2   9  -2   35.40    1.30
   2   9   2   36.60    1.40
   2   9   2   38.70    1.80
  -2   9  -2   34.50    1.30
   2   9   2   33.30    1.70
  -2   9  -2   33.00    1.60
  -3  -9  -2   84.19    3.30
  -3  -9  -2   85.59    3.40
   3  -9   2   97.49    3.60
   3  -9   2   95.79    2.90
   3  -9   2   98.99    3.10
  -3  -9  -2   96.99    3.70
  -3  -9  -2   99.99    3.90
   3  -9   2   99.49    3.40
   3   9   2   96.99    3.50
   3   9   2   93.69    3.30
  -3   9  -2   94.59    3.00
  -3   9  -2   93.59    3.40
  -3   9  -2   97.39    3.00
   3   9   2   98.19    3.10
   3   9   2   98.99    3.20
   4  -9   2    4.30    0.80
  -4  -9  -2    2.90    1.10
  -4  -9  -2    2.70    0.80
   4  -9   2    2.80    0.30
   4  -9   2    4.10    0.90
  -4  -9  -2    4.20    1.10
   4  -9   2    2.60    0.50
  -4   9  -2    4.50    0.50
  -4   9  -2    3.50    0.60
   4   9   2    2.80    0.50
  -4   9  -2    3.70    0.80
   4   9   2    2.50    0.60
   4   9   2    3.50    0.80
   4   9   2    2.80    1.00
  -5  -9  -2   10.40    1.50
   5  -9   2   11.70    1.20
  -5  -9  -2   14.50    1.50
   5  -9   2   11.60    0.70
   5  -9   2   10.60    1.00
  -5  -9  -2   14.40    1.60
   5  -9   2   13.00    1.40
   5  -9   2   14.10    1.50
  -5   9  -2    9.30    1.10
  -5   9  -2   12.90    1.40
  -5   9  -2   13.80    1.00
   5   9   2   12.70    1.00
   5   9   2   12.10    1.50
   5   9   2   11.70    1.10
   5   9   2   13.90    1.50
  -6  -9  -2    4.10    1.20
   6  -9   2    5.60    0.60
   6  -9   2    5.30    0.90
   6  -9   2    5.40    1.00
   6  -9   2    5.50    0.70
  -6  -9  -2    4.80    1.10
  -6  -9  -2    4.90    1.70
   6  -9   2    4.20    1.10
   6   9   2    5.50    1.20
  -6   9  -2    6.30    1.20
   6   9   2    3.60    0.70
   7  -9   2    1.90    0.60
   7  -9   2    2.10    1.20
  -7  -9  -2    3.50    1.30
   7  -9   2    0.50    0.70
   7  -9   2    1.90    1.00
  -7  -9  -2    2.20    1.20
  -7  -9  -2    2.90    1.70
  -7   9  -2    3.20    1.30
  -7   9  -2    1.00    0.70
   7   9   2    2.80    1.20
   7   9   2    1.30    0.80
   7   9   2    1.50    0.70
   8  -9   2    5.00    1.40
  -8  -9  -2    2.70    1.60
  -8  -9  -2    0.60    1.90
   8  -9   2    4.90    1.30
  -8  -9  -2    5.70    1.40
   8   9   2    4.80    1.00
   8   9   2    4.40    0.90
  -8   9  -2    5.00    1.40
   8   9   2    6.20    1.50
  -9  -9  -2   11.20    2.20
  -9  -9  -2    6.90    2.60
   9  -9   2    7.30    1.50
   9  -9   2    9.70    1.90
  -9   9  -2    7.50    2.00
   9   9   2    9.10    1.20
   9   9   2    7.90    1.30
   9   9   2    9.50    1.80
 -10  -9  -2   44.90    4.40
  10  -9   2   41.30    3.20
 -10  -9  -2   42.00    4.60
  10  -9   2   37.30    3.30
  10   9   2   43.50    4.20
 -10   9  -2   42.20    3.90
 -10 -10   2   11.90    2.80
 -10 -10   2    8.40    2.30
  10 -10  -2    9.80    1.70
  10 -10  -2   10.20    2.00
 -10  10   2    6.50    2.10
  10  10  -2   10.90    1.60
  10  10  -2    9.40    2.20
  10  10  -2    7.10    1.50
   9 -10  -2    7.70    1.70
  -9 -10   2   11.50    2.20
  -9 -10   2    5.00    1.70
   9  10  -2    5.30    1.20
  -9  10   2   10.10    2.10
   9  10  -2    4.20    1.70
   9  10  -2    7.40    1.20
  -9  10   2    8.60    1.50
   8 -10  -2    2.60    1.30
   8 -10  -2    1.20    1.10
  -8 -10   2    5.60    1.70
  -8 -10   2    1.20    1.60
   8  10  -2    1.80    1.00
  -8  10   2    4.00    1.40
   8  10  -2    3.20    0.90
  -8  10   2    1.70    1.10
  -7 -10   2   20.70    1.50
  -7 -10   2   16.60    1.90
   7 -10  -2   20.20    1.60
   7 -10  -2   20.70    2.00
  -7 -10   2   18.20    2.20
  -7  10   2   16.20    1.50
  -7  10   2   15.70    2.00
   7  10  -2   19.20    1.60
  -6 -10   2  182.58    5.90
   6 -10  -2  186.78    6.70
  -6 -10   2  188.58    6.90
  -6 -10   2  192.38    7.10
   6 -10  -2  191.28    6.10
   6  10  -2  184.88    6.20
  -6  10   2  188.38    6.70
   6  10  -2  203.78    6.10
  -6  10   2  197.08    6.20
   6  10  -2  187.28    5.80
   5 -10  -2   39.80    1.70
   5 -10  -2   41.60    2.20
   5 -10  -2   42.70    2.10
  -5 -10   2   41.60    1.80
  -5 -10   2   43.00    2.70
  -5 -10   2   38.70    2.40
  -5  10   2   38.10    1.90
  -5  10   2   46.30    2.50
   5  10  -2   42.80    1.90
   5  10  -2   44.60    1.70
   5  10  -2   45.10    2.00
   4 -10  -2  172.98    5.80
  -4 -10   2  180.28    6.10
  -4 -10   2  170.08    5.40
   4 -10  -2  170.38    5.20
  -4 -10   2  172.78    6.10
   4 -10  -2  168.68    5.60
   4  10  -2  169.08    5.30
   4  10  -2  180.58    5.50
   4  10  -2  178.58    5.50
  -4  10   2  166.88    5.90
  -4  10   2  175.68    5.50
  -3 -10   2    1.20    0.90
   3 -10  -2    0.60    0.60
  -3 -10   2   -1.40    0.70
   3 -10  -2    0.40    0.70
   3 -10  -2   -0.20    0.40
   3  10  -2    0.80    0.50
  -3  10   2    0.10    0.60
   3  10  -2    0.30    0.50
  -3  10   2    0.00    0.50
   3  10  -2    0.40    0.50
   2 -10  -2   17.60    1.30
  -2 -10   2   17.90    1.30
  -2 -10   2   17.10    1.50
   2 -10  -2   16.80    1.30
   2 -10  -2   19.00    1.00
  -2 -10   2   17.90    1.50
  -2 -10   2   19.00    1.20
  -2  10   2   18.60    1.00
  -2  10   2   18.60    0.70
  -2  10   2   18.70    0.70
   2  10  -2   20.00    1.10
   2  10  -2   18.50    1.50
   2  10  -2   19.20    1.20
   2  10  -2   19.40    1.00
  -2  10   2   19.10    1.30
  -2  10   2   17.70    1.40
   2  10  -2   17.60    1.30
   1 -10  -2    4.10    0.60
  -1 -10   2    4.20    0.90
   1 -10  -2    4.50    0.90
   1 -10  -2    3.90    0.50
  -1 -10   2    4.80    0.70
  -1 -10   2    4.10    0.60
   1 -10  -2    4.70    0.80
  -1 -10   2    3.90    0.80
   1  10  -2    3.40    0.50
  -1  10   2    4.50    0.50
  -1  10   2    3.90    0.70
  -1  10   2    4.60    0.50
  -1  10   2    3.10    1.10
  -1  10   2    4.00    0.50
   1  10  -2    3.50    0.70
   1  10  -2    3.90    0.50
   1  10  -2    3.80    0.70
   0 -10   2  251.67    7.90
   0 -10   2  251.17    7.50
   0 -10  -2  253.47    7.90
   0 -10  -2  251.47    8.00
   0 -10   2  253.87    7.80
   0 -10   2  251.67    7.80
   0 -10   2  265.17    8.00
   0 -10  -2  241.58    7.50
   0  10   2  255.97    7.50
   0  10   2  259.17    7.70
   0  10   2  256.37    7.70
   0  10   2  236.48    7.80
   0  10  -2  265.27    7.60
   0  10  -2  257.37    7.60
   0  10  -2  256.07    7.40
   0  10  -2  249.68    7.80
   1 -10   2   13.40    1.10
  -1 -10  -2   12.90    1.20
   1 -10   2   14.60    1.30
   1 -10   2   12.90    1.50
   1 -10   2   12.20    0.80
  -1 -10  -2   11.00    1.20
  -1 -10  -2   10.00    1.20
   1 -10   2   11.20    1.10
   1  10   2   11.20    1.10
  -1  10  -2   12.60    1.00
   1  10   2   13.40    0.80
  -1  10  -2   14.70    1.30
   1  10   2   12.70    1.20
  -1  10  -2   11.60    0.90
  -1  10  -2   11.20    0.80
   1  10   2   13.20    1.10
   1  10   2   12.80    0.90
   2 -10   2  143.49    4.30
   2 -10   2  146.79    4.90
  -2 -10  -2  151.28    5.00
   2 -10   2  146.79    4.50
   2 -10   2  147.09    4.90
  -2 -10  -2  141.89    4.80
  -2 -10  -2  141.19    5.30
   2  10   2  140.99    4.70
   2  10   2  144.59    4.50
  -2  10  -2  145.19    4.30
   2  10   2  144.09    4.90
   2  10   2  154.18    4.60
  -2  10  -2  144.79    4.80
  -2  10  -2  138.29    4.40
   2  10   2  141.89    5.00
   3 -10   2  106.09    3.80
  -3 -10  -2  107.99    4.10
  -3 -10  -2  100.19    4.20
  -3 -10  -2   99.09    3.70
   3 -10   2  105.09    3.30
   3 -10   2  102.79    3.80
   3 -10   2  103.79    3.10
  -3  10  -2  104.69    3.80
   3  10   2  108.79    3.40
  -3  10  -2  105.69    3.30
   3  10   2  104.49    3.50
  -3  10  -2  103.59    3.30
   3  10   2  101.69    3.70
   3  10   2  106.49    3.90
   4 -10   2    6.70    0.50
   4 -10   2    5.70    0.60
  -4 -10  -2    5.90    1.40
  -4 -10  -2    3.90    0.90
   4 -10   2    3.80    0.90
   4 -10   2    7.30    1.10
  -4 -10  -2    5.30    1.10
  -4  10  -2    6.00    1.00
  -4  10  -2    7.10    0.80
   4  10   2    4.90    0.70
   4  10   2    4.10    0.90
   4  10   2    6.00    0.70
   4  10   2    6.80    1.20
  -4  10  -2    5.70    0.70
   5 -10   2   14.70    1.50
   5 -10   2   13.40    0.80
   5 -10   2   13.80    1.50
  -5 -10  -2   12.80    1.60
   5 -10   2   13.20    1.40
   5 -10   2   14.40    1.00
  -5 -10  -2   15.50    2.00
  -5 -10  -2   14.60    1.60
  -5  10  -2   12.90    1.50
  -5  10  -2   16.20    1.10
  -5  10  -2   11.00    1.20
   5  10   2   14.60    1.10
   5  10   2   15.30    1.10
   5  10   2   14.10    1.60
   6 -10   2   30.40    1.50
   6 -10   2   32.20    1.60
   6 -10   2   30.90    2.00
  -6 -10  -2   32.80    2.20
  -6 -10  -2   34.70    2.90
   6 -10   2   30.80    2.10
  -6 -10  -2   35.60    2.60
   6  10   2   33.00    1.60
   6  10   2   31.30    1.70
   6  10   2   32.30    2.30
  -6  10  -2   26.90    2.20
  -6  10  -2   25.30    2.10
  -7 -10  -2  128.99    5.90
   7 -10   2  136.79    5.20
   7 -10   2  129.69    4.90
  -7 -10  -2  135.59    5.00
  -7 -10  -2  139.29    5.60
  -7  10  -2  131.49    5.30
   7  10   2  133.79    4.60
   7  10   2  140.79    4.50
   7  10   2  131.39    5.30
   8 -10   2    4.00    1.30
   8 -10   2    4.00    1.30
  -8 -10  -2    2.20    1.60
  -8 -10  -2    6.30    2.30
  -8 -10  -2    5.20    1.50
   8  10   2    3.40    0.90
  -8  10  -2    4.70    1.60
   8  10   2    3.40    1.40
   8  10   2    3.50    1.10
  -9 -10  -2  141.59    6.20
  -9 -10  -2  134.99    6.60
   9 -10   2  129.29    5.30
   9 -10   2  133.89    5.60
   9  10   2  137.99    4.80
   9  10   2  129.59    4.80
  -9  10  -2  129.29    5.80
   9  10   2  135.59    5.80
   9 -11  -2   12.00    1.60
   9 -11  -2   12.10    1.80
  -9 -11   2   14.60    2.40
  -9 -11   2   16.10    2.50
  -9  11   2   13.50    2.20
   9  11  -2   10.60    2.10
   9  11  -2   11.60    1.40
   9  11  -2   10.10    1.50
   8 -11  -2   46.00    2.90
  -8 -11   2   36.50    3.60
  -8 -11   2   42.00    3.40
   8 -11  -2   43.00    2.50
   8  11  -2   41.50    2.30
  -8  11   2   41.70    2.60
   8  11  -2   43.80    2.30
  -8  11   2   44.80    3.30
   7 -11  -2   34.30    2.00
   7 -11  -2   32.10    2.40
  -7 -11   2   27.00    2.60
  -7 -11   2   32.80    3.20
  -7  11   2   32.30    2.10
  -7  11   2   34.40    2.60
   7  11  -2   31.40    1.90
   7  11  -2   31.50    1.90
   6 -11  -2  120.29    4.30
  -6 -11   2  119.29    5.00
   6 -11  -2  119.19    4.60
   6  11  -2  119.29    4.20
  -6  11   2  117.19    4.20
  -6  11   2  117.79    4.80
   6  11  -2  115.19    4.10
   5 -11  -2   68.59    3.00
  -5 -11   2   67.09    3.40
   5 -11  -2   74.29    2.60
  -5 -11   2   66.39    3.40
   5 -11  -2   69.29    2.90
  -5  11   2   66.49    2.70
  -5  11   2   67.29    3.30
   5  11  -2   67.89    2.50
   5  11  -2   68.59    2.70
   5  11  -2   69.19    2.60
  -4 -11   2    7.10    1.30
   4 -11  -2    7.50    0.80
   4 -11  -2    7.50    1.00
  -4 -11   2    6.60    1.20
  -4 -11   2    8.00    0.90
   4 -11  -2    7.70    1.10
  -4  11   2    8.50    1.20
   4  11  -2    8.10    0.90
  -4  11   2    7.50    0.90
   4  11  -2    8.00    1.00
   4  11  -2    9.00    1.10
   3 -11  -2   41.70    2.20
   3 -11  -2   41.80    2.10
  -3 -11   2   41.40    2.40
  -3 -11   2   41.60    1.80
  -3 -11   2   42.50    2.50
   3 -11  -2   39.50    1.60
   3  11  -2   40.90    1.90
   3  11  -2   43.60    1.80
  -3  11   2   41.40    2.20
  -3  11   2   43.50    1.80
   3  11  -2   44.60    1.80
   2 -11  -2    2.70    0.80
  -2 -11   2    3.40    0.70
  -2 -11   2    2.80    1.00
   2 -11  -2    4.50    0.80
  -2 -11   2    4.10    1.00
   2 -11  -2    3.40    0.60
   2  11  -2    2.60    0.70
   2  11  -2    2.20    0.90
   2  11  -2    3.80    0.60
  -2  11   2    4.40    0.40
  -2  11   2    3.40    0.60
  -2  11   2    3.90    0.80
   2  11  -2    4.30    0.60
  -2  11   2    4.50    0.50
  -1 -11   2   66.89    2.50
   1 -11  -2   70.79    2.90
   1 -11  -2   63.49    2.40
   1 -11  -2   68.29    2.80
  -1 -11   2   70.49    3.00
   1 -11  -2   67.19    2.40
  -1 -11   2   68.59    2.60
  -1 -11   2   66.29    2.80
   1  11  -2   65.59    2.60
  -1  11   2   68.09    2.40
   1  11  -2   66.29    2.30
  -1  11   2   68.39    2.70
  -1  11   2   68.49    2.30
   1  11  -2   67.59    2.40
  -1  11   2   67.19    2.30
   1  11  -2   65.59    2.60
   0 -11   2   15.70    1.50
   0 -11   2   13.20    1.30
   0 -11  -2   14.80    1.20
   0 -11   2   14.60    1.10
   0 -11   2   11.70    1.20
   0 -11  -2   12.90    1.60
   0 -11  -2   12.90    1.30
   0 -11   2   14.60    1.20
   0  11  -2   15.00    0.80
   0  11   2   14.00    1.00
   0  11  -2   16.30    1.20
   0  11  -2   14.40    1.00
   0  11   2   14.70    0.90
   0  11  -2   12.10    1.40
   0  11   2   16.10    1.30
   0  11   2   14.10    1.10
  -1 -11  -2   19.30    1.40
   1 -11   2   17.40    1.40
   1 -11   2   13.10    1.30
  -1 -11  -2   18.70    1.50
   1 -11   2   16.50    1.30
   1 -11   2   20.20    1.10
  -1 -11  -2   19.50    1.80
  -1  11  -2   17.30    1.10
   1  11   2   17.80    1.00
   1  11   2   18.30    1.10
   1  11   2   19.10    1.40
   1  11   2   15.20    1.60
  -1  11  -2   19.60    1.30
  -1  11  -2   17.60    0.80
   2 -11   2   57.09    2.50
  -2 -11  -2   53.29    2.80
   2 -11   2   56.19    2.10
   2 -11   2   55.69    1.90
  -2 -11  -2   55.39    2.40
   2 -11   2   54.59    2.50
  -2 -11  -2   55.89    2.60
   2  11   2   47.00    2.60
   2  11   2   53.59    2.40
  -2  11  -2   49.10    1.90
   2  11   2   55.69    2.10
  -2  11  -2   54.99    2.40
   2  11   2   54.39    2.00
  -2  11  -2   52.99    1.90
  -3 -11  -2    1.10    1.00
  -3 -11  -2    1.50    1.00
   3 -11   2    0.70    0.80
   3 -11   2    1.50    0.60
  -3 -11  -2    0.80    0.80
   3 -11   2    0.80    0.70
   3 -11   2    0.30    0.40
   3  11   2    0.50    0.50
  -3  11  -2    0.90    0.50
   3  11   2    2.20    0.90
   3  11   2    0.70    0.50
  -3  11  -2    0.30    0.60
  -3  11  -2    0.60    0.50
  -4 -11  -2   16.40    1.90
   4 -11   2   15.50    1.70
  -4 -11  -2   12.00    1.70
   4 -11   2   14.40    1.00
  -4 -11  -2   15.20    1.60
   4 -11   2   16.10    1.50
   4 -11   2   15.40    0.80
  -4  11  -2   15.20    1.10
   4  11   2   15.90    1.70
  -4  11  -2   12.90    1.40
   4  11   2   16.40    1.10
   4  11   2   15.80    1.10
  -4  11  -2   13.50    1.00
  -5 -11  -2  121.09    5.00
  -5 -11  -2  119.89    4.40
  -5 -11  -2  113.69    5.30
   5 -11   2  119.99    4.40
   5 -11   2  124.29    4.90
   5 -11   2  122.09    4.70
   5 -11   2  120.09    3.80
   5  11   2  124.59    4.00
   5  11   2  122.59    4.20
   5  11   2  122.29    4.70
  -5  11  -2  119.49    3.80
  -5  11  -2  121.99    4.70
   6 -11   2   31.40    2.40
   6 -11   2   32.70    1.90
   6 -11   2   28.20    2.40
  -6 -11  -2   30.20    2.20
  -6 -11  -2   32.80    2.80
  -6 -11  -2   33.40    2.80
   6  11   2   28.00    2.50
  -6  11  -2   26.10    3.30
   6  11   2   32.10    1.70
   6  11   2   30.70    1.80
  -6  11  -2   25.10    1.80
  -7 -11  -2  114.19    5.70
   7 -11   2  120.79    4.60
   7 -11   2  113.99    4.90
  -7 -11  -2  120.39    4.70
  -7 -11  -2  126.99    5.40
  -7  11  -2  111.19    4.90
   7  11   2  122.29    4.10
   7  11   2  116.89    4.90
   7  11   2  122.39    4.30
   8 -11   2   61.79    3.50
   8 -11   2   60.69    3.30
  -8 -11  -2   60.29    4.10
  -8 -11  -2   64.19    4.30
   8  11   2   55.29    3.40
   8  11   2   63.09    2.90
  -8  11  -2   58.39    3.70
   8  11   2   59.99    2.70
   9 -11   2    4.50    1.80
  -9 -11  -2    7.30    2.80
  -9 -11  -2    5.40    2.10
   9 -11   2    4.90    1.70
   9  11   2    3.90    1.80
   9  11   2    4.60    1.30
  -9  11  -2    4.70    2.00
   9  11   2    2.00    1.20
  -9 -12   2   -5.50    2.30
   9 -12  -2   -3.60    1.50
   9 -12  -2    0.90    1.40
  -9 -12   2    0.40    2.10
   9  12  -2    1.60    1.20
   9  12  -2   -1.90    1.90
   9  12  -2   -1.90    1.10
  -9  12   2    5.80    2.10
  -8 -12   2   24.50    2.90
  -8 -12   2   22.50    2.70
   8 -12  -2   19.40    2.20
   8 -12  -2   20.40    2.50
   8  12  -2   22.30    1.70
  -8  12   2   19.40    2.40
   8  12  -2   17.40    1.80
   7 -12  -2   38.00    2.70
  -7 -12   2   36.70    3.20
   7 -12  -2   36.60    2.50
  -7 -12   2   36.30    3.40
   7  12  -2   40.10    2.10
   7  12  -2   41.50    2.20
  -7  12   2   36.60    3.00
  -7  12   2   42.90    2.40
   6 -12  -2   23.10    2.00
  -6 -12   2   23.70    1.70
  -6 -12   2   19.80    2.20
  -6 -12   2   25.30    2.80
   6 -12  -2   24.60    2.10
   6  12  -2   24.50    1.50
  -6  12   2   21.90    2.10
  -6  12   2   25.60    1.90
   6  12  -2   23.50    1.60
   5 -12  -2    3.00    1.00
   5 -12  -2    2.40    0.90
  -5 -12   2    1.50    1.20
  -5 -12   2    3.60    0.80
   5  12  -2    3.00    0.70
  -5  12   2    2.30    0.80
   5  12  -2    3.00    1.40
   5  12  -2    3.00    0.70
  -5  12   2    3.80    1.30
  -4 -12   2    8.30    1.00
   4 -12  -2    8.40    1.30
  -4 -12   2   11.40    1.60
  -4 -12   2    6.40    1.30
   4 -12  -2    8.20    1.10
  -4  12   2    8.20    1.30
   4  12  -2    7.50    0.90
  -4  12   2    7.20    0.90
   4  12  -2    6.70    0.80
   4  12  -2    7.60    0.90
  -3 -12   2   25.70    1.50
   3 -12  -2   21.10    1.70
  -3 -12   2   23.10    2.10
   3 -12  -2   22.40    1.70
  -3 -12   2   24.20    1.90
  -3  12   2   23.50    1.40
   3  12  -2   24.00    1.30
  -3  12   2   25.50    1.90
   3  12  -2   24.00    1.60
   3  12  -2   24.70    1.30
   2 -12  -2  144.89    5.10
  -2 -12   2  147.49    5.20
   2 -12  -2  144.09    5.10
  -2 -12   2  152.48    5.40
  -2 -12   2  146.39    4.80
   2  12  -2  141.19    4.80
  -2  12   2  148.59    4.30
  -2  12   2  145.39    5.00
   2  12  -2  147.89    4.60
  -2  12   2  143.59    4.30
  -2  12   2  144.29    4.70
   2  12  -2  154.98    4.70
  -1 -12   2   34.80    1.80
  -1 -12   2   36.60    2.00
  -1 -12   2   37.30    2.10
   1 -12  -2   34.10    1.60
  -1 -12   2   36.70    1.80
   1 -12  -2   39.00    2.00
   1 -12  -2   35.00    2.10
   1  12  -2   35.60    1.40
  -1  12   2   33.10    1.80
  -1  12   2   34.00    1.50
   1  12  -2   36.00    1.60
  -1  12   2   36.40    1.50
   1  12  -2   31.60    1.80
  -1  12   2   34.50    1.50
   1  12  -2   31.50    1.90
   0 -12  -2    9.70    1.20
   0 -12   2    8.80    0.90
   0 -12  -2   10.30    1.20
   0 -12  -2    8.20    1.20
   0 -12   2    8.30    1.00
   0 -12   2    8.40    1.20
   0 -12   2   12.60    1.30
   0  12   2    9.50    1.00
   0  12   2    9.10    0.90
   0  12  -2    8.80    0.70
   0  12   2    8.30    0.90
   0  12  -2    9.70    1.10
   0  12   2    7.90    1.00
   0  12  -2   10.10    0.90
   1 -12   2    5.50    0.90
   1 -12   2    6.80    0.90
  -1 -12  -2    6.60    1.00
  -1 -12  -2    7.20    1.00
   1 -12   2    7.60    1.10
   1 -12   2    6.60    0.70
  -1 -12  -2    7.00    1.30
  -1  12  -2    6.40    0.90
   1  12   2    7.00    0.80
  -1  12  -2    6.40    0.70
   1  12   2    5.60    0.90
   1  12   2    5.80    1.10
  -1  12  -2    6.50    0.70
   1  12   2    6.40    0.70
   2 -12   2  167.08    5.10
  -2 -12  -2  174.38    5.70
   2 -12   2  173.68    5.80
   2 -12   2  170.48    5.80
  -2 -12  -2  170.28    6.20
   2 -12   2  165.28    5.30
  -2 -12  -2  175.88    5.90
   2  12   2  161.48    5.30
   2  12   2  167.08    5.30
  -2  12  -2  167.38    5.10
  -2  12  -2  167.78    5.10
  -2  12  -2  175.28    5.70
   2  12   2  170.18    5.70
  -3 -12  -2   61.19    2.70
   3 -12   2   62.99    2.80
   3 -12   2   58.49    2.20
  -3 -12  -2   61.99    3.30
   3 -12   2   58.49    2.00
   3 -12   2   58.09    2.80
  -3 -12  -2   58.49    2.90
  -3  12  -2   56.19    2.10
   3  12   2   59.19    2.80
   3  12   2   60.69    2.30
   3  12   2   57.59    2.30
  -3  12  -2   58.69    2.70
  -4 -12  -2   -0.30    1.10
   4 -12   2   -0.10    0.40
   4 -12   2    0.70    0.80
   4 -12   2    0.20    0.60
   4 -12   2    0.40    1.00
  -4 -12  -2   -0.30    0.90
   4  12   2   -0.50    1.00
   4  12   2    0.60    0.50
  -4  12  -2    0.40    1.00
   4  12   2    0.30    0.60
  -4  12  -2   -0.60    0.60
  -4  12  -2    1.40    0.60
   5 -12   2   75.39    3.50
  -5 -12  -2   69.09    5.20
  -5 -12  -2   77.79    3.40
  -5 -12  -2   75.89    4.00
   5 -12   2   76.49    2.80
  -5  12  -2   76.39    2.70
   5  12   2   81.59    2.80
  -5  12  -2   65.99    4.00
   5  12   2   75.79    2.90
   6 -12   2   29.40    2.10
  -6 -12  -2   27.00    2.40
  -6 -12  -2   28.70    2.80
  -6 -12  -2   28.10    3.10
   6 -12   2   27.50    2.40
   6  12   2   29.80    1.70
   6  12   2   28.20    1.70
   6  12   2   26.70    2.30
  -6  12  -2   33.80    2.60
   7 -12   2   66.79    3.30
  -7 -12  -2   70.09    4.50
   7 -12   2   66.69    3.60
  -7 -12  -2   74.19    4.00
  -7 -12  -2   62.99    3.50
   7  12   2   68.59    2.80
   7  12   2   65.69    3.80
   7  12   2   69.29    2.90
  -7  12  -2   66.79    3.70
  -8 -12  -2   -0.80    1.90
   8 -12   2   -1.00    1.40
   8 -12   2   -0.50    1.60
  -8 -12  -2   -0.20    2.10
   8  12   2   -0.20    1.00
   8  12   2    0.50    1.00
   8  12   2   -3.20    1.70
  -8  12  -2    4.00    1.90
   9 -13  -2    1.70    1.60
  -9 -13   2    3.70    2.20
  -9 -13   2    3.10    2.70
   9 -13  -2    1.50    1.70
   9  13  -2    4.40    2.10
   9  13  -2    2.60    1.30
   9  13  -2    2.90    1.20
  -9  13   2    4.60    2.10
  -8 -13   2    5.70    1.90
   8 -13  -2    7.60    1.60
   8 -13  -2    7.30    1.50
  -8 -13   2    2.50    2.10
  -8  13   2    2.10    1.90
   8  13  -2    4.60    1.10
   8  13  -2    6.30    1.20
   8  13  -2    5.70    1.80
  -7 -13   2   21.30    2.50
   7 -13  -2   19.30    2.30
  -7 -13   2   21.70    2.70
   7 -13  -2   20.60    2.40
   7  13  -2   20.30    1.80
  -7  13   2   25.90    2.10
  -7  13   2   20.80    2.40
   7  13  -2   21.20    1.70
   6 -13  -2   68.19    3.10
  -6 -13   2   66.49    3.90
  -6 -13   2   66.69    3.80
   6  13  -2   64.89    2.80
  -6  13   2   66.29    2.90
  -6  13   2   62.49    3.50
   6  13  -2   67.19    2.70
   5 -13  -2    0.30    0.90
  -5 -13   2   -0.70    1.20
  -5 -13   2   -0.20    0.80
   5 -13  -2    1.00    1.00
  -5 -13   2    1.80    1.40
  -5  13   2    0.50    1.20
   5  13  -2   -0.40    0.70
   5  13  -2    0.60    0.70
  -5  13   2   -0.60    0.80
   4 -13  -2   35.40    2.20
   4 -13  -2   34.60    2.20
  -4 -13   2   32.50    2.70
  -4 -13   2   35.90    1.90
  -4 -13   2   31.30    2.50
  -4  13   2   36.00    1.80
   4  13  -2   34.50    1.70
  -4  13   2   35.00    2.30
   4  13  -2   32.90    1.90
  -3 -13   2    1.30    0.80
   3 -13  -2   -0.50    0.90
  -3 -13   2   -0.70    1.00
   3 -13  -2   -1.10    0.90
  -3 -13   2   -0.30    1.10
   3  13  -2    0.00    0.90
  -3  13   2    0.10    0.80
  -3  13   2    0.50    0.70
   3  13  -2    0.70    0.60
   3  13  -2    1.00    0.50
  -2 -13   2    0.10    0.70
  -2 -13   2   -0.50    1.00
   2 -13  -2    0.00    0.90
  -2 -13   2   -0.30    0.90
   2 -13  -2    0.20    0.80
  -2  13   2   -0.20    0.40
  -2  13   2   -0.80    0.30
  -2  13   2   -0.30    0.70
   2  13  -2    0.80    0.60
  -2  13   2   -0.50    0.50
   2  13  -2   -0.40    0.50
   2  13  -2    1.00    0.90
   1 -13  -2  180.48    5.90
   1 -13  -2  178.28    6.10
  -1 -13   2  174.08    5.70
  -1 -13   2  180.18    5.90
   1 -13  -2  170.98    5.40
  -1 -13   2  171.78    6.10
   1  13  -2  172.08    5.30
   1  13  -2  157.18    5.70
  -1  13   2  178.98    5.80
   1  13  -2  174.38    5.60
  -1  13   2  175.38    5.40
  -1  13   2  175.98    5.40
  -1  13   2  171.98    5.40
   0 -13  -2   51.09    2.80
   0 -13   2   47.80    2.30
   0 -13   2   46.20    2.10
   0 -13   2   47.20    2.60
   0 -13   2   47.50    2.30
   0 -13  -2   44.90    2.20
   0 -13  -2   47.60    2.40
   0  13   2   47.90    1.90
   0  13   2   47.50    2.10
   0  13   2   45.70    2.20
   0  13  -2   48.70    1.80
   0  13  -2   45.40    2.10
   0  13  -2   49.60    2.10
   0  13   2   50.49    2.10
  -1 -13  -2    2.20    0.90
   1 -13   2    3.00    0.90
   1 -13   2    2.20    0.70
   1 -13   2    3.80    0.80
   1 -13   2    1.60    0.90
  -1 -13  -2    3.00    1.00
  -1 -13  -2    1.60    1.20
  -1  13  -2    2.70    0.50
   1  13   2    3.10    0.70
   1  13   2    3.10    0.60
  -1  13  -2    2.70    0.80
   1  13   2    2.00    0.80
   1  13   2    3.80    1.10
  -1  13  -2    2.30    0.70
   2 -13   2   67.29    3.00
   2 -13   2   68.79    2.50
  -2 -13  -2   67.19    3.10
  -2 -13  -2   66.59    3.40
   2 -13   2   72.39    3.20
  -2 -13  -2   71.09    3.10
  -2  13  -2   68.59    2.40
   2  13   2   69.39    2.60
  -2  13  -2   70.49    2.90
   2  13   2   68.39    3.00
   2  13   2   70.49    2.60
  -2  13  -2   69.89    2.40
  -3 -13  -2   27.20    2.00
   3 -13   2   23.40    1.90
   3 -13   2   22.40    2.00
  -3 -13  -2   25.00    2.10
  -3 -13  -2   24.40    3.50
   3 -13   2   25.30    1.30
   3 -13   2   22.60    1.40
   3  13   2   24.20    1.40
   3  13   2   23.90    1.40
  -3  13  -2   24.30    1.40
  -3  13  -2   23.20    1.70
   3  13   2   23.10    1.90
  -3  13  -2   25.20    1.30
   4 -13   2   10.70    1.60
  -4 -13  -2   11.80    1.40
   4 -13   2   10.50    1.40
  -4 -13  -2   10.80    1.60
   4 -13   2    9.30    0.90
  -4  13  -2    9.10    1.30
   4  13   2   11.40    1.10
   4  13   2   10.20    1.40
   4  13   2    9.20    1.00
   5 -13   2    1.40    1.10
  -5 -13  -2    2.00    1.40
   5 -13   2    0.40    1.00
  -5 -13  -2    0.40    1.50
  -5 -13  -2    1.80    1.20
  -5  13  -2   -0.30    1.00
   5  13   2   -0.30    1.20
   5  13   2   -0.60    0.70
   5  13   2    0.10    0.70
   6 -13   2    3.30    1.30
  -6 -13  -2    3.20    1.70
  -6 -13  -2    6.20    2.00
  -6 -13  -2    2.70    1.30
   6 -13   2    3.90    1.30
   6  13   2    3.60    0.80
   6  13   2    3.30    0.80
  -6  13  -2    3.00    1.40
   6  13   2   -1.50    1.20
  -7 -13  -2    3.20    1.90
  -7 -13  -2    0.70    2.10
   7 -13   2    1.40    1.30
   7 -13   2   -0.40    1.30
   7  13   2   -0.30    0.90
  -7  13  -2    0.80    1.40
   7  13   2    0.90    1.60
   7  13   2   -0.40    0.90
   8 -13   2   22.00    2.50
  -8 -13  -2   20.90    2.70
  -8 -13  -2   21.50    3.00
   8 -13   2   14.60    2.20
   8  13   2   17.80    1.80
   8  13   2   16.60    2.50
  -8  13  -2   17.80    2.30
   8  13   2   18.10    1.90
  -8 -14   2   42.20    4.40
  -8 -14   2   43.00    4.10
   8 -14  -2   43.80    3.30
   8 -14  -2   37.20    3.20
  -8  14   2   41.70    3.80
   8  14  -2   44.40    2.50
   8  14  -2   46.50    2.60
   8  14  -2   46.10    3.80
   7 -14  -2   14.70    1.90
   7 -14  -2   15.60    1.90
  -7 -14   2   15.30    2.60
  -7 -14   2   16.70    2.40
  -7  14   2   11.30    2.10
   7  14  -2   14.10    1.50
   7  14  -2   16.00    1.70
  -6 -14   2    4.80    1.80
   6 -14  -2    4.00    1.40
   6 -14  -2    3.00    1.20
  -6 -14   2    2.30    1.70
  -6  14   2    6.40    1.30
   6  14  -2    5.50    0.90
   6  14  -2    4.40    1.00
  -6  14   2    5.20    1.40
  -5 -14   2   -0.30    1.00
  -5 -14   2    3.60    1.70
   5 -14  -2    1.10    1.00
  -5 -14   2    0.80    1.40
   5 -14  -2    2.90    1.20
   5  14  -2    0.70    0.80
   5  14  -2    0.50    0.80
  -5  14   2    0.80    1.20
  -5  14   2    0.90    1.00
   4 -14  -2   55.69    3.00
  -4 -14   2   55.19    3.10
   4 -14  -2   55.99    3.00
  -4 -14   2   54.39    3.50
  -4 -14   2   55.49    2.60
   4  14  -2   52.59    3.20
  -4  14   2   56.29    3.10
   4  14  -2   61.29    2.40
  -4  14   2   56.49    2.50
  -3 -14   2    1.70    1.30
   3 -14  -2   -0.30    1.00
  -3 -14   2    2.70    0.90
   3 -14  -2    1.80    1.00
  -3 -14   2    0.00    1.10
  -3  14   2    1.30    1.00
   3  14  -2    0.60    0.60
  -3  14   2    1.30    0.80
   3  14  -2    0.80    0.50
   3  14  -2    2.60    1.20
   2 -14  -2   50.49    2.80
   2 -14  -2   55.79    2.80
  -2 -14   2   47.10    3.00
  -2 -14   2   54.49    2.40
  -2 -14   2   52.29    2.80
   2  14  -2   52.09    2.00
  -2  14   2   51.19    2.70
   2  14  -2   46.10    2.10
  -2  14   2   50.29    1.70
  -2  14   2   51.49    2.20
  -1 -14   2  114.99    4.20
  -1 -14   2  118.49    4.40
   1 -14  -2  116.79    4.40
   1 -14  -2  119.99    4.70
   1  14  -2  114.69    3.70
  -1  14   2  113.99    3.80
  -1  14   2  109.09    4.20
  -1  14   2  114.29    3.80
   0 -14   2   15.30    2.00
   0 -14  -2   15.00    1.70
   0 -14   2   21.40    1.70
   0 -14  -2   18.40    1.50
   0 -14   2   15.10    1.60
   0 -14  -2   14.50    1.70
   0  14   2   16.20    1.60
   0  14  -2   13.90    1.40
   0  14   2   13.50    1.40
   0  14  -2   15.70    1.00
   0  14   2   16.80    1.30
   0  14  -2   13.60    1.80
   0  14   2   14.50    1.10
  -1 -14  -2  312.47   10.50
   1 -14   2  288.97    9.30
   1 -14   2  315.27    9.50
  -1 -14  -2  311.17    9.70
  -1 -14  -2  316.97    9.80
   1 -14   2  314.87    9.80
   1  14   2  319.87    9.30
   1  14   2  311.37    9.60
  -1  14  -2  311.87    9.20
   1  14   2  313.37    9.50
  -1  14  -2  308.57    9.20
   2 -14   2    2.30    0.80
   2 -14   2    0.90    1.00
   2 -14   2    1.50    0.90
   2 -14   2    1.40    1.30
  -2 -14  -2    1.90    1.10
  -2 -14  -2    2.10    1.00
  -2 -14  -2    1.90    1.40
   2  14   2    2.20    0.70
  -2  14  -2    3.10    0.80
   2  14   2    2.60    0.70
   2  14   2    1.20    1.00
  -2  14  -2    1.90    0.60
  -3 -14  -2   12.90    1.60
  -3 -14  -2   11.50    1.70
   3 -14   2   11.70    1.50
  -3 -14  -2   12.40    1.50
   3 -14   2   11.30    1.50
   3 -14   2   11.30    1.30
   3  14   2   12.50    1.10
  -3  14  -2   12.60    1.40
   3  14   2   10.90    1.50
  -3  14  -2   12.20    1.10
   3  14   2   12.30    1.10
  -4 -14  -2   24.00    2.20
  -4 -14  -2   23.20    2.60
   4 -14   2   25.50    2.20
   4 -14   2   19.90    2.00
  -4 -14  -2   25.50    2.60
   4  14   2   23.10    1.50
  -4  14  -2   21.00    2.10
   4  14   2   22.50    2.20
   4  14   2   21.40    1.40
   5 -14   2   23.80    2.30
  -5 -14  -2   27.50    3.10
  -5 -14  -2   21.70    2.30
   5 -14   2   20.50    2.30
  -5 -14  -2   23.20    2.70
   5  14   2   22.20    2.50
   5  14   2   22.90    1.60
   5  14   2   22.20    1.50
  -5  14  -2   23.70    2.20
  -6 -14  -2  110.89    5.60
  -6 -14  -2  113.09    5.20
   6 -14   2   98.49    4.50
  -6 -14  -2  103.09    4.50
   6 -14   2  108.69    4.50
   6  14   2  100.99    3.90
   6  14   2  107.59    3.90
  -6  14  -2  108.19    4.90
   6  14   2  112.59    4.90
  -7 -14  -2   54.79    4.50
   7 -14   2   53.19    3.50
   7 -14   2   52.29    3.20
  -7 -14  -2   48.90    3.70
   7  14   2   49.99    2.60
   7  14   2   54.29    2.50
  -7  14  -2   51.19    3.70
   7  14   2   55.29    3.60
  -7 -15   2   43.10    4.30
   7 -15  -2   38.10    3.00
  -7 -15   2   42.40    3.90
   7 -15  -2   41.80    3.20
   7  15  -2   42.30    2.30
  -7  15   2   36.00    3.20
   7  15  -2   38.90    2.30
   6 -15  -2   -0.40    1.40
  -6 -15   2   -0.60    1.80
  -6 -15   2    1.10    2.00
   6 -15  -2   -0.30    1.20
  -6  15   2    0.00    1.40
   6  15  -2    0.90    1.00
   6  15  -2    1.60    1.00
  -5 -15   2   17.50    2.40
  -5 -15   2   13.60    2.00
   5 -15  -2   14.00    1.80
   5 -15  -2   13.80    1.80
   5  15  -2   15.90    1.50
  -5  15   2   11.50    1.90
  -5  15   2   12.40    1.50
   5  15  -2   13.10    1.40
  -4 -15   2    4.70    1.60
  -4 -15   2    7.20    1.20
  -4 -15   2    6.40    1.60
   4 -15  -2    4.50    1.40
   4 -15  -2    4.70    1.20
   4  15  -2    6.90    1.00
  -4  15   2    5.50    1.40
   4  15  -2    6.50    1.00
  -4  15   2    5.40    1.10
  -3 -15   2  256.27    8.10
   3 -15  -2  252.87    8.90
  -3 -15   2  269.67    8.80
  -3 -15   2  258.67    9.00
   3 -15  -2  254.77    8.50
   3  15  -2  258.57    8.00
   3  15  -2  253.87    7.80
  -3  15   2  259.17    8.00
  -3  15   2  244.18    8.50
  -2 -15   2  101.29    4.30
   2 -15  -2   99.19    5.60
  -2 -15   2  103.19    4.00
  -2 -15   2  105.99    4.70
   2 -15  -2  105.79    4.30
  -2  15   2  102.19    3.70
   2  15  -2  104.99    3.50
   2  15  -2  106.99    3.70
  -2  15   2  101.59    4.20
  -1 -15   2   -0.20    1.00
  -1 -15   2    1.00    1.20
   1 -15  -2    0.90    1.00
   1 -15  -2    0.40    1.20
  -1 -15   2    0.00    1.00
   1  15  -2    0.80    0.50
  -1  15   2    0.10    0.80
  -1  15   2    0.40    0.70
   1  15  -2    0.80    0.60
  -1  15   2   -0.40    0.70
   0 -15   2   96.29    3.80
   0 -15  -2   96.89    3.70
   0 -15   2   96.69    4.20
   0 -15  -2   94.39    4.30
   0 -15   2   98.39    3.80
   0 -15  -2  103.39    4.10
   0  15   2   94.69    3.50
   0  15  -2   99.99    3.70
   0  15  -2   94.89    3.30
   0  15   2  101.69    3.80
   0  15   2  101.29    3.40
  -1 -15  -2   -0.20    1.40
   1 -15   2    1.10    1.20
   1 -15   2    1.40    1.00
   1 -15   2    0.30    1.10
  -1 -15  -2    2.20    1.10
  -1 -15  -2    1.70    1.10
   1  15   2    3.20    0.70
   1  15   2    1.60    0.70
   1  15   2    1.70    1.00
  -1  15  -2    2.00    0.60
  -1  15  -2    2.80    0.80
  -2 -15  -2   34.90    2.40
   2 -15   2   38.40    2.60
  -2 -15  -2   33.00    2.40
   2 -15   2   33.70    2.00
   2 -15   2   33.40    2.60
  -2 -15  -2   38.90    3.10
  -2  15  -2   40.60    2.30
   2  15   2   37.00    1.90
  -2  15  -2   36.50    1.70
   2  15   2   37.50    1.80
   2  15   2   35.10    2.40
  -3 -15  -2    3.80    1.60
   3 -15   2    1.40    1.00
   3 -15   2    0.90    1.10
  -3 -15  -2    0.30    1.30
  -3 -15  -2    0.50    1.20
  -3  15  -2    1.20    0.70
   3  15   2   -0.90    1.20
  -3  15  -2    0.80    0.90
   3  15   2    1.80    0.80
   3  15   2    1.10    0.60
   4 -15   2   29.10    2.50
  -4 -15  -2   28.50    2.50
   4 -15   2   30.00    2.40
  -4 -15  -2   28.40    2.70
  -4 -15  -2   28.40    2.90
   4  15   2   24.90    1.70
  -4  15  -2   30.30    2.40
   4  15   2   26.20    2.50
   4  15   2   28.40    1.70
  -5 -15  -2   11.90    1.80
   5 -15   2   14.30    1.70
  -5 -15  -2   12.60    2.40
  -5 -15  -2   14.00    2.10
   5 -15   2   13.40    1.90
   5  15   2   10.70    1.20
   5  15   2   14.20    1.50
   5  15   2   10.50    1.90
  -5  15  -2   14.20    1.90
  -6 -15  -2   15.70    2.50
   6 -15   2   17.40    2.10
  -6 -15  -2   18.60    2.80
   6 -15   2   15.10    2.00
  -6  15  -2   15.00    2.20
   6  15   2   12.10    1.90
   6  15   2   15.30    1.60
   6  15   2   16.90    1.60
   7 -15   2   17.80    2.30
  -7 -15  -2    8.30    2.50
  -7 -15  -2   15.70    2.70
   7 -15   2   13.80    2.10
   7  15   2   12.50    2.00
  -7  15  -2   13.60    2.30
   7  15   2   15.00    1.60
   7  15   2   19.20    1.80
  -7 -16   2    5.40    2.30
   7 -16  -2    3.00    1.80
  -7 -16   2   -0.90    2.50
   7 -16  -2    2.30    1.50
  -7  16   2    4.10    1.90
   7  16  -2    1.10    1.00
   7  16  -2    1.10    2.10
   7  16  -2    2.90    1.00
   6 -16  -2    0.20    1.60
   6 -16  -2   -0.50    1.50
  -6 -16   2    3.70    2.20
  -6 -16   2    1.40    1.90
  -6  16   2    0.40    1.60
   6  16  -2    2.50    1.10
   6  16  -2    1.60    0.90
  -5 -16   2   38.70    3.70
   5 -16  -2   35.20    2.80
   5 -16  -2   31.60    2.80
  -5 -16   2   32.00    3.30
  -5  16   2   37.80    3.70
   5  16  -2   36.40    2.10
  -5  16   2   35.80    3.00
   5  16  -2   36.10    2.00
  -4 -16   2   89.79    4.50
  -4 -16   2   87.49    4.60
   4 -16  -2   86.39    4.10
   4 -16  -2   86.69    4.00
   4  16  -2   88.39    3.30
   4  16  -2   87.89    3.30
  -4  16   2   84.09    4.10
  -4  16   2   89.59    3.50
  -3 -16   2   15.40    2.30
  -3 -16   2   19.60    2.20
   3 -16  -2   22.40    2.50
   3 -16  -2   23.10    2.40
  -3 -16   2   18.70    1.90
   3  16  -2   17.70    1.50
  -3  16   2   21.20    2.30
  -3  16   2   23.40    1.80
   3  16  -2   20.70    1.40
  -2 -16   2    0.10    1.40
  -2 -16   2    0.60    1.30
  -2 -16   2    1.00    1.10
   2 -16  -2    2.50    1.40
   2 -16  -2    2.40    1.20
   2  16  -2    0.90    0.70
  -2  16   2    2.00    0.90
  -2  16   2    0.80    1.10
   2  16  -2    1.50    0.70
  -1 -16   2   57.09    2.90
   1 -16  -2   57.99    3.20
   1 -16  -2   56.49    3.50
  -1 -16   2   56.79    3.00
  -1 -16   2   60.09    3.60
  -1  16   2   60.09    2.50
   1  16  -2   64.19    2.70
  -1  16   2   60.09    2.90
   1  16  -2   59.49    2.30
   0 -16   2    8.40    1.40
   0 -16  -2   10.80    1.70
   0 -16  -2    9.80    1.20
   0 -16   2    6.70    1.30
   0 -16   2    7.40    1.60
   0 -16  -2    8.90    1.60
   0  16  -2    8.50    1.20
   0  16   2    9.40    1.30
   0  16   2   10.60    1.20
   0  16   2    7.50    1.10
   0  16  -2    9.20    1.00
   1 -16   2   75.99    3.70
  -1 -16  -2   79.29    4.20
  -1 -16  -2   69.49    3.60
   1 -16   2   73.59    3.20
  -1 -16  -2   75.69    3.50
  -1  16  -2   75.59    3.30
   1  16   2   77.99    3.10
   1  16   2   75.49    2.90
   1  16   2   74.29    3.30
  -1  16  -2   76.39    2.70
  -2 -16  -2    3.40    1.80
  -2 -16  -2    4.10    1.40
   2 -16   2    4.20    1.30
   2 -16   2    2.10    1.50
  -2 -16  -2    4.70    1.40
   2  16   2    4.90    1.00
  -2  16  -2    5.70    1.10
   2  16   2    5.50    0.90
  -2  16  -2    4.50    0.80
   2  16   2    2.40    1.30
   3 -16   2    1.40    1.10
  -3 -16  -2    2.50    1.50
  -3 -16  -2    0.40    1.30
   3 -16   2    1.40    1.40
  -3 -16  -2    4.60    1.60
   3  16   2    1.70    0.70
   3  16   2   -1.10    1.20
   3  16   2    1.50    0.90
  -3  16  -2   -0.10    1.10
   4 -16   2    8.10    1.70
   4 -16   2    5.40    1.30
  -4 -16  -2   10.70    1.90
  -4 -16  -2    9.40    1.70
  -4 -16  -2    7.00    2.20
  -4  16  -2    5.20    1.50
   4  16   2    4.10    1.60
   4  16   2    6.30    1.00
   4  16   2    8.30    1.20
  -5 -16  -2    9.40    2.40
  -5 -16  -2   10.00    2.70
   5 -16   2    9.20    1.80
  -5 -16  -2   12.30    2.20
   5 -16   2   12.00    1.90
   5  16   2   10.10    1.20
   5  16   2   10.30    2.00
   5  16   2    9.10    1.20
  -5  16  -2   11.70    2.10
  -6 -16  -2    2.70    2.50
   6 -16   2    1.30    1.60
  -6 -16  -2   -6.20    2.00
   6 -16   2    2.80    1.80
   6  16   2    1.50    1.10
   6  16   2   -0.30    1.00
  -6  16  -2    6.50    2.10
   6  16   2   -0.30    1.70
  -6 -17   2    4.80    2.10
  -6 -17   2    3.50    2.50
   6 -17  -2    4.40    1.90
   6 -17  -2    1.90    1.80
   6  17  -2    4.10    1.20
   6  17  -2    2.60    1.00
  -6  17   2    3.20    2.10
  -5 -17   2   45.70    4.10
   5 -17  -2   39.10    3.20
  -5 -17   2   46.60    3.70
   5 -17  -2   47.70    3.30
   5  17  -2   46.50    2.40
   5  17  -2   42.20    2.30
  -5  17   2   41.10    3.10
  -4 -17   2   12.70    2.20
   4 -17  -2   15.90    2.00
   4 -17  -2   11.90    1.90
  -4 -17   2   15.00    2.20
  -4  17   2   15.00    1.60
   4  17  -2   13.20    1.40
  -4  17   2   13.20    2.00
   4  17  -2   16.50    1.50
  -3 -17   2   10.30    2.20
   3 -17  -2   11.60    1.90
  -3 -17   2   11.70    1.90
   3 -17  -2   12.00    1.80
  -3 -17   2   13.30    1.60
  -3  17   2   12.80    1.50
  -3  17   2   14.20    1.80
   3  17  -2   12.50    1.20
   3  17  -2   12.70    1.40
  -2 -17   2   29.40    3.10
  -2 -17   2   30.70    2.40
   2 -17  -2   30.20    2.90
  -2 -17   2   27.40    2.70
   2 -17  -2   27.90    2.50
  -2  17   2   32.40    2.00
   2  17  -2   29.00    1.80
  -2  17   2   28.40    2.20
  -1 -17   2   15.90    2.00
  -1 -17   2   15.20    1.90
   1 -17  -2   15.30    2.10
  -1 -17   2   12.80    1.70
   1 -17  -2   12.10    1.80
   1  17  -2   13.40    1.60
   1  17  -2   16.60    1.40
  -1  17   2   15.50    1.70
  -1  17   2   15.60    1.50
   0 -17   2    7.00    1.60
   0 -17   2    3.90    1.80
   0 -17  -2    6.10    1.70
   0 -17  -2    7.10    1.60
   0 -17   2    6.90    1.70
   0  17   2    6.80    1.20
   0  17  -2    6.30    0.90
   0  17   2    6.70    1.00
   0  17  -2    7.00    1.20
  -1 -17  -2  106.29    4.60
  -1 -17  -2  110.79    4.40
  -1 -17  -2  106.79    5.20
   1 -17   2  108.89    4.40
   1 -17   2  108.49    4.90
   1  17   2  104.39    4.20
   1  17   2  111.49    3.90
   1  17   2  109.59    4.20
  -1  17  -2  107.19    3.70
  -1  17  -2  107.79    4.20
  -2 -17  -2    7.30    2.30
  -2 -17  -2    6.60    1.70
   2 -17   2    8.20    1.70
   2 -17   2    4.30    1.50
  -2 -17  -2    8.30    1.60
  -2  17  -2    7.40    1.30
   2  17   2   10.10    1.30
   2  17   2    7.40    1.00
   2  17   2    5.20    1.40
  -3 -17  -2   34.30    3.20
   3 -17   2   36.00    3.00
  -3 -17  -2   44.80    3.90
   3 -17   2   31.90    2.80
  -3  17  -2   33.20    2.80
   3  17   2   33.10    2.70
   3  17   2   39.70    2.20
   3  17   2   36.60    2.10
  -4 -17  -2   86.69    5.10
   4 -17   2   82.69    4.00
  -4 -17  -2   78.09    4.40
   4 -17   2   84.19    4.20
   4  17   2   78.29    4.10
   4  17   2   85.09    3.40
  -4  17  -2   76.39    3.90
   4  17   2   79.29    3.20
  -5 -17  -2    0.00    2.10
   5 -17   2   -0.50    1.70
  -5 -17  -2    0.60    2.00
   5 -17   2    0.50    1.70
  -5  17  -2    1.60    1.80
   5  17   2    1.00    1.70
   5  17   2   -1.80    1.00
   5  17   2    1.90    1.10
   5 -18  -2   60.29    3.90
  -5 -18   2   71.89    4.50
   5 -18  -2   63.79    4.20
  -5 -18   2   68.19    4.60
   5  18  -2   69.19    3.00
   5  18  -2   65.29    3.00
  -5  18   2   57.49    4.10
   4 -18  -2   15.80    2.30
  -4 -18   2   12.50    2.40
   4 -18  -2   13.70    2.10
  -4 -18   2    9.70    2.60
   4  18  -2   13.80    1.50
  -4  18   2   11.60    2.00
   4  18  -2   12.20    1.30
  -3 -18   2   -2.90    1.80
  -3 -18   2    1.00    2.10
   3 -18  -2    1.40    1.60
   3 -18  -2   -2.10    1.60
  -3  18   2    0.40    1.20
  -3  18   2    1.00    1.40
   3  18  -2    1.90    0.90
   3  18  -2    0.80    0.90
  -2 -18   2    3.50    1.80
   2 -18  -2    4.10    1.60
  -2 -18   2    3.80    1.50
   2 -18  -2    4.10    1.90
  -2 -18   2    3.30    1.80
   2  18  -2    2.20    0.90
   2  18  -2    4.30    1.00
  -2  18   2    3.20    1.40
  -2  18   2    3.00    1.20
   1 -18  -2    7.00    1.80
  -1 -18   2    6.80    2.10
  -1 -18   2    6.50    1.60
   1 -18  -2    6.50    1.70
  -1  18   2   12.00    1.70
   1  18  -2    9.10    1.30
   1  18  -2   10.10    1.30
  -1  18   2    8.40    1.20
   0 -18  -2   66.89    3.70
   0 -18   2   52.09    3.60
   0 -18  -2   68.59    4.20
   0 -18   2   64.59    3.40
   0  18   2   64.29    3.20
   0  18  -2   60.59    2.60
   0  18   2   60.29    2.80
   0  18  -2   63.39    3.10
   1 -18   2    4.70    1.60
   1 -18   2    3.80    1.80
  -1 -18  -2    6.40    1.80
  -1 -18  -2    4.30    2.10
   1  18   2    4.80    1.00
   1  18   2    6.40    1.30
  -1  18  -2    5.50    1.40
  -2 -18  -2  164.78    6.40
   2 -18   2  154.18    5.90
   2 -18   2  151.28    6.30
  -2 -18  -2  150.38    7.00
  -2 -18  -2  151.58    6.10
   2  18   2  156.38    5.80
   2  18   2  153.08    5.20
   2  18   2  155.28    5.50
  -2  18  -2  150.88    5.80
  -3 -18  -2   17.20    2.90
  -3 -18  -2   18.70    2.20
   3 -18   2   16.50    2.10
  -3 -18  -2   18.70    2.40
   3 -18   2   17.30    2.30
  -3  18  -2   20.30    2.50
   3  18   2   22.20    1.90
   3  18   2   18.90    2.10
   3  18   2   19.70    1.70
  -4 -18  -2    5.20    2.20
  -4 -18  -2    8.80    2.70
   4 -18   2    2.70    1.70
   4 -18   2    4.10    1.80
   4  18   2    6.90    1.10
   4  18   2    5.80    1.90
  -4  18  -2    5.10    1.80
   4  18   2    7.80    1.40
   3 -19  -2   15.30    2.10
  -3 -19   2   14.80    2.50
  -3 -19   2   14.30    2.80
   3 -19  -2   16.90    2.60
   3  19  -2   18.90    2.00
  -3  19   2   13.60    2.20
   3  19  -2   12.70    1.40
   2 -19  -2   50.49    3.60
  -2 -19   2   42.30    4.10
   2 -19  -2   40.50    4.00
  -2  19   2   47.90    3.00
  -2  19   2   50.89    2.80
   2  19  -2   43.40    2.50
   2  19  -2   48.80    2.40
   1 -19  -2    3.80    2.20
  -1 -19   2    4.10    1.70
   1 -19  -2    4.30    1.80
  -1 -19   2    1.20    2.00
   1  19  -2    3.30    1.20
   1  19  -2    3.60    1.00
  -1  19   2    2.80    1.20
  -1  19   2    5.00    1.40
   0 -19  -2    1.10    2.30
   0 -19   2    2.80    1.70
   0 -19   2   -1.60    2.00
   0 -19  -2    4.00    1.70
   0  19   2    4.40    1.30
   0  19   2    2.40    1.10
   0  19  -2    2.50    1.30
  -1 -19  -2   10.70    2.60
   1 -19   2   12.10    2.40
   1 -19   2   12.80    2.00
  -1 -19  -2   12.40    2.10
   1  19   2   12.10    1.70
  -1  19  -2   10.80    1.50
   1  19   2   10.90    1.30
   2 -19   2   10.80    1.90
  -2 -19  -2    6.70    2.50
   2 -19   2    7.60    2.20
  -2 -19  -2    8.50    2.10
   2  19   2    9.20    1.40
   2  19   2    8.30    1.30
  -2  19  -2    8.70    1.60
  -3 -19  -2   26.80    3.30
   3 -19   2   20.50    2.50
   3 -19   2   19.20    2.60
  -3  19  -2   29.10    2.90
   3  19   2   29.60    2.30
  11   0  -3   13.80    2.90
 -11   0   3   11.80    1.60
  11   0  -3   12.10    1.90
  11   0  -3   11.80    2.00
  11   0  -3   14.80    1.70
  11   0  -3   11.90    1.70
 -11   0   3   14.10    2.20
  10   0  -3    1.30    1.00
 -10   0   3   -0.90    1.30
 -10   0   3    2.80    1.40
  10   0  -3   -2.20    1.30
 -10   0   3   -0.70    1.10
  10   0  -3    1.00    1.20
  10   0  -3   -1.20    1.00
   9   0  -3   67.69    3.10
  -9   0   3   62.79    3.00
   9   0  -3   64.29    3.00
   9   0  -3   66.59    2.80
  -9   0   3   57.39    3.20
   9   0  -3   62.89    2.90
  -9   0   3   60.89    3.20
   9   0  -3   61.69    3.30
   8   0  -3    0.20    0.80
  -8   0   3    1.10    0.90
   8   0  -3   -2.00    1.10
   8   0  -3   -0.30    0.90
   8   0  -3    0.60    0.80
  -8   0   3   -0.40    0.80
  -8   0   3    0.70    1.00
   8   0  -3   -0.40    0.70
   7   0  -3   61.79    2.90
  -7   0   3   59.99    2.70
   7   0  -3   63.89    2.70
  -7   0   3   63.59    2.90
   7   0  -3   65.59    2.60
   7   0  -3   63.49    2.50
  -7   0   3   63.89    2.70
   7   0  -3   62.59    2.60
   7   0  -3   64.09    2.90
  -6   0   3   -1.20    0.50
   6   0  -3    0.30    0.60
   6   0  -3    0.00    0.70
  -6   0   3   -0.50    0.50
   6   0  -3    0.60    0.50
  -6   0   3    1.00    0.70
   6   0  -3   -0.50    0.60
   6   0  -3    0.20    0.50
  -6   0   3    1.30    0.70
   6   0  -3    0.60    0.80
  -5   0   3   28.50    1.40
  -5   0   3   28.50    1.50
   5   0  -3   28.20    1.40
   5   0  -3   27.40    1.40
   5   0  -3   28.20    1.60
  -5   0   3   28.30    1.60
   5   0  -3   28.90    1.30
   5   0  -3   26.90    1.40
  -5   0   3   30.20    1.50
   5   0  -3   29.30    1.50
   4   0  -3   -0.20    0.40
   4   0  -3   -0.20    0.30
  -4   0   3   -0.20    0.40
  -4   0   3   -0.20    0.40
  -4   0   3   -0.10    0.40
   4   0  -3   -0.40    0.40
   4   0  -3   -0.10    0.30
   4   0  -3   -0.30    0.30
   4   0  -3    0.80    0.40
  -4   0   3   -0.10    0.30
   4   0  -3   -0.10    0.40
  -3   0   3 1420.16   40.10
  -3   0   3 1282.67   40.20
  -3   0   3 1433.86   40.30
   3   0  -3 1473.45   40.20
   3   0  -3 1470.55   40.20
   3   0  -3 1440.46   40.30
  -3   0   3 1444.76   40.30
   3   0  -3 1411.56   40.30
   3   0  -3 1386.86   40.40
  -3   0   3 1423.56   40.40
   2   0  -3   -2.90    0.30
  -2   0   3   -2.90    0.20
   2   0  -3   -2.80    0.20
  -2   0   3   -2.70    0.30
   2   0  -3   -2.60    0.10
  -2   0   3   -2.80    0.20
  -2   0   3   -2.90    0.10
  -2   0   3   -3.00    0.30
  -2   0   3   -2.80    0.30
   2   0  -3   -2.80    0.30
   2   0  -3   -2.80    0.20
   2   0  -3   -2.60    0.20
   1   0  -3   69.09    2.10
   1   0  -3   63.79    2.10
   1   0  -3   55.29    2.10
   1   0  -3   70.49    2.00
  -1   0   3   64.69    2.10
  -1   0   3   67.99    2.00
  -1   0   3   68.39    2.10
  -1   0   3   65.99    2.10
  -1   0   3   68.09    2.10
   1   0  -3   64.29    2.10
   1   0  -3   67.89    2.10
  -1   0   3   70.19    2.10
   0   0   3   -1.80    0.20
   0   0  -3   -2.20    0.10
   0   0   3   -2.00    0.20
   0   0  -3   -2.10    0.10
   0   0  -3   -2.20    0.20
   0   0   3   -2.20    0.10
   0   0  -3   -2.30    0.20
   0   0   3   -2.10    0.20
   0   0   3   -2.30    0.20
   0   0  -3   -2.00    0.10
   0   0  -3   -1.90    0.20
   0   0   3   -2.20    0.10
   1   0   3  319.57    9.70
   1   0   3  327.27    9.60
  -1   0  -3  325.47    9.60
   1   0   3  336.27    9.70
  -1   0  -3  330.17    9.70
   1   0   3  341.87    9.50
  -1   0  -3  339.17    9.80
  -1   0  -3  338.87    9.50
   1   0   3  339.17    9.80
  -2   0  -3    0.00    0.20
  -2   0  -3    0.00    0.30
   2   0   3    0.10    0.20
   2   0   3    0.20    0.20
  -2   0  -3   -0.60    0.40
   2   0   3    0.00    0.30
   2   0   3   -0.40    0.20
   2   0   3    0.20    0.40
  -2   0  -3    0.00    0.20
  -2   0  -3    0.00    0.30
   2   0   3    0.10    0.10
   2   0   3    0.80    0.40
   3   0   3    1.40    0.50
  -3   0  -3    2.50    0.40
   3   0   3    3.50    0.70
   3   0   3    2.00    0.50
   3   0   3    2.60    0.50
  -3   0  -3    2.20    0.50
   3   0   3    1.90    0.40
  -3   0  -3    2.20    0.50
  -3   0  -3    1.90    0.60
   3   0   3    2.60    0.40
   3   0   3    1.70    0.30
  -3   0  -3    2.10    0.40
   3   0   3    1.80    0.50
   4   0   3   -0.60    0.50
  -4   0  -3   -0.70    0.60
   4   0   3   -0.10    0.40
  -4   0  -3   -0.70    0.50
   4   0   3    0.10    0.40
   4   0   3   -0.30    0.60
  -4   0  -3   -0.20    0.40
   4   0   3   -0.60    0.50
   4   0   3   -0.30    0.30
   4   0   3   -1.90    0.70
   4   0   3    0.10    0.40
  -4   0  -3   -1.00    0.50
  -4   0  -3   -0.40    0.40
   4   0   3   -0.50    0.40
  -5   0  -3  206.08    6.90
   5   0   3  205.58    6.30
   5   0   3  208.48    6.20
   5   0   3  207.38    6.70
   5   0   3  202.88    6.40
   5   0   3  210.58    6.50
  -5   0  -3  202.88    6.30
  -5   0  -3  215.18    6.80
   5   0   3  206.18    6.70
   5   0   3  200.98    6.80
  -6   0  -3    0.40    0.70
   6   0   3    0.10    0.70
   6   0   3   -1.10    0.70
   6   0   3   -1.30    0.80
  -6   0  -3    0.10    0.90
   6   0   3    0.50    0.60
   6   0   3    0.40    0.50
   6   0   3   -0.80    0.60
   7   0   3   99.19    3.40
   7   0   3  102.19    3.70
   7   0   3   95.79    3.70
   7   0   3  101.69    4.00
  -7   0  -3  105.69    4.30
  -7   0  -3  100.49    4.10
   7   0   3   99.59    3.80
   8   0   3    0.00    0.70
  -8   0  -3   -1.50    1.00
   8   0   3   -0.10    1.00
   8   0   3   -0.60    0.90
  -8   0  -3   -1.40    1.30
   8   0   3    3.10    1.20
   8   0   3   -1.70    0.90
  -9   0  -3   75.99    4.10
  -9   0  -3   77.19    3.90
   9   0   3   82.39    3.80
   9   0   3   77.39    3.50
   9   0   3   80.99    3.90
   9   0   3   78.99    3.10
   9   0   3   80.59    3.60
  10   0   3   -1.50    1.60
  10   0   3    0.50    1.10
  10   0   3    1.20    1.50
  10   0   3   -1.40    1.30
 -10   0  -3    2.50    1.80
  10   0   3    0.50    1.40
  11   0   3   38.70    3.20
  11   0   3   36.90    2.60
  11   0   3   36.90    3.50
  11   0   3   39.20    3.60
 -11   0  -3   37.70    3.50
  11  -1  -3   21.50    2.30
  11  -1  -3   26.50    3.00
 -11  -1   3   31.30    3.00
 -11  -1   3   25.60    3.00
  11  -1  -3   22.00    3.50
  11  -1  -3   27.10    2.40
  11  -1  -3   25.70    2.60
  11   1  -3   22.70    2.40
 -11   1   3   22.10    2.50
  11   1  -3   23.50    2.80
  11   1  -3   24.70    2.60
 -11   1   3   29.60    2.90
  11   1  -3   26.20    2.80
  11   1  -3   26.20    2.20
  10  -1  -3   24.40    2.30
 -10  -1   3   28.00    2.80
 -10  -1   3   26.90    2.70
 -10  -1   3   25.60    2.20
  10  -1  -3   22.10    2.60
  10  -1  -3   21.80    2.10
  10  -1  -3   21.20    2.10
  10  -1  -3   23.20    2.20
 -10   1   3   23.80    2.30
  10   1  -3   26.60    2.40
  10   1  -3   25.20    2.50
  10   1  -3   27.90    2.20
  10   1  -3   27.70    2.00
 -10   1   3   23.70    2.60
  10   1  -3   24.80    2.30
  -9  -1   3  289.27   10.90
   9  -1  -3  317.27   10.20
  -9  -1   3  298.87   10.00
   9  -1  -3  318.07    9.80
   9  -1  -3  309.97    9.70
  -9  -1   3  301.67   10.20
   9  -1  -3  311.27    9.90
   9  -1  -3  314.67    9.70
  -9   1   3  321.17    9.90
   9   1  -3  321.67   10.10
   9   1  -3  308.07    9.60
   9   1  -3  315.87   10.10
  -9   1   3  309.67   10.10
   9   1  -3  311.67    9.90
  -8  -1   3   32.30    2.20
   8  -1  -3   32.90    2.00
  -8  -1   3   32.10    2.00
   8  -1  -3   34.00    1.90
   8  -1  -3   34.20    2.30
   8  -1  -3   34.40    1.80
  -8  -1   3   33.30    2.20
   8  -1  -3   30.30    2.60
   8  -1  -3   35.40    2.10
  -8   1   3   31.00    2.20
   8   1  -3   32.10    1.80
  -8   1   3   33.50    2.10
  -8   1   3   33.00    2.00
   8   1  -3   34.70    2.10
   8   1  -3   32.60    1.90
   8   1  -3   31.40    2.20
  -8   1   3   31.00    2.20
   8   1  -3   30.60    2.10
  -7  -1   3    0.90    0.80
   7  -1  -3    0.50    0.60
   7  -1  -3   -0.30    1.00
   7  -1  -3   -0.50    0.80
   7  -1  -3    0.30    0.70
  -7  -1   3    0.40    0.70
   7  -1  -3    0.10    0.60
  -7  -1   3   -1.60    0.80
   7  -1  -3    0.70    1.00
   7  -1  -3    0.80    0.90
  -7   1   3   -0.40    0.70
  -7   1   3   -0.80    0.70
  -7   1   3    0.10    0.70
  -7   1   3   -0.70    0.70
   7   1  -3   -1.00    0.90
   7   1  -3    0.30    0.70
   7   1  -3   -0.40    0.60
   7   1  -3    0.00    0.50
   7   1  -3    0.60    0.80
   6  -1  -3    1.60    0.70
  -6  -1   3    0.90    0.70
   6  -1  -3    1.40    0.50
  -6  -1   3    0.70    0.50
   6  -1  -3    0.60    0.70
   6  -1  -3   -0.10    0.60
   6  -1  -3    1.70    0.80
  -6  -1   3    1.10    0.60
   6  -1  -3    0.70    0.50
   6  -1  -3    0.80    0.60
   6   1  -3    1.30    0.70
   6   1  -3    0.80    0.80
  -6   1   3    1.10    0.70
   6   1  -3    0.20    0.60
   6   1  -3    1.30    0.60
  -6   1   3    0.40    0.60
  -6   1   3    1.50    0.60
  -6   1   3    1.00    0.60
   6   1  -3    2.10    0.70
   5  -1  -3  200.38    6.50
   5  -1  -3  204.98    6.20
   5  -1  -3  209.08    6.30
  -5  -1   3  203.98    6.50
   5  -1  -3  203.58    6.20
   5  -1  -3  201.08    6.30
   5  -1  -3  200.28    6.60
  -5  -1   3  183.08    6.50
   5  -1  -3  210.08    6.40
   5  -1  -3  210.68    6.30
  -5  -1   3  202.58    6.40
  -5  -1   3  212.38    6.40
  -5   1   3  207.38    6.30
   5   1  -3  214.48    6.20
  -5   1   3  205.08    6.40
   5   1  -3  202.38    6.50
  -5   1   3  205.28    6.60
   5   1  -3  214.98    6.10
   5   1  -3  205.38    6.40
   5   1  -3  198.58    6.50
  -5   1   3  207.58    6.40
  -5   1   3  203.28    6.30
   5   1  -3  198.48    6.40
   5   1  -3  214.58    6.40
   4  -1  -3   25.00    1.20
   4  -1  -3   26.70    1.40
  -4  -1   3   25.90    1.40
   4  -1  -3   24.50    1.20
   4  -1  -3   24.00    1.30
  -4  -1   3   26.80    1.30
   4  -1  -3   26.70    1.20
   4  -1  -3   26.90    1.20
   4  -1  -3   26.00    1.10
   4  -1  -3   27.30    1.20
  -4  -1   3   25.90    1.30
   4   1  -3   25.80    1.30
   4   1  -3   25.40    1.40
   4   1  -3   23.90    1.20
   4   1  -3   26.40    1.20
  -4   1   3   26.00    1.40
  -4   1   3   26.20    1.10
  -4   1   3   27.50    1.30
   4   1  -3   26.30    1.10
  -4   1   3   25.60    1.30
   4   1  -3   25.30    1.40
   4   1  -3   26.40    1.00
  -4   1   3   27.50    1.20
   3  -1  -3   36.00    1.20
   3  -1  -3   37.80    1.40
   3  -1  -3   36.60    1.30
   3  -1  -3   36.00    1.60
  -3  -1   3   36.20    1.40
   3  -1  -3   37.20    1.30
   3  -1  -3   34.20    1.50
  -3  -1   3   35.10    1.20
  -3  -1   3   35.60    1.50
   3  -1  -3   34.10    1.30
  -3  -1   3   35.70    1.40
   3   1  -3   37.30    1.50
   3   1  -3   37.30    1.20
   3   1  -3   37.40    1.30
  -3   1   3   36.30    1.60
   3   1  -3   37.10    1.20
  -3   1   3   38.00    1.40
   3   1  -3   35.90    1.40
  -3   1   3   36.60    1.40
   3   1  -3   35.60    1.50
  -3   1   3   36.00    1.20
  -3   1   3   36.00    1.30
  -2  -1   3  581.74   16.50
  -2  -1   3  574.44   16.70
  -2  -1   3  573.04   16.70
   2  -1  -3  545.85   16.50
  -2  -1   3  569.94   16.60
  -2  -1   3  592.84   16.40
   2  -1  -3  591.64   16.60
   2  -1  -3  588.64   16.60
   2   1  -3  595.74   16.50
   2   1  -3  592.54   16.40
  -2   1   3  573.64   16.60
  -2   1   3  583.24   16.60
  -2   1   3  577.34   16.70
   2   1  -3  603.04   16.70
   2   1  -3  581.94   16.70
   2   1  -3  575.54   16.60
   2   1  -3  566.84   16.60
   1  -1  -3   75.39    2.20
  -1  -1   3   70.79    2.30
   1  -1  -3   74.49    2.20
   1  -1  -3   69.69    2.30
  -1  -1   3   74.09    2.30
   1  -1  -3   75.09    2.30
  -1  -1   3   73.09    2.20
  -1  -1   3   74.29    2.20
  -1  -1   3   74.49    2.30
  -1   1   3   72.49    2.30
  -1   1   3   72.39    2.30
  -1   1   3   74.19    2.20
  -1   1   3   71.79    2.20
   1   1  -3   72.59    2.20
   1   1  -3   73.69    2.30
   1   1  -3   73.19    2.30
  -1   1   3   72.79    2.30
   1   1  -3   75.19    2.20
   1   1  -3   75.19    2.30
   0  -1   3    0.20    0.20
   0  -1  -3    0.10    0.20
   0  -1   3    0.30    0.20
   0  -1  -3    0.50    0.10
   0  -1   3    0.50    0.20
   0  -1  -3    0.60    0.30
   0  -1   3    0.20    0.20
   0  -1   3    0.50    0.10
   0   1  -3    0.40    0.10
   0   1  -3    0.00    0.10
   0   1   3    0.40    0.20
   0   1  -3    0.20    0.20
   0   1   3    0.30    0.20
   0   1   3    0.20    0.10
   0   1   3    0.30    0.10
   0   1  -3    0.20    0.20
   0   1   3    0.20    0.10
   0   1  -3    0.00    0.20
  -1  -1  -3 2092.99   62.79
   1  -1   3 2324.27   62.69
   1  -1   3 2250.07   62.69
  -1  -1  -3 2177.08   62.79
   1  -1   3 2218.58   63.29
   1  -1   3 2103.69   62.69
   1  -1   3 2208.88   62.89
  -1  -1  -3 2202.98   63.19
  -1  -1  -3 2240.98   63.09
   1  -1   3 2165.28   62.79
  -1   1  -3 2249.68   63.29
  -1   1  -3 2201.28   62.69
   1   1   3 2275.07   62.79
   1   1   3 2212.68   62.79
  -1   1  -3 2209.18   62.99
  -1   1  -3 2301.77   62.79
  -1   1  -3 2200.58   62.69
   1   1   3 2261.97   63.29
  -2  -1  -3  250.87    7.60
   2  -1   3  259.07    7.30
   2  -1   3  258.07    7.70
   2  -1   3  259.57    7.60
   2  -1   3  266.77    7.40
   2  -1   3  263.07    7.80
  -2  -1  -3  247.48    7.70
  -2  -1  -3  257.47    7.40
   2  -1   3  261.77    7.70
  -2  -1  -3  255.87    7.80
  -2   1  -3  256.07    7.40
   2   1   3  247.78    7.70
   2   1   3  250.47    7.40
  -2   1  -3  261.77    7.80
  -2   1  -3  264.27    7.60
   2   1   3  248.78    7.70
   2   1   3  256.07    7.40
   2   1   3  255.97    7.30
  -2   1  -3  260.67    7.40
   2   1   3  242.48    7.60
   2   1   3  269.57    7.90
  -2   1  -3  257.97    7.70
  -2   1  -3  253.17    7.70
   3  -1   3  159.08    4.60
   3  -1   3  150.58    4.90
   3  -1   3  157.98    4.60
  -3  -1  -3  154.88    4.90
   3  -1   3  155.18    5.10
  -3  -1  -3  152.08    4.60
   3  -1   3  150.68    4.70
  -3  -1  -3  155.08    4.90
   3  -1   3  149.88    4.90
   3  -1   3  154.48    4.50
  -3  -1  -3  154.88    5.10
   3  -1   3  155.18    4.90
  -3   1  -3  153.98    4.60
  -3   1  -3  152.18    4.90
   3   1   3  149.49    4.50
  -3   1  -3  147.19    5.00
   3   1   3  155.08    5.00
   3   1   3  154.28    4.80
   3   1   3  158.08    4.60
   3   1   3  136.09    4.70
   3   1   3  149.69    5.10
   3   1   3  149.88    4.80
  -3   1  -3  147.49    4.60
  -3   1  -3  155.98    4.80
   4  -1   3   -0.80    0.50
   4  -1   3   -0.30    0.30
   4  -1   3   -0.80    0.50
  -4  -1  -3   -0.10    0.50
   4  -1   3   -0.10    0.40
   4  -1   3    0.80    0.60
  -4  -1  -3    0.20    0.40
   4  -1   3    0.20    0.40
  -4  -1  -3   -0.50    0.50
   4  -1   3    0.00    0.40
   4  -1   3    0.60    0.70
  -4  -1  -3   -0.50    0.50
   4  -1   3   -0.20    0.40
   4   1   3    0.50    0.60
  -4   1  -3    0.20    0.40
   4   1   3   -0.30    0.40
  -4   1  -3   -0.20    0.50
   4   1   3   -0.80    0.60
   4   1   3   -0.10    0.30
  -4   1  -3    0.00    0.50
  -4   1  -3    0.80    0.50
   4   1   3   -0.20    0.40
  -4   1  -3    0.50    0.40
   4   1   3    0.40    0.40
   4   1   3   -0.10    0.50
   4   1   3    0.10    0.30
  -5  -1  -3  113.49    4.20
  -5  -1  -3  117.79    4.40
   5  -1   3  111.79    4.20
   5  -1   3  121.99    4.20
   5  -1   3  118.39    3.90
   5  -1   3  117.09    4.60
   5  -1   3  119.79    3.90
   5  -1   3  121.39    4.00
  -5  -1  -3  115.99    3.90
   5  -1   3  122.19    4.00
   5  -1   3  119.29    3.70
  -5   1  -3  115.69    3.90
   5   1   3  118.29    4.20
  -5   1  -3  112.89    4.10
  -5   1  -3  118.79    4.20
   5   1   3  122.19    3.80
   5   1   3  122.39    4.10
  -5   1  -3  120.79    4.40
   5   1   3  113.29    3.90
   5   1   3  116.49    3.90
   5   1   3  122.59    4.30
   6  -1   3   62.89    2.30
   6  -1   3   60.09    2.50
  -6  -1  -3   69.09    3.20
   6  -1   3   64.99    2.60
   6  -1   3   64.09    2.60
   6  -1   3   61.29    2.60
   6  -1   3   65.29    2.90
  -6  -1  -3   62.59    2.80
   6   1   3   65.29    2.50
  -6   1  -3   63.09    2.90
   6   1   3   66.99    2.80
   6   1   3   63.29    3.00
   6   1   3   64.29    2.40
   6   1   3   61.79    2.60
  -6   1  -3   61.89    2.60
  -6   1  -3   63.09    3.00
  -7  -1  -3    7.70    1.40
  -7  -1  -3   10.60    1.30
   7  -1   3    9.30    1.10
   7  -1   3   11.70    1.30
   7  -1   3   11.50    1.40
   7  -1   3   10.10    1.30
[truncated: 1,221,167 more chars]
