# Supplementary material for: Crystal structure of zwitterionic 2-[bis­(2-meth­oxy­phen­yl)phosphanium­yl]-4-methyl­benzene­sulfonate monohydrate di­chloro­methane monosolvate
Source: Acta Crystallogr E Crystallogr Commun. 2016 Jan 27;72(Pt 2):229–32. doi: 10.1107/S2056989016000669 (PMC4770967; doi:10.1107/S2056989016000669)
Supplement: Supplementary file 2 [file e-72-00229-Isup2.hkl]

data_I                                                                          
_shelx_title ' 0087_Jen_a.res in P2(1)/n'                                       
_shelx_refln_list_code          4                                               
_shelx_F_calc_maximum      335.65                                               
_exptl_crystal_F_000      1080.00                                               
_reflns_d_resolution_high  0.7968                                               
                                                                                
loop_                                                                           
 _space_group_symop_operation_xyz                                               
 'x, y, z'                                                                      
 '-x+1/2, y+1/2, -z+1/2'                                                        
 '-x, -y, -z'                                                                   
 'x-1/2, -y-1/2, z-1/2'                                                         
                                                                                
_cell_length_a     9.6437                                                       
_cell_length_b    15.9441                                                       
_cell_length_c    15.9641                                                       
_cell_angle_alpha  90.000                                                       
_cell_angle_beta  105.051                                                       
_cell_angle_gamma  90.000                                                       
                                                                                
_shelx_F_squared_multiplier     1.000                                           
                                                                                
loop_                                                                           
 _refln_index_h                                                                 
 _refln_index_k                                                                 
 _refln_index_l                                                                 
 _refln_F_squared_calc                                                          
 _refln_F_squared_meas                                                          
 _refln_F_squared_sigma                                                         
 _refln_observed_status                                                         
   2   0   0        410.35        565.25         5.90 o                         
   4   0   0         78.78         75.21         2.46 o                         
   6   0   0       3829.75       3783.26        30.17 o                         
   8   0   0        224.76        210.65         7.62 o                         
  10   0   0        504.81        443.11        16.54 o                         
   1   1   0        156.28        129.18         1.67 o                         
   2   1   0       6989.65       7490.77        42.00 o                         
   3   1   0        981.99        801.65         5.45 o                         
   4   1   0        328.29        417.70         3.94 o                         
   5   1   0         82.83         90.99         2.06 o                         
   6   1   0       2568.51       2492.90        15.55 o                         
   7   1   0       1847.27       1859.49        14.81 o                         
   8   1   0        265.17        268.35         5.49 o                         
   9   1   0        242.53        282.80         7.15 o                         
  10   1   0        362.72        376.82         9.29 o                         
  11   1   0         96.32        105.13         6.90 o                         
   0   2   0      33783.02      36552.98       514.52 o                         
   1   2   0        666.30        733.35         5.38 o                         
   2   2   0         85.32         98.58         1.42 o                         
   3   2   0        449.27        361.20         3.22 o                         
   4   2   0       4175.22       4616.18        29.16 o                         
   5   2   0         20.20         42.79         1.68 o                         
   6   2   0        626.84        690.67         6.37 o                         
   7   2   0         23.48         19.79         2.48 o                         
   8   2   0         74.33         61.78         3.49 o                         
   9   2   0         52.13         63.22         4.50 o                         
  10   2   0          0.06         -4.54         4.54 o                         
  11   2   0        248.16        262.22         9.02 o                         
   1   3   0       1570.39       2034.97        14.14 o                         
   2   3   0       1523.65       2171.80        13.52 o                         
   3   3   0        124.06         27.13         1.06 o                         
   4   3   0       3184.76       3033.89        19.24 o                         
   5   3   0       2409.30       2244.04        18.87 o                         
   6   3   0         36.63         39.59         2.24 o                         
   7   3   0       2730.70       2648.30        21.63 o                         
   8   3   0        728.33        678.16         9.02 o                         
   9   3   0       1094.34       1074.64        12.13 o                         
  10   3   0        136.19        150.44         6.12 o                         
  11   3   0         90.77         78.14         6.91 o                         
   0   4   0        544.27        843.78         8.92 o                         
   1   4   0       7511.88       9412.33        61.39 o                         
   2   4   0      19096.39      21081.29       130.30 o                         
   3   4   0       2167.09       1862.69        12.37 o                         
   4   4   0       6224.87       7018.73        43.60 o                         
   5   4   0        467.56        497.43         5.89 o                         
   6   4   0       1566.28       1577.91        13.30 o                         
   7   4   0        611.95        599.99         7.70 o                         
   8   4   0        598.04        625.17         8.66 o                         
   9   4   0        256.85        273.86         7.18 o                         
  10   4   0         28.13         16.55         4.78 o                         
  11   4   0        366.03        441.15        11.71 o                         
   1   5   0         74.13         57.87         1.18 o                         
   2   5   0       7679.78       7618.75        50.14 o                         
   3   5   0      14821.48      15689.54        95.22 o                         
   4   5   0       2752.69       2872.07        18.80 o                         
   5   5   0        838.52        746.37         7.37 o                         
   6   5   0       2086.82       2088.63        18.42 o                         
   7   5   0       4536.03       4611.75        36.58 o                         
   8   5   0         72.75         71.40         4.13 o                         
   9   5   0         58.19         36.97         4.25 o                         
  10   5   0        811.43        896.12        12.93 o                         
  11   5   0         14.33          1.67         7.26 o                         
   0   6   0       6639.01       6477.13        58.90 o                         
   1   6   0        415.16        240.49         2.51 o                         
   2   6   0       5292.50       6413.19        41.43 o                         
   3   6   0        255.49        189.71         2.39 o                         
   4   6   0         19.53         24.96         1.52 o                         
   5   6   0        116.99        106.18         3.06 o                         
   6   6   0          1.83         -0.05         2.30 o                         
   7   6   0        293.97        280.19         5.64 o                         
   8   6   0        544.29        583.02         8.87 o                         
   9   6   0        165.86        180.43         5.91 o                         
  10   6   0        136.38        109.96         6.51 o                         
  11   6   0        235.77        226.97         9.63 o                         
   1   7   0        636.52        655.81         5.40 o                         
   2   7   0        259.27        239.37         2.79 o                         
   3   7   0       1752.21       1934.99        14.83 o                         
   4   7   0         71.02        113.67         2.83 o                         
   5   7   0          1.49          1.93         1.79 o                         
   6   7   0       2138.52       2154.33        19.06 o                         
   7   7   0        153.93        133.97         4.19 o                         
   8   7   0        468.80        478.99         8.46 o                         
   9   7   0         22.54         15.82         4.56 o                         
  10   7   0        134.46        156.26         8.29 o                         
   0   8   0       3628.39       3209.98        30.35 o                         
   1   8   0          7.62          4.47         0.99 o                         
   2   8   0       3446.35       3752.82        25.65 o                         
   3   8   0        111.17        136.51         2.86 o                         
   4   8   0       1109.58        985.69         9.83 o                         
   5   8   0       1591.31       1658.08        15.34 o                         
   6   8   0       1498.98       1422.35        13.54 o                         
   7   8   0        234.33        207.81         5.44 o                         
   8   8   0        934.25        933.03        12.07 o                         
   9   8   0        344.54        316.36        11.76 o                         
  10   8   0        264.28        272.07        14.10 o                         
   1   9   0        171.27        126.80         2.35 o                         
   2   9   0          0.93         -1.18         1.18 o                         
   3   9   0       2907.85       2955.22        25.36 o                         
   4   9   0        105.91        138.07         3.70 o                         
   5   9   0       1003.45        943.62         9.83 o                         
   6   9   0       3947.03       3895.10        32.16 o                         
   7   9   0       1521.82       1489.23        16.85 o                         
   8   9   0        426.39        420.24         9.13 o                         
   9   9   0        782.76        802.30        15.95 o                         
  10   9   0        268.82        275.45        15.26 o                         
   0  10   0        629.75        706.93        10.82 o                         
   1  10   0          7.21         10.59         1.76 o                         
   2  10   0        109.16         79.74         3.07 o                         
   3  10   0       1208.77       1181.14        12.61 o                         
   4  10   0         70.54         72.61         3.23 o                         
   5  10   0       1690.88       1721.16        17.89 o                         
   6  10   0        252.54        271.89         5.45 o                         
   7  10   0        256.12        240.20         7.72 o                         
   8  10   0        180.93        211.15         7.49 o                         
   9  10   0          7.28         14.02         7.23 o                         
  10  10   0        172.01        178.26         9.61 o                         
   1  11   0        170.01        195.24         3.91 o                         
   2  11   0        392.70        402.48         5.35 o                         
   3  11   0       2515.16       2493.79        24.08 o                         
   4  11   0          7.87          8.28         2.80 o                         
   5  11   0       1228.95       1122.26        13.09 o                         
   6  11   0        281.78        263.38         7.23 o                         
   7  11   0        478.89        455.84         9.68 o                         
   8  11   0        265.71        265.44         9.87 o                         
   9  11   0         15.43          5.06         6.48 o                         
   0  12   0        459.64        475.57         8.73 o                         
   1  12   0        784.43        788.71         9.90 o                         
   2  12   0          0.28          1.89         1.99 o                         
   3  12   0        614.23        560.27         8.88 o                         
   4  12   0        233.26        223.76         6.02 o                         
   5  12   0          9.16          4.28         3.28 o                         
   6  12   0        324.80        371.73        10.48 o                         
   7  12   0        186.85        173.75         7.84 o                         
   8  12   0        278.55        280.19        11.90 o                         
   9  12   0          0.40          5.64         8.43 o                         
   1  13   0       2381.80       2357.78        23.10 o                         
   2  13   0       3090.14       3175.72        28.71 o                         
   3  13   0       2736.48       2652.18        27.32 o                         
   4  13   0        188.55        174.23         6.36 o                         
   5  13   0        405.70        368.90         8.28 o                         
   6  13   0        258.99        234.17         7.84 o                         
   7  13   0        406.02        415.57        16.55 o                         
   8  13   0         88.21         94.68         7.69 o                         
   0  14   0        355.83        356.82         9.26 o                         
   1  14   0       1780.89       1775.38        18.58 o                         
   2  14   0        401.22        368.07         7.31 o                         
   3  14   0        538.85        513.66         9.00 o                         
   4  14   0          2.17          1.56         5.05 o                         
   5  14   0          2.13          8.06         4.07 o                         
   6  14   0          4.19         12.39         5.60 o                         
   7  14   0        668.72        744.94        15.43 o                         
   8  14   0        332.15        323.08        13.17 o                         
   1  15   0       2409.38       2468.78        25.96 o                         
   2  15   0        724.65        688.78        11.39 o                         
   3  15   0        848.94        907.04        13.54 o                         
   4  15   0        567.75        571.51        10.63 o                         
   5  15   0         30.15         15.61         5.63 o                         
   6  15   0        320.63        310.92        14.81 o                         
   7  15   0         54.04         38.83         7.15 o                         
   0  16   0       1170.85       1114.90        18.57 o                         
   1  16   0         14.00         19.28         4.07 o                         
   2  16   0        114.79        122.57         5.65 o                         
   3  16   0         59.92         58.29         4.94 o                         
   4  16   0        385.58        362.21        10.14 o                         
   5  16   0        559.38        547.85        13.08 o                         
   6  16   0          1.15         15.78         6.42 o                         
   1  17   0       1095.74       1123.37        16.63 o                         
   2  17   0         82.23         76.72         6.82 o                         
   3  17   0        685.50        701.16        13.80 o                         
   4  17   0        276.42        267.90        11.80 o                         
   5  17   0          3.35          4.54         6.37 o                         
   6  17   0        364.14        396.58        13.01 o                         
   0  18   0        683.95        682.75        24.77 o                         
   1  18   0        198.72        220.29         8.69 o                         
   2  18   0          3.77          9.68         5.52 o                         
   3  18   0         40.78         62.16         8.25 o                         
   4  18   0        872.24        926.83        17.86 o                         
   5  18   0        730.33        688.93        21.30 o                         
   1  19   0        628.01        632.86        15.69 o                         
   2  19   0          6.90         19.29         7.10 o                         
   3  19   0        389.57        417.31        23.98 o                         
 -11   0   1        594.99        653.12        18.96 o                         
  -9   0   1        180.70        146.21         7.10 o                         
  -7   0   1         98.01         87.38         4.13 o                         
  -5   0   1        417.26        428.97         5.51 o                         
  -3   0   1        687.11        681.02         6.98 o                         
  -1   0   1        643.90        808.06        39.73 o                         
   1   0   1       4746.93       5842.44        69.92 o                         
   3   0   1       6099.08       6263.45        46.86 o                         
   5   0   1       4651.12       4873.61        40.51 o                         
   7   0   1          1.47         -0.02         3.55 o                         
   9   0   1        102.98        104.58         6.90 o                         
  11   0   1          1.02          7.48         9.15 o                         
 -11   1   1         24.42         35.63         5.98 o                         
 -10   1   1        406.04        426.48         9.74 o                         
  -9   1   1         71.80         87.53         4.09 o                         
  -8   1   1         35.68         27.69         2.83 o                         
  -7   1   1        433.68        411.34         5.49 o                         
  -6   1   1        584.71        542.59         5.10 o                         
  -5   1   1       1451.85       1433.86         9.79 o                         
  -4   1   1       3823.89       3938.54        23.51 o                         
  -3   1   1       5087.22       4953.24        28.78 o                         
  -2   1   1       4884.27       4740.17        27.31 o                         
  -1   1   1       4052.55       4842.65        59.04 o                         
   1   1   1       1039.56       1149.75         7.19 o                         
   2   1   1       7222.15       8062.39        44.36 o                         
   3   1   1        880.82        898.32         6.16 o                         
   4   1   1         60.82        107.06         2.01 o                         
   5   1   1         58.26         88.71         2.19 o                         
   6   1   1        430.65        381.42         4.59 o                         
   7   1   1       5630.67       5672.27        43.02 o                         
   8   1   1        690.08        727.46         9.27 o                         
   9   1   1        165.55        180.17         6.03 o                         
  10   1   1         13.28          1.84         4.96 o                         
  11   1   1        524.40        549.46        12.71 o                         
 -11   2   1         74.93         82.41         6.21 o                         
 -10   2   1        234.10        234.00         7.29 o                         
  -9   2   1        684.79        741.60        10.27 o                         
  -8   2   1       3503.00       3664.84        30.16 o                         
  -7   2   1        224.39        183.40         4.16 o                         
  -6   2   1        222.18        206.76         3.48 o                         
  -5   2   1       2589.31       2569.94        16.86 o                         
  -4   2   1        727.58        825.42         6.40 o                         
  -3   2   1       8807.54       9669.45        59.00 o                         
  -2   2   1      14808.65      16859.65       104.31 o                         
  -1   2   1         28.59         13.34         0.72 o                         
   0   2   1       3074.32       3327.24        19.82 o                         
   1   2   1      18724.30      18942.71       172.24 o                         
   2   2   1        274.83        253.26         2.31 o                         
   3   2   1       7020.64       7063.26        44.45 o                         
   4   2   1         23.05         10.64         1.25 o                         
   5   2   1       4481.12       5033.43        30.07 o                         
   6   2   1       2870.37       3122.21        22.51 o                         
   7   2   1          5.70          3.63         2.60 o                         
   8   2   1         23.49         31.17         3.32 o                         
   9   2   1        214.10        217.62         6.50 o                         
  10   2   1          0.01         -4.72         7.04 o                         
  11   2   1         16.43         21.84         6.10 o                         
 -11   3   1        106.47        112.32         7.10 o                         
 -10   3   1         35.75         51.07         4.98 o                         
  -9   3   1        400.52        401.39         7.70 o                         
  -8   3   1        310.77        326.07         6.33 o                         
  -7   3   1         79.46         66.86         3.00 o                         
  -6   3   1        104.36         92.30         3.43 o                         
  -5   3   1       4454.64       4305.70        28.30 o                         
  -4   3   1       1003.93        917.51         6.65 o                         
  -3   3   1       3868.33       4551.70        28.96 o                         
  -2   3   1     112661.89     124827.34       883.05 o                         
  -1   3   1        446.40        477.29         4.15 o                         
   0   3   1         11.13          5.89         0.45 o                         
   1   3   1      14080.14      15847.34        93.73 o                         
   2   3   1        105.77         96.33         1.55 o                         
   3   3   1       2052.08       2470.89        15.67 o                         
   4   3   1        660.53        818.73         6.10 o                         
   5   3   1          4.74          9.46         1.44 o                         
   6   3   1          2.78          0.93         1.90 o                         
   7   3   1        276.49        249.65         5.31 o                         
   8   3   1        904.96        845.66        10.48 o                         
   9   3   1        201.79        206.56         6.22 o                         
  10   3   1        289.95        299.38         8.33 o                         
  11   3   1          8.43         -5.33         6.06 o                         
 -11   4   1        113.53         97.07         6.78 o                         
 -10   4   1          9.23          5.05         4.37 o                         
  -9   4   1       1186.97       1141.25        13.07 o                         
  -8   4   1       3074.47       3027.43        25.56 o                         
  -7   4   1          0.50          0.36         2.56 o                         
  -6   4   1        738.31        775.82         8.48 o                         
  -5   4   1        764.78        823.19         6.75 o                         
  -4   4   1       3222.32       3036.17        19.87 o                         
  -3   4   1        629.43        719.11         5.59 o                         
  -2   4   1         90.95        152.38         1.96 o                         
  -1   4   1       8877.08      10649.05        67.60 o                         
   0   4   1       3172.44       3375.75        21.87 o                         
   1   4   1        362.09        210.37         2.15 o                         
   2   4   1        213.79         95.33         1.61 o                         
   3   4   1        105.36        126.89         2.01 o                         
   4   4   1       8022.40       7856.38        46.67 o                         
   5   4   1        342.62        359.40         4.44 o                         
   6   4   1       1291.67       1274.87        11.01 o                         
   7   4   1        658.92        616.93         7.88 o                         
   8   4   1         27.91         23.24         3.63 o                         
   9   4   1         17.22          7.44         4.15 o                         
  10   4   1          9.19         -0.84         4.99 o                         
  11   4   1        606.81        605.53        15.04 o                         
 -11   5   1        476.94        416.50        15.14 o                         
 -10   5   1          2.62          6.05         5.39 o                         
  -9   5   1        100.04        126.63         4.91 o                         
  -8   5   1        631.05        615.71         8.34 o                         
  -7   5   1         40.98         37.34         3.22 o                         
  -6   5   1       1816.42       1770.44        16.10 o                         
  -5   5   1          0.38         -0.15         1.53 o                         
  -4   5   1        890.38        792.22         7.81 o                         
  -3   5   1         61.81         65.20         1.53 o                         
  -2   5   1      10719.53      10880.61        80.13 o                         
  -1   5   1       1945.74       1814.63        12.25 o                         
   0   5   1        272.79        255.20         2.59 o                         
   1   5   1       1336.54       1520.49        10.16 o                         
   2   5   1       1524.08       1491.30        12.02 o                         
   3   5   1       6615.95       7403.01        46.77 o                         
   4   5   1         88.45        136.16         2.47 o                         
   5   5   1        767.18        676.92         8.14 o                         
   6   5   1       1242.67       1179.02        10.68 o                         
   7   5   1        356.57        347.24         6.00 o                         
   8   5   1       1153.06       1153.07        13.34 o                         
   9   5   1         15.28         13.30         4.09 o                         
  10   5   1        742.48        725.07        11.99 o                         
  11   5   1        229.91        203.73        10.01 o                         
 -11   6   1        831.32        764.96        16.75 o                         
 -10   6   1        468.44        487.35        11.18 o                         
  -9   6   1       3569.99       3669.73        33.20 o                         
  -8   6   1       1145.78       1145.60        12.34 o                         
  -7   6   1         29.53         40.63         3.16 o                         
  -6   6   1        218.95        227.45         4.70 o                         
  -5   6   1         34.10         34.24         2.04 o                         
  -4   6   1       2619.14       2656.10        20.66 o                         
  -3   6   1         51.76         19.24         1.21 o                         
  -2   6   1       6151.39       6317.90        44.33 o                         
  -1   6   1          3.40         15.01         0.85 o                         
   0   6   1         18.22          1.50         0.73 o                         
   1   6   1        541.59        365.99         3.32 o                         
   2   6   1        196.29        265.19         2.86 o                         
   3   6   1       4490.61       4606.29        30.42 o                         
   4   6   1          2.88          2.56         1.30 o                         
   5   6   1        894.08        836.20         9.02 o                         
   6   6   1        328.97        318.18         5.20 o                         
   7   6   1        404.07        394.63         6.35 o                         
   8   6   1          1.56         -3.99         3.99 o                         
   9   6   1        205.72        237.37         7.25 o                         
  10   6   1        271.22        295.02        11.16 o                         
 -11   7   1         20.07         11.02        11.28 o                         
 -10   7   1        614.13        656.86        12.80 o                         
  -9   7   1         47.06         53.58         4.56 o                         
  -8   7   1         22.45         23.92         3.86 o                         
  -7   7   1        543.52        521.58         7.93 o                         
  -6   7   1       5026.75       5184.60        44.91 o                         
  -5   7   1       6494.20       6585.82        53.74 o                         
  -4   7   1       5312.41       5682.80        41.78 o                         
  -3   7   1        955.51       1173.17         9.40 o                         
  -2   7   1       3941.21       3853.09        26.89 o                         
  -1   7   1        359.43        224.80         2.64 o                         
   0   7   1       8241.01       8225.78        54.18 o                         
   1   7   1       2580.07       2318.10        16.12 o                         
   2   7   1          0.60          2.68         1.08 o                         
   3   7   1        505.69        481.26         4.73 o                         
   4   7   1        457.61        456.68         4.87 o                         
   5   7   1        713.64        724.25         7.70 o                         
   6   7   1         52.90         50.04         2.84 o                         
   7   7   1        687.89        625.83         8.32 o                         
   8   7   1         13.51          4.12         3.60 o                         
   9   7   1       1474.41       1519.90        17.33 o                         
  10   7   1          6.89          5.68         6.37 o                         
 -10   8   1         15.92         11.66         6.47 o                         
  -9   8   1       1554.57       1515.81        19.58 o                         
  -8   8   1         46.40         38.40         4.11 o                         
  -7   8   1        204.35        204.34         5.93 o                         
  -6   8   1         37.74         50.20         3.23 o                         
  -5   8   1       1353.99       1400.45        12.85 o                         
  -4   8   1       1363.05       1453.23        14.19 o                         
  -3   8   1       1977.98       2087.51        18.51 o                         
  -2   8   1         35.44         26.10         1.27 o                         
  -1   8   1       2627.51       2759.70        19.10 o                         
   0   8   1         84.08         90.82         2.25 o                         
   1   8   1       6958.61       7074.18        45.75 o                         
   2   8   1        623.30        648.98         5.46 o                         
   3   8   1       2291.27       2275.23        23.21 o                         
   4   8   1          0.86          1.91         1.55 o                         
   5   8   1       4432.21       4366.63        36.79 o                         
   6   8   1         29.02         39.34         2.89 o                         
   7   8   1        224.30        221.16         5.53 o                         
   8   8   1        413.74        405.09         8.03 o                         
   9   8   1        167.51        146.96        10.53 o                         
  10   8   1        848.04        894.93        16.87 o                         
 -10   9   1       1158.54       1194.80        20.74 o                         
  -9   9   1        314.03        326.12         9.81 o                         
  -8   9   1        175.02        166.90         6.45 o                         
  -7   9   1        136.01        120.33         4.85 o                         
  -6   9   1          0.33         -0.75         2.06 o                         
  -5   9   1       3345.63       3242.36        32.12 o                         
  -4   9   1        332.44        384.94         5.93 o                         
  -3   9   1         21.51         34.02         2.29 o                         
  -2   9   1       2497.93       2565.67        18.54 o                         
  -1   9   1         39.38         68.25         1.83 o                         
   0   9   1       1634.10       1751.72        12.49 o                         
   1   9   1          6.30         14.33         1.23 o                         
   2   9   1        715.00        644.67         5.92 o                         
   3   9   1        146.14        140.38         3.38 o                         
   4   9   1        199.21        218.26         4.03 o                         
   5   9   1        188.30        211.37         4.58 o                         
   6   9   1        174.75        185.99         5.49 o                         
   7   9   1         37.75         33.81         3.37 o                         
   8   9   1         13.11         11.30         4.99 o                         
   9   9   1       1050.60       1016.56        18.12 o                         
  10   9   1         23.29         25.49         7.52 o                         
 -10  10   1        284.66        302.52        11.77 o                         
  -9  10   1        202.38        210.62         9.17 o                         
  -8  10   1         59.28         67.39         5.69 o                         
  -7  10   1          0.30          3.80         4.12 o                         
  -6  10   1         37.05         40.31         4.08 o                         
  -5  10   1       3881.22       3983.76        37.04 o                         
  -4  10   1       1576.66       1705.82        17.44 o                         
  -3  10   1       1059.27       1073.88        11.72 o                         
  -2  10   1        329.37        293.84         3.82 o                         
  -1  10   1        374.30        375.33         4.70 o                         
   0  10   1         25.89         22.43         1.71 o                         
   1  10   1       7276.85       7171.40        52.17 o                         
   2  10   1       1145.41       1141.64        11.14 o                         
   3  10   1         22.52         18.30         1.90 o                         
   4  10   1        847.76        893.26         9.66 o                         
   5  10   1         34.59         27.53         2.50 o                         
   6  10   1        308.49        309.84         6.36 o                         
   7  10   1         14.61         11.73         4.12 o                         
   8  10   1        157.05        158.65         7.37 o                         
   9  10   1        896.60        926.60        17.64 o                         
  -9  11   1        643.57        690.08        17.40 o                         
  -8  11   1        673.62        640.50        12.96 o                         
  -7  11   1       1143.91       1163.18        16.48 o                         
  -6  11   1        887.96        835.23        11.61 o                         
  -5  11   1       1178.45       1160.29        13.34 o                         
  -4  11   1        305.16        258.93         5.65 o                         
  -3  11   1       1191.15       1058.53        11.99 o                         
  -2  11   1        305.77        292.31         4.16 o                         
  -1  11   1       1451.34       1404.68        12.30 o                         
   0  11   1        296.52        257.28         4.15 o                         
   1  11   1        954.31        954.14         9.45 o                         
   2  11   1          1.19          3.17         1.74 o                         
   3  11   1       1186.26       1118.44        11.80 o                         
   4  11   1       1323.93       1238.84        11.38 o                         
   5  11   1        164.67        163.31         4.24 o                         
   6  11   1        144.56        152.75         7.99 o                         
   7  11   1          7.21         17.94         4.86 o                         
   8  11   1        221.96        208.84         8.67 o                         
   9  11   1        419.86        411.50        13.03 o                         
  -9  12   1        139.08        154.30         8.73 o                         
  -8  12   1        413.97        438.29        12.40 o                         
  -7  12   1        244.05        253.68        11.82 o                         
  -6  12   1         14.77          6.03         4.14 o                         
  -5  12   1        885.32        871.45        13.44 o                         
  -4  12   1       1366.72       1326.57        14.79 o                         
  -3  12   1        369.40        365.64         6.54 o                         
  -2  12   1        412.76        384.74         5.17 o                         
  -1  12   1       1020.79       1011.89         9.73 o                         
   0  12   1        406.83        396.19         5.79 o                         
   1  12   1          3.26          8.31         2.17 o                         
   2  12   1        796.67        861.76         9.65 o                         
   3  12   1         22.08         21.94         2.80 o                         
   4  12   1       5245.39       5314.46        48.72 o                         
   5  12   1         53.46         34.02         3.90 o                         
   6  12   1        372.47        409.08         9.00 o                         
   7  12   1         59.70         56.66         5.61 o                         
   8  12   1        712.26        791.27        18.09 o                         
   9  12   1        290.34        310.79        14.33 o                         
  -9  13   1         31.16         33.87        32.57 o                         
  -8  13   1         34.18         44.61         6.80 o                         
  -7  13   1         81.81         70.63         6.53 o                         
  -6  13   1         75.16         59.77         5.96 o                         
  -5  13   1        347.56        308.93         8.22 o                         
  -4  13   1         26.59         25.32         3.22 o                         
  -3  13   1         35.47         38.77         3.46 o                         
  -2  13   1       2595.90       2516.96        24.38 o                         
  -1  13   1        343.46        317.73         5.55 o                         
   0  13   1        321.13        316.52         5.54 o                         
   1  13   1         97.53        100.01         3.47 o                         
   2  13   1        416.37        395.87         6.08 o                         
   3  13   1       3089.28       3082.39        28.50 o                         
   4  13   1        472.32        517.31         9.24 o                         
   5  13   1         53.19         55.09         5.36 o                         
   6  13   1         87.04         87.96         5.76 o                         
   7  13   1        356.66        346.57        11.00 o                         
   8  13   1         50.26         66.52         7.51 o                         
  -8  14   1        481.14        593.32        16.79 o                         
  -7  14   1         14.14         14.97         6.77 o                         
  -6  14   1          9.28         11.34         5.82 o                         
  -5  14   1         13.13          4.28         5.07 o                         
  -4  14   1        841.05        873.67        13.20 o                         
  -3  14   1        774.15        782.05        12.12 o                         
  -2  14   1        133.31        130.27         5.78 o                         
  -1  14   1        215.61        209.81         5.68 o                         
   0  14   1         27.75         26.92         2.78 o                         
   1  14   1        884.85        832.58        10.40 o                         
   2  14   1       1465.39       1480.85        15.51 o                         
   3  14   1        956.57        892.36        16.28 o                         
   4  14   1        128.78        111.68         5.16 o                         
   5  14   1        259.12        244.94         8.15 o                         
   6  14   1        422.92        444.02        13.20 o                         
   7  14   1          1.67          3.54         5.99 o                         
   8  14   1        339.28        381.63        13.35 o                         
  -7  15   1         80.73         57.18         7.54 o                         
  -6  15   1        373.26        424.75        12.85 o                         
  -5  15   1         60.21         59.93         5.89 o                         
  -4  15   1        101.76         76.59         5.12 o                         
  -3  15   1          8.39          5.86         4.26 o                         
  -2  15   1         42.31         39.26         4.12 o                         
  -1  15   1        496.78        442.23         7.79 o                         
   0  15   1       1644.67       1655.17        17.87 o                         
   1  15   1       1027.21       1079.21        13.18 o                         
   2  15   1       1803.78       1793.36        21.46 o                         
   3  15   1        102.12         99.78         5.06 o                         
   4  15   1       1973.43       2087.01        25.32 o                         
   5  15   1         24.87         16.80         5.30 o                         
   6  15   1         11.14         10.57         6.17 o                         
   7  15   1         54.21         53.57         8.32 o                         
  -7  16   1          0.03          6.77         7.14 o                         
  -6  16   1        621.99        665.89        14.92 o                         
  -5  16   1         59.32         53.20         6.50 o                         
  -4  16   1        293.30        275.24         8.55 o                         
  -3  16   1        214.03        239.53        11.61 o                         
  -2  16   1        144.14        131.85         6.01 o                         
  -1  16   1         75.07         70.13         4.90 o                         
   0  16   1        160.74        139.20         5.28 o                         
   1  16   1        250.80        247.49         6.81 o                         
   2  16   1         25.68         33.54         5.51 o                         
   3  16   1        379.64        355.74         9.18 o                         
   4  16   1         16.36          5.11         5.17 o                         
   5  16   1        217.95        223.94         9.24 o                         
   6  16   1        247.78        277.77        11.35 o                         
  -6  17   1        277.19        342.93        15.29 o                         
  -5  17   1        412.89        440.03        14.46 o                         
  -4  17   1         75.38         84.98         8.11 o                         
  -3  17   1          9.17          4.47         5.04 o                         
  -2  17   1        175.98        175.72         9.26 o                         
  -1  17   1         68.36         62.85         5.18 o                         
   0  17   1         30.10         23.19         4.85 o                         
   1  17   1          4.24          4.92         4.24 o                         
   2  17   1        311.00        310.17        11.77 o                         
   3  17   1        365.74        356.14        13.58 o                         
   4  17   1        358.40        368.19        10.92 o                         
   5  17   1        151.44        164.57        12.53 o                         
  -5  18   1        562.69        621.13        15.55 o                         
  -4  18   1        377.59        414.79        12.63 o                         
  -3  18   1       1375.30       1443.37        22.13 o                         
  -2  18   1         49.06         53.74         5.98 o                         
  -1  18   1        766.22        755.49        15.78 o                         
   0  18   1       1274.06       1212.50        18.71 o                         
   1  18   1        219.43        240.05         9.14 o                         
   2  18   1         18.14         28.04         5.83 o                         
   3  18   1        127.32        149.44         7.85 o                         
   4  18   1          8.57         10.99         8.36 o                         
  -3  19   1          1.88         11.19         6.90 o                         
  -2  19   1        248.92        207.45        10.30 o                         
  -1  19   1         36.86         40.63         6.46 o                         
   0  19   1        199.67        220.19        11.57 o                         
   1  19   1          0.13         17.82         8.59 o                         
   2  19   1        150.85        176.21        10.05 o                         
   3  19   1       1072.44       1010.43        21.18 o                         
 -10   0   2         28.87         26.42         5.82 o                         
  -8   0   2        791.02        822.51        13.26 o                         
  -6   0   2       1335.83       1398.02        15.81 o                         
  -4   0   2      10246.96       9747.52        84.58 o                         
  -2   0   2      11818.52      12033.12        98.68 o                         
   0   0   2          0.47         -0.40         0.40 o                         
   2   0   2      19485.97      23299.89       190.80 o                         
   4   0   2       3328.88       3014.49        25.63 o                         
   6   0   2         54.85         91.34         4.28 o                         
   8   0   2        116.55        106.96         6.09 o                         
  10   0   2         63.28         56.16         7.47 o                         
 -11   1   2        176.75        165.18         7.00 o                         
 -10   1   2       2735.58       2949.07        29.08 o                         
  -9   1   2         46.33         47.64         3.63 o                         
  -8   1   2         30.45         46.89         3.00 o                         
  -7   1   2        394.56        417.11         5.50 o                         
  -6   1   2        183.00        205.10         3.42 o                         
  -5   1   2          0.96          0.94         1.28 o                         
  -4   1   2      10182.51      10589.71        59.59 o                         
  -3   1   2       7483.06       7463.76        44.73 o                         
  -2   1   2      10735.43      11917.18        72.09 o                         
  -1   1   2       7648.41       8475.97        53.87 o                         
   0   1   2       8681.58      10026.98        63.86 o                         
   1   1   2       1191.29       1216.77         8.88 o                         
   2   1   2       5664.79       5731.33        33.72 o                         
   3   1   2       3683.28       3551.78        22.38 o                         
   4   1   2       6120.81       6595.65        38.59 o                         
   5   1   2       2665.48       2663.08        17.55 o                         
   6   1   2        105.17        147.26         3.51 o                         
   7   1   2         43.86         34.30         2.86 o                         
   8   1   2        503.36        451.65         7.62 o                         
   9   1   2         12.93         10.37         4.64 o                         
  10   1   2        836.24        871.03        12.77 o                         
  11   1   2          7.07         10.20         8.80 o                         
 -11   2   2        817.58        865.65        13.79 o                         
 -10   2   2          0.72          8.92         4.38 o                         
  -9   2   2         49.66         38.08         3.81 o                         
  -8   2   2       1177.28       1198.79        12.01 o                         
  -7   2   2        328.39        321.68         5.04 o                         
  -6   2   2        200.16        154.64         3.37 o                         
  -5   2   2        684.04        662.71         5.42 o                         
  -4   2   2       1601.66       1279.58         9.02 o                         
  -3   2   2         25.96         43.46         1.18 o                         
  -2   2   2       1965.15       2273.81        17.03 o                         
  -1   2   2       6997.73       7362.25        49.23 o                         
   0   2   2        467.04        525.19         3.87 o                         
   1   2   2        237.85        349.88         3.18 o                         
   2   2   2        178.37         48.95         1.47 o                         
   3   2   2       2623.08       2873.74        18.52 o                         
   4   2   2       2016.68       2017.31        12.85 o                         
   5   2   2       4983.02       4685.55        29.56 o                         
   6   2   2         97.22         91.53         2.93 o                         
   7   2   2        442.75        422.79         6.71 o                         
   8   2   2          1.03          4.49         3.13 o                         
   9   2   2         98.08        100.27         4.96 o                         
  10   2   2         12.62         10.18         5.38 o                         
  11   2   2          9.66         11.37         6.57 o                         
 -11   3   2        437.92        429.58        10.90 o                         
 -10   3   2        778.33        708.87        11.31 o                         
  -9   3   2          2.56         -0.14         3.59 o                         
  -8   3   2        431.09        417.88         6.55 o                         
  -7   3   2        382.60        365.35         5.59 o                         
  -6   3   2       1208.87       1267.89        10.47 o                         
  -5   3   2        626.74        704.95         5.77 o                         
  -4   3   2       4773.90       5412.02        33.00 o                         
  -3   3   2       2317.00       2445.13        17.34 o                         
  -2   3   2        245.47        230.34         2.58 o                         
  -1   3   2       9706.24      10167.94        61.48 o                         
   0   3   2        335.15        471.86         3.47 o                         
   1   3   2       7447.16       7529.42        46.95 o                         
   2   3   2       1512.38       1092.38         7.46 o                         
   3   3   2        235.88        206.26         2.46 o                         
   4   3   2       8500.30       9299.50        51.79 o                         
   5   3   2         96.91         85.25         2.38 o                         
   6   3   2        192.10        211.28         5.03 o                         
   7   3   2          4.00          1.49         2.69 o                         
   8   3   2       1156.38       1277.71        14.92 o                         
   9   3   2          3.21          0.68         3.90 o                         
  10   3   2        241.04        260.26         8.52 o                         
  11   3   2         65.18         73.32         7.88 o                         
 -11   4   2        813.17        918.68        14.21 o                         
 -10   4   2        137.18        121.33         5.72 o                         
  -9   4   2         22.43         19.41         3.79 o                         
  -8   4   2        542.21        570.94         7.82 o                         
  -7   4   2      12630.53      13008.96        97.26 o                         
  -6   4   2       1559.67       1435.66        11.77 o                         
  -5   4   2       1613.35       1426.53         9.80 o                         
  -4   4   2       2563.60       2806.58        17.42 o                         
  -3   4   2       3951.50       4852.21        29.49 o                         
  -2   4   2       2667.47       3309.66        22.31 o                         
  -1   4   2        382.30        551.15         3.91 o                         
   0   4   2        122.88        123.74         1.49 o                         
   1   4   2      10622.42      11078.46        65.74 o                         
   2   4   2         90.04         71.00         1.41 o                         
   3   4   2       2248.62       2722.83        18.09 o                         
   4   4   2        220.53        226.41         3.02 o                         
   5   4   2       1739.12       1652.08        11.96 o                         
   6   4   2         35.50         39.22         2.33 o                         
   7   4   2       1058.35        954.53        11.14 o                         
   8   4   2         47.16         65.01         4.18 o                         
   9   4   2        651.02        668.99         9.99 o                         
  10   4   2         92.39         98.85         6.24 o                         
  11   4   2          0.08          1.36         8.11 o                         
 -11   5   2        512.07        479.64        11.81 o                         
 -10   5   2        193.04        174.32         7.44 o                         
  -9   5   2        198.81        178.04         6.46 o                         
  -8   5   2        374.15        371.54         7.35 o                         
  -7   5   2        159.78        144.00         4.54 o                         
  -6   5   2        677.86        693.82         7.70 o                         
  -5   5   2        300.05        342.38         4.04 o                         
  -4   5   2         12.58         29.73         1.34 o                         
  -3   5   2         16.35         22.31         1.09 o                         
  -2   5   2      24732.71      27449.88       188.37 o                         
  -1   5   2       9087.09       8805.44        57.64 o                         
   0   5   2        198.41        210.26         2.11 o                         
   1   5   2        664.64        515.89         4.23 o                         
   2   5   2       4906.16       5043.27        31.35 o                         
   3   5   2       6997.12       7749.02        47.87 o                         
   4   5   2        757.17        605.26         5.11 o                         
   5   5   2         20.66         25.56         1.87 o                         
   6   5   2         52.28         59.19         2.63 o                         
   7   5   2        255.45        242.95         5.78 o                         
   8   5   2          8.02         13.41         3.66 o                         
   9   5   2        185.32        192.16         6.77 o                         
  10   5   2        408.46        483.93        12.02 o                         
 -11   6   2          7.49          1.49         6.70 o                         
 -10   6   2        737.61        676.37        13.18 o                         
  -9   6   2        240.13        219.83         6.35 o                         
  -8   6   2        227.30        228.73         6.00 o                         
  -7   6   2       4968.75       5012.02        43.92 o                         
  -6   6   2         37.79         41.78         2.46 o                         
  -5   6   2        537.16        569.48         6.08 o                         
  -4   6   2       9754.30       9758.36        62.28 o                         
  -3   6   2         36.00         96.46         2.21 o                         
  -2   6   2        217.92        238.99         3.04 o                         
  -1   6   2        985.02        945.77         6.81 o                         
   0   6   2       2470.73       2522.73        17.31 o                         
   1   6   2       2969.70       3271.98        21.67 o                         
   2   6   2        498.47        499.57         4.20 o                         
   3   6   2         50.91         20.54         1.16 o                         
   4   6   2         68.18         42.10         1.76 o                         
   5   6   2        595.34        456.71         5.21 o                         
   6   6   2       1210.96       1151.59        10.62 o                         
   7   6   2       2892.52       2853.15        24.87 o                         
   8   6   2        155.59        158.43         5.99 o                         
   9   6   2          7.31         11.75         5.77 o                         
  10   6   2         40.48         30.68         6.09 o                         
 -11   7   2          6.06         -5.00         8.15 o                         
 -10   7   2        838.29        877.78        14.45 o                         
  -9   7   2          9.92         11.33         4.38 o                         
  -8   7   2         62.08         56.50         4.20 o                         
  -7   7   2        258.19        253.72         6.03 o                         
  -6   7   2       1073.91       1136.12        10.84 o                         
  -5   7   2       1474.44       1527.09        13.51 o                         
  -4   7   2       3914.73       3999.31        33.88 o                         
  -3   7   2         54.47        120.13         2.39 o                         
  -2   7   2       2065.98       2582.86        18.07 o                         
  -1   7   2       3269.21       2900.43        19.33 o                         
   0   7   2        371.38        356.11         3.53 o                         
   1   7   2       2170.81       2305.93        15.72 o                         
   2   7   2       2338.86       2200.33        14.57 o                         
   3   7   2        558.67        478.38         4.41 o                         
   4   7   2          1.35          4.25         1.44 o                         
   5   7   2          2.11          3.98         1.81 o                         
   6   7   2        671.16        630.69         7.58 o                         
   7   7   2         59.89         65.03         3.61 o                         
   8   7   2         81.46         80.11         4.75 o                         
   9   7   2          3.39         17.72         5.01 o                         
  10   7   2       1321.92       1361.10        20.96 o                         
 -10   8   2         91.16        103.02         6.63 o                         
  -9   8   2        358.33        401.54        11.88 o                         
  -8   8   2        799.80        777.72        15.88 o                         
  -7   8   2       1023.53       1046.57        13.38 o                         
  -6   8   2       1777.83       1753.05        16.34 o                         
  -5   8   2         37.79         24.34         2.45 o                         
  -4   8   2       3952.12       4036.67        35.12 o                         
  -3   8   2       1801.26       1986.71        15.37 o                         
  -2   8   2        572.21        496.74         4.80 o                         
  -1   8   2          4.45          3.77         1.04 o                         
   0   8   2       2172.96       2267.68        14.85 o                         
   1   8   2       2630.92       2741.92        17.78 o                         
   2   8   2        900.58        862.37         6.66 o                         
   3   8   2        480.64        465.52         4.98 o                         
   4   8   2       3872.66       3646.07        28.67 o                         
   5   8   2        776.43        720.45         8.20 o                         
   6   8   2        723.84        653.97         8.80 o                         
   7   8   2         23.72         19.46         3.86 o                         
   8   8   2       1170.46       1165.64        15.44 o                         
   9   8   2         98.55         90.74         6.69 o                         
  10   8   2        353.56        295.43        12.96 o                         
 -10   9   2        878.96        954.79        18.26 o                         
  -9   9   2        779.25        881.69        15.14 o                         
  -8   9   2       1757.10       1797.99        23.92 o                         
  -7   9   2         53.75         70.40         3.99 o                         
  -6   9   2        960.12        939.57        11.37 o                         
  -5   9   2       1938.43       1943.93        19.55 o                         
  -4   9   2       1237.80       1173.80        12.11 o                         
  -3   9   2       1173.22       1146.50        10.96 o                         
  -2   9   2       1470.00       1287.40        11.69 o                         
  -1   9   2       1230.69       1157.56         8.62 o                         
   0   9   2       2396.73       2792.45        19.34 o                         
   1   9   2          3.26          2.69         1.18 o                         
   2   9   2        546.26        458.03         5.04 o                         
   3   9   2       1342.21       1246.03        11.69 o                         
   4   9   2         28.19         43.17         2.25 o                         
   5   9   2        122.78        160.55         4.54 o                         
   6   9   2         91.62         67.11         3.59 o                         
   7   9   2         16.22         24.12         3.35 o                         
   8   9   2         49.85         60.16         5.57 o                         
   9   9   2         91.01        113.71         7.62 o                         
  10   9   2        470.93        541.01        20.32 o                         
 -10  10   2        127.17        122.75         8.82 o                         
  -9  10   2        101.65         98.44         9.85 o                         
  -8  10   2         53.14         33.80         5.85 o                         
  -7  10   2        242.60        244.39         8.68 o                         
  -6  10   2       2491.81       2481.24        26.07 o                         
  -5  10   2        548.82        550.17         8.41 o                         
  -4  10   2       2313.76       2257.42        22.01 o                         
  -3  10   2          6.23          2.61         2.26 o                         
  -2  10   2        273.11        242.13         3.47 o                         
  -1  10   2         84.26         53.47         1.96 o                         
   0  10   2       3317.07       3305.01        25.12 o                         
   1  10   2        187.36        162.37         3.33 o                         
   2  10   2       1990.28       1887.75        15.81 o                         
   3  10   2       1284.42       1360.53        12.51 o                         
   4  10   2         79.11         77.12         3.21 o                         
   5  10   2        246.94        184.31         4.34 o                         
   6  10   2        391.15        408.85         8.18 o                         
   7  10   2       1699.76       1752.84        22.11 o                         
   8  10   2         51.30         51.16         5.73 o                         
   9  10   2       1598.06       1744.12        25.41 o                         
  -9  11   2        157.46        159.64         8.37 o                         
  -8  11   2        551.38        556.87        12.65 o                         
  -7  11   2        466.66        418.80        10.30 o                         
  -6  11   2       1469.31       1540.40        21.78 o                         
  -5  11   2        884.34        896.31        11.77 o                         
  -4  11   2        106.80        101.91         3.95 o                         
  -3  11   2        582.73        548.26         7.68 o                         
  -2  11   2         53.60         50.75         2.37 o                         
  -1  11   2        978.79        877.51         8.26 o                         
   0  11   2        157.24        187.67         3.71 o                         
   1  11   2        207.72        234.40         5.11 o                         
   2  11   2        824.81        704.59         7.79 o                         
   3  11   2         16.30         10.74         2.16 o                         
   4  11   2        205.65        196.33         4.42 o                         
   5  11   2       1655.35       1578.32        16.62 o                         
   6  11   2        385.75        395.37         9.42 o                         
   7  11   2       1627.54       1553.37        20.70 o                         
   8  11   2        788.29        788.37        15.54 o                         
   9  11   2         37.00         57.08         7.71 o                         
  -9  12   2          0.90         -6.70        13.29 o                         
  -8  12   2        288.94        269.94        10.81 o                         
  -7  12   2        458.09        512.10        11.89 o                         
  -6  12   2        333.95        309.20         8.25 o                         
  -5  12   2         25.22         37.90         3.89 o                         
  -4  12   2         94.42        101.79         4.28 o                         
  -3  12   2        331.46        312.26         6.51 o                         
  -2  12   2       1912.70       1912.35        18.05 o                         
  -1  12   2        462.85        457.37         5.77 o                         
   0  12   2        122.61        120.31         3.46 o                         
   1  12   2         92.10         85.12         3.00 o                         
   2  12   2       2156.35       2207.49        19.90 o                         
   3  12   2        784.61        769.77         9.38 o                         
   4  12   2          4.91          2.75         2.46 o                         
   5  12   2       1030.32        992.83        14.20 o                         
   6  12   2        401.73        376.58         9.62 o                         
   7  12   2        940.88        884.60        15.03 o                         
   8  12   2          0.21         -2.44         6.49 o                         
  -9  13   2         46.56         38.22         7.76 o                         
  -8  13   2         41.55         73.63         7.44 o                         
  -7  13   2        301.87        280.86         9.95 o                         
  -6  13   2        830.74        861.69        15.52 o                         
  -5  13   2          0.18          2.30         3.87 o                         
  -4  13   2        434.56        449.70         8.97 o                         
  -3  13   2          8.13          2.92         3.12 o                         
  -2  13   2          0.09         -2.10         2.10 o                         
  -1  13   2       2221.77       2266.98        20.41 o                         
   0  13   2        623.70        621.48         7.57 o                         
   1  13   2         38.64         35.77         2.67 o                         
   2  13   2        882.14        902.61        10.51 o                         
   3  13   2        317.21        315.83         5.87 o                         
   4  13   2        130.37        133.23         5.33 o                         
   5  13   2         10.24          5.33         4.28 o                         
   6  13   2         43.00         39.62         5.21 o                         
   7  13   2          9.76          6.71         5.79 o                         
   8  13   2        248.99        241.60        10.46 o                         
  -8  14   2        519.23        568.38        15.07 o                         
  -7  14   2        143.63        194.18         9.47 o                         
  -6  14   2         61.27         62.27         5.71 o                         
  -5  14   2         25.95         13.80         4.50 o                         
  -4  14   2        801.58        735.17        12.47 o                         
  -3  14   2         10.43         15.24         3.46 o                         
  -2  14   2        729.72        665.61         9.62 o                         
  -1  14   2       1484.16       1499.55        18.93 o                         
   0  14   2        240.79        206.18         6.03 o                         
   1  14   2       4063.46       4056.36        37.56 o                         
   2  14   2         29.81         26.37         3.24 o                         
   3  14   2        159.53        156.98         5.28 o                         
   4  14   2        269.77        295.80         8.50 o                         
   5  14   2        287.54        297.86         9.19 o                         
   6  14   2       1384.95       1388.93        19.82 o                         
   7  14   2        604.13        683.63        14.94 o                         
  -7  15   2        523.38        524.86        14.52 o                         
  -6  15   2         14.48          5.34         6.30 o                         
  -5  15   2        172.33        182.04         7.90 o                         
  -4  15   2         81.51         78.98         5.31 o                         
  -3  15   2       3361.32       3341.50        36.34 o                         
  -2  15   2       1381.11       1352.11        17.86 o                         
  -1  15   2          4.94          5.16         3.18 o                         
   0  15   2       1249.62       1277.85        14.71 o                         
   1  15   2         17.46         24.42         3.47 o                         
   2  15   2        500.66        474.12         8.61 o                         
   3  15   2          6.90         13.96         3.79 o                         
   4  15   2        378.99        365.39         9.78 o                         
   5  15   2        161.15        167.33         7.49 o                         
   6  15   2        180.21        205.59         9.14 o                         
   7  15   2        195.65        200.97        12.53 o                         
  -7  16   2         20.97         30.56         7.26 o                         
  -6  16   2         14.94         17.25         6.71 o                         
  -5  16   2        440.09        463.13        12.53 o                         
  -4  16   2       1195.41       1142.14        17.67 o                         
  -3  16   2        270.01        265.26         9.74 o                         
  -2  16   2         18.32         17.15         4.28 o                         
  -1  16   2        755.17        774.63        12.47 o                         
   0  16   2        120.35        117.04         5.02 o                         
   1  16   2       1021.94        982.87        13.51 o                         
   2  16   2         48.36         59.26         4.73 o                         
   3  16   2         13.81         16.69         5.15 o                         
   4  16   2         80.01         95.64         8.11 o                         
   5  16   2        120.26        134.37         7.56 o                         
   6  16   2         21.25         11.38        12.22 o                         
  -6  17   2         58.41         44.79         7.66 o                         
  -5  17   2        582.31        574.80        15.17 o                         
  -4  17   2        171.02        188.29         8.18 o                         
  -3  17   2        164.42        163.62         7.05 o                         
  -2  17   2        347.64        386.12        10.78 o                         
  -1  17   2        219.26        194.51         7.40 o                         
   0  17   2         93.40         85.56         5.60 o                         
   1  17   2       1366.19       1410.46        17.76 o                         
   2  17   2        105.95         99.36         6.20 o                         
   3  17   2        456.51        473.49        15.57 o                         
   4  17   2       1002.32       1058.91        18.09 o                         
   5  17   2         16.41          4.27         6.82 o                         
  -5  18   2        794.10        854.79        21.30 o                         
  -4  18   2        135.53        169.23         9.16 o                         
  -3  18   2         15.49          5.33         6.08 o                         
  -2  18   2         58.86         45.31         5.73 o                         
  -1  18   2        115.66        115.66         8.47 o                         
   0  18   2        733.53        813.58        18.38 o                         
   1  18   2         64.68         68.64         7.13 o                         
   2  18   2       1835.53       2009.75        25.79 o                         
   3  18   2        263.03        250.17         9.39 o                         
   4  18   2         91.81         80.75         8.00 o                         
  -3  19   2        166.98        197.35        10.21 o                         
  -2  19   2        656.37        614.25        18.78 o                         
  -1  19   2         32.07         46.55         6.50 o                         
   0  19   2         23.37         32.45         7.35 o                         
   1  19   2        145.67        150.82         8.82 o                         
   2  19   2        147.42        114.68         8.47 o                         
   3  19   2        357.12        335.34        26.13 o                         
 -11   0   3        185.97        167.82         9.36 o                         
  -9   0   3        919.96        825.21        14.05 o                         
  -7   0   3        745.59        824.18        11.77 o                         
  -5   0   3        509.13        370.56         5.98 o                         
  -3   0   3      19841.19      18505.84       165.88 o                         
  -1   0   3        578.29        867.94        11.40 o                         
   1   0   3       3811.36       4341.10        41.92 o                         
   3   0   3          5.88         28.61         1.62 o                         
   5   0   3       2884.41       2691.80        26.97 o                         
   7   0   3       1324.70       1308.94        18.84 o                         
   9   0   3       1083.05       1031.20        18.01 o                         
  11   0   3        491.39        492.18        18.68 o                         
 -11   1   3        348.87        331.57         9.24 o                         
 -10   1   3        352.23        325.40         7.81 o                         
  -9   1   3       3931.62       4053.03        34.79 o                         
  -8   1   3        447.05        428.02         6.36 o                         
  -7   1   3          3.31         -0.69         2.13 o                         
  -6   1   3         11.73         12.82         1.85 o                         
  -5   1   3       2288.75       2674.62        16.95 o                         
  -4   1   3        266.65        339.46         3.35 o                         
  -3   1   3        486.87        473.08         3.75 o                         
  -2   1   3       6525.40       7565.34        52.40 o                         
  -1   1   3        891.16        956.96         6.74 o                         
   0   1   3          0.11          4.00         0.45 o                         
   1   1   3      24812.41      28891.16       193.12 o                         
   2   1   3       3141.78       3346.21        20.60 o                         
   3   1   3       2584.35       1988.14        12.72 o                         
   4   1   3          0.88         -0.43         1.09 o                         
   5   1   3       1763.04       1541.22        11.56 o                         
   6   1   3        905.83        829.33         8.71 o                         
   7   1   3        108.39        125.05         3.97 o                         
   8   1   3         18.52         16.27         3.44 o                         
   9   1   3        155.49        140.99         5.82 o                         
  10   1   3        100.75         99.36         5.96 o                         
  11   1   3         49.85         57.24         7.16 o                         
 -11   2   3        541.29        535.80        11.24 o                         
 -10   2   3        204.30        264.32         7.45 o                         
  -9   2   3        425.74        442.08         7.46 o                         
  -8   2   3       1411.42       1509.31        14.10 o                         
  -7   2   3        342.18        348.03         5.53 o                         
  -6   2   3        952.54        779.50         7.33 o                         
  -5   2   3        192.19        214.39         3.02 o                         
  -4   2   3       3461.07       3577.38        22.80 o                         
  -3   2   3       2765.80       2802.48        19.55 o                         
  -2   2   3        316.74        447.88         3.88 o                         
  -1   2   3       9283.88      10848.35        70.62 o                         
   0   2   3      37113.02      43313.16       274.97 o                         
   1   2   3         82.21         83.70         1.19 o                         
   2   2   3        709.57        759.11         6.29 o                         
   3   2   3        915.57       1065.07         8.06 o                         
   4   2   3        906.75        759.69         6.06 o                         
   5   2   3        307.03        258.92         4.21 o                         
   6   2   3       1128.74       1040.92        10.35 o                         
   7   2   3         25.23         23.53         2.91 o                         
   8   2   3       1289.44       1231.78        15.11 o                         
   9   2   3         72.16         77.21         4.96 o                         
  10   2   3       1194.65       1182.45        15.58 o                         
  11   2   3       1058.32       1056.83        27.67 o                         
 -11   3   3         29.08         38.52         5.98 o                         
 -10   3   3        249.04        284.87         7.58 o                         
  -9   3   3        613.85        650.33         9.80 o                         
  -8   3   3       1004.11        962.06        10.68 o                         
  -7   3   3        537.76        493.49         6.53 o                         
  -6   3   3       4033.88       3819.31        26.86 o                         
  -5   3   3       1106.11        977.12         7.62 o                         
  -4   3   3       6036.64       6481.25        40.17 o                         
  -3   3   3       1481.02       1590.37        11.79 o                         
  -2   3   3       3093.92       3182.10        21.41 o                         
  -1   3   3       1502.40       1372.82         9.33 o                         
   0   3   3       2723.91       2664.32        17.44 o                         
   1   3   3      13819.45      15192.42        99.06 o                         
   2   3   3      12382.67      12835.75        81.86 o                         
   3   3   3        231.87        433.03         4.01 o                         
   4   3   3       1398.07       1458.03        10.28 o                         
   5   3   3        766.62        724.33         7.01 o                         
   6   3   3         18.05         16.80         2.44 o                         
   7   3   3       1182.54       1170.90        12.57 o                         
   8   3   3        489.45        483.52         8.98 o                         
   9   3   3         60.46         44.58         4.52 o                         
  10   3   3        116.02        121.98         6.38 o                         
 -11   4   3        609.23        599.38        12.06 o                         
 -10   4   3        315.53        308.46         8.89 o                         
  -9   4   3         48.08         44.23         4.30 o                         
  -8   4   3        674.36        700.70         8.77 o                         
  -7   4   3        880.77        908.49         9.37 o                         
  -6   4   3       3077.59       2901.00        21.31 o                         
  -5   4   3         32.78         51.58         1.63 o                         
  -4   4   3         24.80         31.23         1.21 o                         
  -3   4   3       2332.20       2538.23        18.70 o                         
  -2   4   3        579.56        458.77         3.87 o                         
  -1   4   3       6959.18       7201.47        44.94 o                         
   0   4   3       5798.79       5576.99        34.18 o                         
   1   4   3        125.55        127.83         1.98 o                         
   2   4   3       7627.10       8141.17        52.48 o                         
   3   4   3        205.46        196.15         2.53 o                         
   4   4   3          1.06         -1.19         1.19 o                         
   5   4   3          3.37          0.72         1.72 o                         
   6   4   3         50.85         25.00         2.40 o                         
   7   4   3        244.67        228.11         5.50 o                         
   8   4   3       2837.12       2887.58        30.70 o                         
   9   4   3         60.77         76.07         4.91 o                         
  10   4   3        549.20        538.40        12.88 o                         
 -11   5   3          4.43         -1.16         6.69 o                         
 -10   5   3        531.90        538.32        10.66 o                         
  -9   5   3        319.19        267.80         7.56 o                         
  -8   5   3         22.43         23.52         3.14 o                         
  -7   5   3        237.64        236.21         4.85 o                         
  -6   5   3        370.02        301.56         4.19 o                         
  -5   5   3        164.03        154.65         2.73 o                         
  -4   5   3        582.00        557.94         5.49 o                         
  -3   5   3       1184.74       1427.36        10.51 o                         
  -2   5   3       1702.96       1817.43        12.39 o                         
  -1   5   3       2621.57       2486.00        16.52 o                         
   0   5   3       9336.82       9546.74        60.99 o                         
   1   5   3        374.26        418.70         3.70 o                         
   2   5   3       7224.41       7267.49        51.06 o                         
   3   5   3       1273.37       1217.57         8.94 o                         
   4   5   3        153.79        166.87         2.96 o                         
   5   5   3         52.53         51.31         2.21 o                         
   6   5   3        113.95         90.66         3.19 o                         
   7   5   3        409.69        412.68         7.07 o                         
   8   5   3         61.18         55.82         4.27 o                         
   9   5   3         21.62         30.36         4.74 o                         
  10   5   3         69.47         74.91         6.73 o                         
 -11   6   3         39.16         47.42         7.24 o                         
 -10   6   3        652.24        707.86        12.80 o                         
  -9   6   3         70.17         87.11         5.27 o                         
  -8   6   3         24.18         20.04         3.63 o                         
  -7   6   3       1127.38       1112.56        11.27 o                         
  -6   6   3       6511.45       6636.09        50.51 o                         
  -5   6   3       3863.02       4294.21        34.32 o                         
  -4   6   3        739.09        561.30         6.16 o                         
  -3   6   3        882.25        758.60         6.50 o                         
  -2   6   3         17.62         62.70         1.25 o                         
  -1   6   3        107.49        113.16         1.76 o                         
   0   6   3          1.44         21.36         0.94 o                         
   1   6   3       1797.35       1646.10        11.47 o                         
   2   6   3       3393.37       4118.72        28.17 o                         
   3   6   3       1138.19       1020.40         7.45 o                         
   4   6   3        326.87        200.16         3.07 o                         
   5   6   3        193.40        212.97         3.83 o                         
   6   6   3       2108.80       2002.96        17.14 o                         
   7   6   3          0.58          7.00         3.08 o                         
   8   6   3        662.20        636.52        10.43 o                         
   9   6   3        249.04        238.70         8.47 o                         
  10   6   3        249.01        267.63        10.55 o                         
 -11   7   3          3.68         10.29         7.03 o                         
 -10   7   3        138.81        159.10         7.02 o                         
  -9   7   3       1707.43       1754.17        22.87 o                         
  -8   7   3          0.40          0.82         3.24 o                         
  -7   7   3        275.80        263.14         4.89 o                         
  -6   7   3         43.98         42.11         2.25 o                         
  -5   7   3       4339.00       4592.84        39.75 o                         
  -4   7   3       1872.62       2153.45        17.63 o                         
  -3   7   3          0.65          3.51         1.19 o                         
  -2   7   3       2930.54       3323.11        22.27 o                         
  -1   7   3        189.10        216.34         2.49 o                         
   0   7   3          0.75          3.68         0.86 o                         
   1   7   3       5265.81       5786.48        35.92 o                         
   2   7   3          4.02         17.28         1.07 o                         
   3   7   3        568.12        461.42         5.30 o                         
   4   7   3        803.30        825.03         7.47 o                         
   5   7   3       5413.81       5369.44        38.90 o                         
   6   7   3         45.29         36.09         2.69 o                         
   7   7   3       2321.32       2367.32        24.25 o                         
   8   7   3         48.75         58.57         4.60 o                         
   9   7   3          1.43          5.99         6.37 o                         
  10   7   3          1.78         11.87         8.33 o                         
 -11   8   3         87.69        137.94        17.34 o                         
 -10   8   3        377.51        393.37        10.90 o                         
  -9   8   3        118.18        132.72         6.94 o                         
  -8   8   3       1388.86       1418.47        18.50 o                         
  -7   8   3       1205.83       1155.89        12.30 o                         
  -6   8   3        473.21        416.09         6.71 o                         
  -5   8   3        654.47        724.84         8.60 o                         
  -4   8   3       2621.97       2641.33        23.78 o                         
  -3   8   3       3197.97       2732.23        21.74 o                         
  -2   8   3       2175.46       2485.50        17.34 o                         
  -1   8   3       1494.29       1294.18         9.32 o                         
   0   8   3         98.47         95.31         2.31 o                         
   1   8   3       2798.34       2870.83        18.62 o                         
   2   8   3        220.03        175.99         2.75 o                         
   3   8   3        115.12         78.79         2.37 o                         
   4   8   3        595.15        622.12         6.37 o                         
   5   8   3       2560.55       2465.57        19.75 o                         
   6   8   3        137.43        147.51         4.13 o                         
   7   8   3         73.79         76.98         4.14 o                         
   8   8   3          2.43          8.52         4.53 o                         
   9   8   3        458.52        465.26        12.67 o                         
  10   8   3          8.52         16.89         8.64 o                         
 -10   9   3         54.59         47.82         8.00 o                         
  -9   9   3       1698.04       1840.40        25.27 o                         
  -8   9   3        224.60        216.06         8.32 o                         
  -7   9   3          0.40          1.67         3.11 o                         
  -6   9   3       1650.08       1674.15        19.70 o                         
  -5   9   3        830.29        886.34        10.84 o                         
  -4   9   3         22.15         15.87         2.19 o                         
  -3   9   3        422.94        474.58         5.85 o                         
  -2   9   3       1217.43       1082.58         9.00 o                         
  -1   9   3        109.29        144.19         2.61 o                         
   0   9   3       3147.83       3157.68        20.87 o                         
   1   9   3        154.61        226.23         3.38 o                         
   2   9   3        475.06        527.47         6.03 o                         
   3   9   3       2957.42       2806.06        22.55 o                         
   4   9   3        647.70        645.54         7.32 o                         
   5   9   3       1451.98       1402.76        13.41 o                         
   6   9   3         89.90        106.46         4.08 o                         
   7   9   3         96.33         96.72         4.89 o                         
   8   9   3         89.52         83.29         6.12 o                         
   9   9   3        340.76        355.06        14.49 o                         
 -10  10   3         35.53         23.96        11.29 o                         
  -9  10   3        217.21        220.90         9.30 o                         
  -8  10   3       1827.22       1901.83        25.45 o                         
  -7  10   3        884.19        826.63        14.37 o                         
  -6  10   3        276.05        264.41         8.64 o                         
  -5  10   3        286.87        272.92         6.07 o                         
  -4  10   3         27.49         43.08         3.34 o                         
  -3  10   3        272.86        241.79         4.71 o                         
  -2  10   3       1061.72       1034.09         8.86 o                         
  -1  10   3       3665.29       3620.54        25.75 o                         
   0  10   3       2577.85       2520.44        19.02 o                         
   1  10   3          0.23          2.63         1.65 o                         
   2  10   3        538.81        436.85         6.09 o                         
   3  10   3        124.39        104.65         3.36 o                         
   4  10   3        523.25        504.52         6.59 o                         
   5  10   3         32.47         32.53         2.49 o                         
   6  10   3        249.07        220.92         7.22 o                         
   7  10   3        266.09        248.45         7.69 o                         
   8  10   3        266.96        255.90         9.15 o                         
   9  10   3         40.85         35.10        10.18 o                         
 -10  11   3        347.84        348.88        14.18 o                         
  -9  11   3       1041.49       1120.60        18.91 o                         
  -8  11   3        424.03        378.94        10.78 o                         
  -7  11   3        617.26        650.79        15.30 o                         
  -6  11   3       6110.60       6143.33        62.86 o                         
  -5  11   3        119.21         96.57         4.11 o                         
  -4  11   3        164.44        136.60         4.81 o                         
  -3  11   3       2170.35       2250.04        23.28 o                         
  -2  11   3          8.83          4.81         1.67 o                         
  -1  11   3        752.80        801.83         7.87 o                         
   0  11   3        731.81        655.02         6.63 o                         
   1  11   3       1025.97        959.31        10.10 o                         
   2  11   3       6983.61       7165.92        58.33 o                         
   3  11   3       1596.56       1549.59        15.45 o                         
   4  11   3       1282.13       1212.57        13.83 o                         
   5  11   3         28.60         19.26         2.53 o                         
   6  11   3         81.71         73.69         4.78 o                         
   7  11   3          9.71          7.52         7.02 o                         
   8  11   3          1.76          3.08         6.65 o                         
   9  11   3       1164.31       1080.09        23.02 o                         
  -9  12   3          0.73          3.69         9.28 o                         
  -8  12   3        750.41        729.91        14.70 o                         
  -7  12   3        630.75        614.74        12.67 o                         
  -6  12   3         26.93         28.52         4.86 o                         
  -5  12   3        716.29        696.87        12.73 o                         
  -4  12   3         37.72         29.15         3.29 o                         
  -3  12   3        104.72         89.78         4.01 o                         
  -2  12   3       4332.88       4480.92        37.40 o                         
  -1  12   3       1055.66       1054.29        11.08 o                         
   0  12   3       1996.37       1970.84        16.70 o                         
   1  12   3        183.82        185.11         4.19 o                         
   2  12   3         67.88         48.74         2.73 o                         
   3  12   3        409.47        435.00         6.69 o                         
   4  12   3         76.56         97.11         5.15 o                         
   5  12   3        279.19        225.47         7.61 o                         
   6  12   3        842.50        842.19        13.91 o                         
   7  12   3        276.61        288.51         9.60 o                         
   8  12   3       1085.49       1192.77        19.89 o                         
  -9  13   3         77.90         84.14         8.87 o                         
  -8  13   3          0.65          5.33         6.88 o                         
  -7  13   3        655.97        613.40        12.99 o                         
  -6  13   3       1723.59       1707.29        23.00 o                         
  -5  13   3        210.94        221.10         7.89 o                         
  -4  13   3          7.06          2.58         3.39 o                         
  -3  13   3         73.15         79.10         4.08 o                         
  -2  13   3          6.96         11.66         2.32 o                         
  -1  13   3       1255.25       1199.26        13.33 o                         
   0  13   3          2.30          5.76         2.26 o                         
   1  13   3         53.92         62.80         2.94 o                         
   2  13   3        330.15        338.86         6.01 o                         
   3  13   3         25.60         25.93         3.73 o                         
   4  13   3         91.49         72.86         4.62 o                         
   5  13   3        209.94        192.05         7.11 o                         
   6  13   3         42.52         47.48         7.04 o                         
   7  13   3         86.76        142.85        11.73 o                         
   8  13   3        397.46        384.56        26.40 o                         
  -8  14   3        666.33        610.93        16.17 o                         
  -7  14   3        164.03        126.97         7.50 o                         
  -6  14   3       1361.99       1321.43        23.51 o                         
  -5  14   3         13.63         10.24         4.53 o                         
  -4  14   3         28.89         26.43         4.07 o                         
  -3  14   3         54.57         63.34         5.38 o                         
  -2  14   3         36.97         42.58         3.86 o                         
  -1  14   3        486.97        490.05         8.53 o                         
   0  14   3         20.53         24.01         2.85 o                         
   1  14   3        644.06        633.08         8.39 o                         
   2  14   3        385.95        362.28         7.64 o                         
   3  14   3        403.90        399.41         8.06 o                         
   4  14   3         24.83         18.12         5.10 o                         
   5  14   3        660.86        587.25        11.89 o                         
   6  14   3       1088.71       1061.62        17.65 o                         
   7  14   3         46.14         37.01         9.17 o                         
  -7  15   3       1033.53        967.92        18.89 o                         
  -6  15   3         14.52          3.84         5.71 o                         
  -5  15   3         67.19         71.51         6.89 o                         
  -4  15   3        189.90        204.34         7.88 o                         
  -3  15   3         79.87         70.77         4.99 o                         
  -2  15   3         51.90         61.71         4.43 o                         
  -1  15   3        379.37        385.93        13.16 o                         
   0  15   3        596.66        602.31         9.67 o                         
   1  15   3        299.79        314.35         7.62 o                         
   2  15   3        295.57        277.61         6.95 o                         
   3  15   3        453.12        431.51        10.13 o                         
   4  15   3        196.83        217.00         8.08 o                         
   5  15   3        263.35        264.84        10.32 o                         
   6  15   3         21.45         12.39         6.15 o                         
   7  15   3         51.87         46.93        11.05 o                         
  -7  16   3        419.83        449.25        17.86 o                         
  -6  16   3        445.92        415.89        13.16 o                         
  -5  16   3         30.47         21.48         5.98 o                         
  -4  16   3        561.38        554.17        12.11 o                         
  -3  16   3       1531.05       1566.74        20.83 o                         
  -2  16   3         52.27         57.00         4.91 o                         
  -1  16   3       1737.68       1758.88        21.53 o                         
   0  16   3       1441.24       1417.87        17.16 o                         
   1  16   3        528.11        492.24         9.14 o                         
   2  16   3        237.41        259.85         9.01 o                         
   3  16   3         87.33         97.41         6.25 o                         
   4  16   3          4.78         11.30         5.51 o                         
   5  16   3        753.98        795.07        17.11 o                         
   6  16   3        110.00        126.45         8.23 o                         
  -6  17   3         19.42         11.07         8.70 o                         
  -5  17   3         13.61          5.89         6.90 o                         
  -4  17   3       1128.14       1238.31        19.52 o                         
  -3  17   3         97.14         89.93         6.24 o                         
  -2  17   3        524.95        541.79        12.27 o                         
  -1  17   3         52.77         34.68         4.74 o                         
   0  17   3         10.12         18.82         6.35 o                         
   1  17   3         95.87         76.78         5.87 o                         
   2  17   3          0.07          6.60         5.21 o                         
   3  17   3        803.95        844.69        18.45 o                         
   4  17   3         54.27         68.57         8.21 o                         
   5  17   3        308.43        317.75        11.35 o                         
  -5  18   3         98.64        113.52         8.82 o                         
  -4  18   3          8.68          6.57         6.66 o                         
  -3  18   3          7.12          6.24         5.86 o                         
  -2  18   3         35.96         49.91         6.90 o                         
  -1  18   3         76.39         77.92         6.37 o                         
   0  18   3        100.65        100.23         9.34 o                         
   1  18   3         26.55         36.63         6.57 o                         
   2  18   3        102.56        120.36         9.00 o                         
   3  18   3        107.36        107.57         7.53 o                         
   4  18   3          0.41         -2.63         7.44 o                         
  -3  19   3         51.85         39.35        10.12 o                         
  -2  19   3         91.44         99.04         8.81 o                         
  -1  19   3        289.88        256.26        11.14 o                         
   0  19   3        417.48        484.85        20.22 o                         
   1  19   3          5.14          5.75         7.40 o                         
   2  19   3         39.56         53.72         8.79 o                         
 -12   0   4         72.95         92.61        11.48 o                         
 -10   0   4         50.89         56.88         6.56 o                         
  -8   0   4         30.62         29.29         4.04 o                         
  -6   0   4         31.06         36.10         2.93 o                         
  -4   0   4       5571.83       6408.15        61.79 o                         
  -2   0   4       2995.38       3530.60        29.64 o                         
   0   0   4       4940.47       5389.46        42.96 o                         
   2   0   4      11540.47      11960.16        98.51 o                         
   4   0   4       1816.86       1812.69        17.12 o                         
   6   0   4         10.28          7.27         3.32 o                         
   8   0   4       1355.61       1390.30        22.70 o                         
  10   0   4          0.07         -5.01         8.04 o                         
 -12   1   4        541.48        556.65        18.37 o                         
 -11   1   4        350.75        309.23         8.67 o                         
 -10   1   4       1716.91       1806.62        17.78 o                         
  -9   1   4        191.43        213.46         6.38 o                         
  -8   1   4       2953.36       2857.40        22.08 o                         
  -7   1   4        254.32        249.08         4.62 o                         
  -6   1   4         73.73         46.13         2.14 o                         
  -5   1   4       2102.35       1893.87        13.51 o                         
  -4   1   4       3398.92       4099.38        25.30 o                         
  -3   1   4        508.18        380.82         3.92 o                         
  -2   1   4      11492.58      11932.65        77.84 o                         
  -1   1   4       1688.03       1897.21        12.34 o                         
   0   1   4       8908.54      10896.93        67.61 o                         
   1   1   4       5928.96       6024.09        39.79 o                         
   2   1   4       2950.83       2801.74        18.71 o                         
   3   1   4      11606.91      12209.65        76.41 o                         
   4   1   4        517.73        366.66         3.78 o                         
   5   1   4         65.48         49.71         2.28 o                         
   6   1   4       1456.48       1230.07        11.43 o                         
   7   1   4          9.42         23.00         3.00 o                         
   8   1   4        418.08        421.17         8.58 o                         
   9   1   4         83.70         73.29         5.74 o                         
  10   1   4        203.13        214.01         8.24 o                         
 -11   2   4       1009.98       1078.95        15.23 o                         
 -10   2   4        196.38        196.77         5.95 o                         
  -9   2   4        290.18        251.90         6.68 o                         
  -8   2   4        317.09        284.79         6.26 o                         
  -7   2   4          0.00          0.74         2.48 o                         
  -6   2   4        661.25        624.96         6.50 o                         
  -5   2   4         25.70         26.59         1.55 o                         
  -4   2   4       2650.68       2877.57        19.48 o                         
  -3   2   4       3136.60       3206.79        21.17 o                         
  -2   2   4       9578.27       9529.08        62.34 o                         
  -1   2   4       1877.09       1823.63        12.22 o                         
   0   2   4      25002.40      26219.08       166.27 o                         
   1   2   4       2513.50       2874.21        19.45 o                         
   2   2   4       2486.85       2600.82        17.99 o                         
   3   2   4         76.73         38.75         1.24 o                         
   4   2   4        437.26        431.40         4.38 o                         
   5   2   4       1094.58       1236.88        10.31 o                         
   6   2   4        231.33        243.50         4.75 o                         
   7   2   4        271.77        264.04         5.66 o                         
   8   2   4          9.15          3.44         3.55 o                         
   9   2   4          1.88         12.94         4.36 o                         
  10   2   4        104.22         93.25         7.03 o                         
 -11   3   4       1055.80        998.34        16.20 o                         
 -10   3   4         33.84         43.94         4.36 o                         
  -9   3   4          8.28          4.33         3.54 o                         
  -8   3   4        846.32        935.05        10.42 o                         
  -7   3   4        641.32        697.37         7.90 o                         
  -6   3   4          7.16          3.84         1.84 o                         
  -5   3   4       7062.02       6828.15        42.54 o                         
  -4   3   4       4700.69       5324.04        34.89 o                         
  -3   3   4       1265.29       1294.00        10.99 o                         
  -2   3   4          1.56          0.51         0.69 o                         
  -1   3   4       2082.66       2323.87        15.43 o                         
   0   3   4       1866.46       2030.54        13.97 o                         
   1   3   4        414.48        369.63         3.34 o                         
   2   3   4        527.05        597.83         4.93 o                         
   3   3   4       6448.49       7048.51        44.81 o                         
   4   3   4       1305.02       1178.32         9.21 o                         
   5   3   4       1188.29       1180.27        11.16 o                         
   6   3   4         63.26         77.42         3.10 o                         
   7   3   4          0.76          2.66         2.68 o                         
   8   3   4        257.20        239.23         6.51 o                         
   9   3   4        241.57        258.44         7.55 o                         
  10   3   4         28.40         20.48         6.34 o                         
 -11   4   4       1873.88       1846.82        21.90 o                         
 -10   4   4        151.01        126.13         5.99 o                         
  -9   4   4          0.02          2.47         3.60 o                         
  -8   4   4         64.10         60.28         3.55 o                         
  -7   4   4         19.25         18.82         2.42 o                         
  -6   4   4         11.72          9.41         2.06 o                         
  -5   4   4        251.90        202.14         3.40 o                         
  -4   4   4        569.50        503.96         4.87 o                         
  -3   4   4        784.67        930.76         7.31 o                         
  -2   4   4        489.80        480.38         3.99 o                         
  -1   4   4         17.77          2.75         0.77 o                         
   0   4   4        238.62        218.89         2.36 o                         
   1   4   4       4572.17       3847.44        28.28 o                         
   2   4   4       5709.24       6148.55        42.25 o                         
   3   4   4       7167.40       7118.66        44.20 o                         
   4   4   4       2367.10       2470.77        22.05 o                         
   5   4   4       4575.25       4647.84        35.55 o                         
   6   4   4         16.09         10.51         2.32 o                         
   7   4   4        325.70        348.16         6.45 o                         
   8   4   4        583.62        558.60         9.04 o                         
   9   4   4       1296.63       1313.90        15.51 o                         
  10   4   4          0.01         12.57         6.45 o                         
 -11   5   4        208.45        194.32         9.04 o                         
 -10   5   4        306.10        296.01        13.12 o                         
  -9   5   4        995.81        997.90        12.78 o                         
  -8   5   4        213.01        190.55         5.30 o                         
  -7   5   4       1204.85       1270.97        11.95 o                         
  -6   5   4          6.90          6.37         1.75 o                         
  -5   5   4       2948.97       2708.65        21.14 o                         
  -4   5   4       1301.95       1139.08         8.98 o                         
  -3   5   4        162.59        255.07         2.99 o                         
  -2   5   4         17.92          8.61         0.81 o                         
  -1   5   4          5.46          4.18         0.82 o                         
   0   5   4       1815.09       1846.35        12.40 o                         
   1   5   4       1660.02       1785.92        13.70 o                         
   2   5   4       5269.89       5553.62        38.47 o                         
   3   5   4       2932.39       2732.94        20.00 o                         
   4   5   4       1615.14       1493.44        12.92 o                         
   5   5   4         13.41         23.71         1.99 o                         
   6   5   4        914.84        924.68        11.07 o                         
   7   5   4        128.72        111.01         4.41 o                         
   8   5   4          0.35          2.15         3.59 o                         
   9   5   4       1087.43       1103.08        16.00 o                         
  10   5   4         15.25          3.70         9.05 o                         
 -11   6   4        634.16        752.23        15.45 o                         
 -10   6   4        238.20        213.44         8.74 o                         
  -9   6   4          0.68          7.51         4.73 o                         
  -8   6   4        951.88        899.52        11.15 o                         
  -7   6   4          0.09          0.20         2.64 o                         
  -6   6   4       1505.11       1437.40        13.44 o                         
  -5   6   4       1221.17       1164.17        11.60 o                         
  -4   6   4       2823.57       2941.82        24.45 o                         
  -3   6   4        236.24        286.85         3.30 o                         
  -2   6   4         30.02         16.28         0.99 o                         
  -1   6   4        336.21        343.79         3.30 o                         
   0   6   4       1033.89        930.80         7.07 o                         
   1   6   4        683.43       1022.34         7.79 o                         
   2   6   4       3497.81       3808.63        26.93 o                         
   3   6   4        239.29        166.33         3.53 o                         
   4   6   4         25.10         44.86         1.77 o                         
   5   6   4          0.21          2.59         1.82 o                         
   6   6   4         63.65         66.50         2.98 o                         
   7   6   4         24.47         34.26         3.94 o                         
   8   6   4        346.65        351.61         8.30 o                         
   9   6   4        234.68        247.05         9.37 o                         
  10   6   4        839.23        844.22        19.65 o                         
 -11   7   4          5.70          1.78        11.08 o                         
 -10   7   4        365.56        391.07        11.84 o                         
  -9   7   4        367.57        368.29        10.09 o                         
  -8   7   4          1.35          3.75         3.96 o                         
  -7   7   4          5.11          2.41         2.87 o                         
  -6   7   4        590.54        537.38         7.48 o                         
  -5   7   4       2253.54       2067.21        23.17 o                         
  -4   7   4       1322.22       1240.51        12.60 o                         
  -3   7   4       9179.87       9378.17        82.01 o                         
  -2   7   4       7333.76       7724.47        49.89 o                         
  -1   7   4        271.55        275.99         3.06 o                         
   0   7   4        669.50        674.63         5.61 o                         
   1   7   4       1752.66       1664.40        11.85 o                         
   2   7   4        432.27        524.65         5.24 o                         
   3   7   4          1.37         15.26         1.67 o                         
   4   7   4        737.85        626.95         7.16 o                         
   5   7   4         69.83         51.39         2.41 o                         
   6   7   4       2498.77       2427.21        21.39 o                         
   7   7   4        139.62        112.34         5.35 o                         
   8   7   4        178.99        195.38         7.56 o                         
   9   7   4         65.57         49.79         6.45 o                         
  10   7   4         54.35         66.96        17.48 o                         
 -11   8   4          8.34          7.31         7.78 o                         
 -10   8   4        125.11        106.72         8.25 o                         
  -9   8   4        685.89        736.58        14.10 o                         
  -8   8   4        112.83        115.75         6.05 o                         
  -7   8   4         40.15         35.36         3.50 o                         
  -6   8   4        514.62        525.19         9.44 o                         
  -5   8   4         82.11         75.87         4.03 o                         
  -4   8   4       1049.92       1204.89        13.59 o                         
  -3   8   4         21.09         26.17         1.90 o                         
  -2   8   4       2599.61       2472.75        17.83 o                         
  -1   8   4        487.26        468.41         4.48 o                         
   0   8   4       1090.27       1060.97         8.13 o                         
   1   8   4        406.43        499.90         4.91 o                         
   2   8   4       1261.72       1297.27        11.32 o                         
   3   8   4         15.16         21.98         2.03 o                         
   4   8   4         22.91         20.33         2.82 o                         
   5   8   4        910.36        943.19        10.80 o                         
   6   8   4        370.65        350.40         6.78 o                         
   7   8   4        588.11        583.04        10.70 o                         
   8   8   4         71.73         78.18         5.74 o                         
   9   8   4        112.25        109.26        12.83 o                         
 -10   9   4         75.51         96.45         8.75 o                         
  -9   9   4        108.37         99.95         7.17 o                         
  -8   9   4       1114.54       1101.84        18.13 o                         
  -7   9   4       1317.23       1299.02        24.23 o                         
  -6   9   4        157.40        166.50         6.13 o                         
  -5   9   4       4633.70       4621.12        47.24 o                         
  -4   9   4          1.27          2.95         1.87 o                         
  -3   9   4          5.01          0.93         1.70 o                         
  -2   9   4        642.62        556.36         5.43 o                         
  -1   9   4       2157.10       2013.05        14.57 o                         
   0   9   4        233.67        236.74         3.49 o                         
   1   9   4        605.27        647.05         6.34 o                         
   2   9   4        354.48        439.32         6.05 o                         
   3   9   4       1023.75        986.66        10.87 o                         
   4   9   4       3362.53       3238.17        29.57 o                         
   5   9   4          1.87          3.31         2.82 o                         
   6   9   4       1906.97       1976.79        21.77 o                         
   7   9   4        595.78        551.68        10.62 o                         
   8   9   4        114.73        114.66         6.88 o                         
   9   9   4          1.04         -8.27        10.51 o                         
 -10  10   4        159.39        166.61         9.81 o                         
  -9  10   4        214.20        211.07        12.13 o                         
  -8  10   4        247.18        258.37         9.04 o                         
  -7  10   4        165.84        149.52         6.59 o                         
  -6  10   4         36.43         29.51         4.48 o                         
  -5  10   4       1605.31       1576.10        20.57 o                         
  -4  10   4       1925.51       1911.08        18.22 o                         
  -3  10   4         31.93         37.58         2.58 o                         
  -2  10   4       1605.53       1491.72        12.49 o                         
  -1  10   4        601.73        619.51         6.30 o                         
   0  10   4       3135.46       2864.85        22.12 o                         
   1  10   4       1092.86       1150.81        10.80 o                         
   2  10   4        740.81        783.18         7.98 o                         
   3  10   4        204.59        188.75         5.92 o                         
   4  10   4          1.56          2.02         2.68 o                         
   5  10   4        956.71        920.11        11.43 o                         
   6  10   4         38.40         30.52         3.93 o                         
   7  10   4        122.74        114.98         7.54 o                         
   8  10   4          3.15         -1.56         5.70 o                         
   9  10   4        115.29        125.31        10.01 o                         
 -10  11   4        307.35        350.08        15.09 o                         
  -9  11   4          4.28          3.74         7.25 o                         
  -8  11   4        671.67        750.88        14.54 o                         
  -7  11   4         14.57         13.91         5.01 o                         
  -6  11   4        155.73        148.01         9.74 o                         
  -5  11   4         41.42         49.61         3.79 o                         
  -4  11   4         52.89         40.81         3.03 o                         
  -3  11   4         18.42         14.68         2.81 o                         
  -2  11   4        524.03        533.41         6.27 o                         
  -1  11   4       1699.73       1746.19        14.50 o                         
   0  11   4        349.19        310.82         4.70 o                         
   1  11   4        179.01        168.85         3.88 o                         
   2  11   4          0.11          2.56         2.13 o                         
   3  11   4       2232.25       2191.68        22.07 o                         
   4  11   4        286.27        292.93         6.91 o                         
   5  11   4        252.10        240.89         6.65 o                         
   6  11   4        772.98        758.82        12.54 o                         
   7  11   4       1540.05       1442.14        21.16 o                         
   8  11   4         13.35          5.35         7.68 o                         
  -9  12   4        238.09        235.61        11.04 o                         
  -8  12   4         61.30         46.99         6.72 o                         
  -7  12   4          0.27          3.66         5.12 o                         
  -6  12   4        295.99        323.58         9.19 o                         
  -5  12   4        173.75        168.28         6.28 o                         
  -4  12   4        470.82        461.34         7.61 o                         
  -3  12   4         44.05         39.88         3.13 o                         
  -2  12   4       1315.74       1295.79        12.75 o                         
  -1  12   4         17.97          9.92         2.34 o                         
   0  12   4        890.06        896.71         9.38 o                         
   1  12   4       6916.29       6967.02        62.31 o                         
   2  12   4         43.19         30.92         2.30 o                         
   3  12   4        307.17        298.48         6.87 o                         
   4  12   4        160.14        158.85         6.86 o                         
   5  12   4        758.14        732.33        11.52 o                         
   6  12   4        351.26        335.10         9.53 o                         
   7  12   4        160.07        168.60         8.33 o                         
   8  12   4         37.44         30.61         8.73 o                         
  -9  13   4        900.63        792.56        31.55 o                         
  -8  13   4         58.15         40.02         6.68 o                         
  -7  13   4          5.03          7.43         5.68 o                         
  -6  13   4        817.28        787.63        14.19 o                         
  -5  13   4        339.46        377.68         9.75 o                         
  -4  13   4        489.10        489.43         9.24 o                         
  -3  13   4       2811.15       2722.56        28.34 o                         
  -2  13   4        728.71        656.80         8.18 o                         
  -1  13   4        569.64        557.71         7.97 o                         
   0  13   4        335.89        295.34         5.49 o                         
   1  13   4         33.06         37.67         2.75 o                         
   2  13   4       1603.36       1575.93        15.28 o                         
   3  13   4        617.10        641.90        11.23 o                         
   4  13   4         37.53         54.49         4.53 o                         
   5  13   4       1010.48        971.19        15.24 o                         
   6  13   4          0.45          2.03         8.68 o                         
   7  13   4        275.51        299.53        12.30 o                         
  -8  14   4        830.03        814.06        19.40 o                         
  -7  14   4        760.08        697.54        15.58 o                         
  -6  14   4          1.53          1.43         4.87 o                         
  -5  14   4       1072.37       1071.34        16.70 o                         
  -4  14   4        858.54        849.57        13.95 o                         
  -3  14   4        252.34        217.06         6.73 o                         
  -2  14   4        104.17        101.14         5.44 o                         
  -1  14   4       1989.36       2007.09        21.73 o                         
   0  14   4       1553.96       1412.48        14.30 o                         
   1  14   4       1273.71       1215.97        14.48 o                         
   2  14   4        193.98        188.61         5.94 o                         
   3  14   4          2.43          5.63         3.90 o                         
   4  14   4         36.25         38.50         4.93 o                         
   5  14   4        204.44        217.36         8.49 o                         
   6  14   4        276.01        286.11        10.36 o                         
   7  14   4         82.31         70.34         8.81 o                         
  -7  15   4        645.10        618.92        20.19 o                         
  -6  15   4         69.40         66.51         6.53 o                         
  -5  15   4          4.22          1.89         5.32 o                         
  -4  15   4         54.48         45.12         6.03 o                         
  -3  15   4         74.82         89.77         6.20 o                         
  -2  15   4       1809.23       1788.06        21.65 o                         
  -1  15   4        894.26        894.79        12.45 o                         
   0  15   4         19.02         22.47         4.34 o                         
   1  15   4        653.10        660.02        11.12 o                         
   2  15   4        191.99        172.58         6.68 o                         
   3  15   4        140.52        148.15         7.02 o                         
   4  15   4         24.59         41.61         5.74 o                         
   5  15   4         12.59         29.49         6.91 o                         
   6  15   4       1708.86       1737.25        25.71 o                         
  -7  16   4        121.16        115.37        10.90 o                         
  -6  16   4          0.02         -6.09         6.09 o                         
  -5  16   4         61.35         61.67         8.62 o                         
  -4  16   4         61.92         76.76         6.05 o                         
  -3  16   4        986.05        910.28        14.88 o                         
  -2  16   4         11.54          5.10         4.72 o                         
  -1  16   4        129.61        159.21         7.02 o                         
   0  16   4        754.44        729.91        13.20 o                         
   1  16   4        588.20        648.28        11.85 o                         
   2  16   4        174.16        159.37         7.09 o                         
   3  16   4        878.60        913.45        16.19 o                         
   4  16   4        240.29        273.64         9.91 o                         
   5  16   4        121.07        193.30        11.75 o                         
  -6  17   4         28.87         36.92         7.77 o                         
  -5  17   4        178.64        164.50         8.61 o                         
  -4  17   4          1.04          5.93         7.15 o                         
  -3  17   4        149.00        178.35         8.85 o                         
  -2  17   4        168.19        151.19         7.05 o                         
  -1  17   4        239.30        233.50         7.93 o                         
   0  17   4        361.31        337.82        11.19 o                         
   1  17   4        102.93        123.42         6.91 o                         
   2  17   4        109.53        107.80         7.03 o                         
   3  17   4        858.06        832.43        16.00 o                         
   4  17   4        307.42        316.46        17.54 o                         
   5  17   4         20.36         50.37        10.70 o                         
  -5  18   4         10.20          3.19         7.68 o                         
  -4  18   4          8.42          0.64         6.14 o                         
  -3  18   4        513.27        497.10        13.65 o                         
  -2  18   4       1688.37       1746.72        26.89 o                         
  -1  18   4        966.42        958.04        19.04 o                         
   0  18   4        293.07        373.47        12.27 o                         
   1  18   4         19.34         13.98         7.80 o                         
   2  18   4        273.57        349.26        12.43 o                         
   3  18   4          1.93         -6.75         6.75 o                         
  -3  19   4         75.23         85.82         8.60 o                         
  -2  19   4        520.78        510.54        16.23 o                         
  -1  19   4        161.48        198.05        14.51 o                         
   0  19   4         56.94         53.25         7.78 o                         
   1  19   4         16.53         30.37         7.50 o                         
   2  19   4        193.68        166.42        16.36 o                         
 -11   0   5          0.33         -9.35        10.92 o                         
  -9   0   5        233.80        282.70         9.22 o                         
  -7   0   5       6668.63       6389.13        67.16 o                         
  -5   0   5       8503.59       8715.25        72.91 o                         
  -3   0   5       4625.90       4256.40        36.08 o                         
  -1   0   5       8194.22       9276.15        76.33 o                         
   1   0   5      15869.42      16497.29       177.45 o                         
   3   0   5        810.97        882.95         9.98 o                         
   5   0   5        424.32        359.11         6.99 o                         
   7   0   5       1236.29       1209.62        17.87 o                         
   9   0   5        699.57        762.73        17.51 o                         
 -12   1   5         31.79         33.60         8.23 o                         
 -11   1   5         42.63         55.16         5.95 o                         
 -10   1   5          7.71          9.96         4.08 o                         
  -9   1   5       1081.41       1079.47        12.99 o                         
  -8   1   5          0.62         -2.24         2.70 o                         
  -7   1   5       1977.46       1977.78        16.73 o                         
  -6   1   5       1172.94       1127.16         9.42 o                         
  -5   1   5       2803.89       2878.69        25.12 o                         
  -4   1   5        288.99        165.03         2.30 o                         
  -3   1   5         35.93         26.72         1.15 o                         
  -2   1   5       1878.04       1895.50        12.58 o                         
  -1   1   5        925.87        857.17         5.98 o                         
   0   1   5       9529.45       9851.77        58.58 o                         
   1   1   5        970.44       1026.97         8.16 o                         
   2   1   5         32.72          7.81         0.78 o                         
   3   1   5       2456.62       2653.15        17.06 o                         
   4   1   5        101.34        140.02         2.65 o                         
   5   1   5         51.01         59.55         2.22 o                         
   6   1   5         22.99         21.01         2.47 o                         
   7   1   5       2556.27       2488.91        22.33 o                         
   8   1   5         14.09         24.80         4.26 o                         
   9   1   5         34.59         33.16         5.23 o                         
  10   1   5         14.82         11.23         7.02 o                         
 -12   2   5        221.73        177.82        22.05 o                         
 -11   2   5         75.17         87.37         6.09 o                         
 -10   2   5        368.13        347.86         8.93 o                         
  -9   2   5        177.00        168.78         5.57 o                         
  -8   2   5        107.97        119.38         4.11 o                         
  -7   2   5       2351.55       2170.81        17.56 o                         
  -6   2   5        183.77        198.71         3.83 o                         
  -5   2   5         31.94         26.89         1.48 o                         
  -4   2   5        467.66        305.72         3.26 o                         
  -3   2   5        129.07         83.61         1.75 o                         
  -2   2   5       4135.58       4598.31        31.41 o                         
  -1   2   5       5184.76       4854.56        31.41 o                         
   0   2   5       1636.15       1613.40        11.33 o                         
   1   2   5       8286.02       8133.37        51.01 o                         
   2   2   5         78.95         72.98         1.44 o                         
   3   2   5       2363.19       2525.86        17.26 o                         
   4   2   5       2307.67       1941.69        14.64 o                         
   5   2   5         37.47         35.55         2.30 o                         
   6   2   5          6.39          7.31         2.25 o                         
   7   2   5       1580.87       1510.40        15.23 o                         
   8   2   5        678.35        706.66        11.15 o                         
   9   2   5        544.14        488.60        11.10 o                         
  10   2   5          3.10         -5.03         6.64 o                         
 -11   3   5          0.43          3.23         6.04 o                         
 -10   3   5        105.93        105.79         5.13 o                         
  -9   3   5       1226.71       1131.49        13.66 o                         
  -8   3   5        679.81        612.56         8.68 o                         
  -7   3   5        746.38        751.25         8.52 o                         
  -6   3   5       4283.58       4350.35        31.02 o                         
  -5   3   5        384.15        428.62         5.17 o                         
  -4   3   5        424.94        628.28         5.77 o                         
  -3   3   5         40.29         37.17         1.24 o                         
  -2   3   5       7800.51       8035.29        54.24 o                         
  -1   3   5       7538.98       7666.97        53.28 o                         
   0   3   5       5777.67       6454.60        45.15 o                         
   1   3   5          2.84         11.87         0.86 o                         
   2   3   5        370.94        384.15         3.42 o                         
   3   3   5        510.96        532.50         4.72 o                         
   4   3   5         21.71         24.46         1.70 o                         
   5   3   5       1744.18       1718.49        16.63 o                         
   6   3   5         13.50         12.26         2.36 o                         
   7   3   5        327.25        292.75         6.02 o                         
   8   3   5        407.50        407.04         8.24 o                         
   9   3   5        185.52        214.11         7.76 o                         
  10   3   5       2039.90       2015.23        25.86 o                         
 -11   4   5          0.11          3.73         6.72 o                         
 -10   4   5        842.20        861.55        13.81 o                         
  -9   4   5        852.06        873.11        12.10 o                         
  -8   4   5         11.31         16.15         2.81 o                         
  -7   4   5         26.10         32.85         2.54 o                         
  -6   4   5        612.28        640.95         6.66 o                         
  -5   4   5        732.61        734.69         7.43 o                         
  -4   4   5       1375.75       1407.84        10.99 o                         
  -3   4   5         33.26         23.47         1.24 o                         
  -2   4   5       4922.14       4816.09        31.36 o                         
  -1   4   5        747.21        897.32         6.69 o                         
   0   4   5        100.95        130.34         2.00 o                         
   1   4   5       3927.69       4565.73        29.18 o                         
   2   4   5        552.64        552.57         5.15 o                         
   3   4   5        417.45        339.10         3.68 o                         
   4   4   5        797.61        670.44         6.95 o                         
   5   4   5          1.92          4.27         1.84 o                         
   6   4   5        760.93        753.14         8.64 o                         
   7   4   5          0.02         -0.22         2.94 o                         
   8   4   5        104.88        105.19         4.85 o                         
   9   4   5         78.04         92.37         6.70 o                         
  10   4   5         72.21         70.16         7.84 o                         
 -11   5   5         60.94        102.60         7.51 o                         
 -10   5   5         55.71         53.19         6.07 o                         
  -9   5   5        223.93        213.71         6.74 o                         
  -8   5   5          4.15          1.55         2.63 o                         
  -7   5   5       1662.84       1699.14        17.34 o                         
  -6   5   5       4332.39       4570.75        38.49 o                         
  -5   5   5         17.96         18.52         1.85 o                         
  -4   5   5       7989.27       7944.94        57.73 o                         
  -3   5   5       1452.44       1703.08        12.47 o                         
  -2   5   5       2628.06       2403.81        15.88 o                         
  -1   5   5       3445.76       3399.71        21.96 o                         
   0   5   5        185.56        189.77         2.26 o                         
   1   5   5        274.00        230.17         2.94 o                         
   2   5   5        198.94        179.29         3.19 o                         
   3   5   5        138.97        127.65         2.91 o                         
   4   5   5         83.88         77.58         3.05 o                         
   5   5   5         33.92         35.64         2.16 o                         
   6   5   5        144.67        146.11         3.88 o                         
   7   5   5          5.50         14.98         3.25 o                         
   8   5   5          7.61          2.13         4.15 o                         
   9   5   5          3.29          5.73         5.63 o                         
  10   5   5       2050.04       2034.57        27.55 o                         
 -11   6   5         42.82         25.41         7.32 o                         
 -10   6   5        788.52        782.12        16.24 o                         
  -9   6   5        344.89        348.99         8.94 o                         
  -8   6   5        215.47        217.04         6.16 o                         
  -7   6   5       8922.62       8950.80        76.27 o                         
  -6   6   5         10.37         23.23         2.66 o                         
  -5   6   5        148.64        126.34         3.45 o                         
  -4   6   5       3638.97       3619.26        28.29 o                         
  -3   6   5        127.97        122.44         2.44 o                         
  -2   6   5        464.68        696.82         5.72 o                         
  -1   6   5       5211.77       5958.50        36.88 o                         
   0   6   5        859.89       1003.41         7.66 o                         
   1   6   5       2944.34       3226.18        21.86 o                         
   2   6   5       7825.43       7542.93        55.34 o                         
   3   6   5       3680.79       3701.23        30.04 o                         
   4   6   5       2945.01       2716.72        23.87 o                         
   5   6   5        742.71        679.43         8.01 o                         
   6   6   5         33.55         26.94         2.50 o                         
   7   6   5         44.82         48.46         3.52 o                         
   8   6   5         17.39         26.97         4.68 o                         
   9   6   5          5.80          7.07         5.79 o                         
 -11   7   5          3.76         18.87         7.22 o                         
 -10   7   5         12.36         22.62         8.32 o                         
  -9   7   5         51.69         61.98         5.71 o                         
  -8   7   5        211.00        204.49         8.03 o                         
  -7   7   5        278.66        288.45         5.81 o                         
  -6   7   5          1.01          2.97         2.08 o                         
  -5   7   5        429.65        407.27         6.16 o                         
  -4   7   5       2502.26       2461.59        19.91 o                         
  -3   7   5        327.78        376.49         3.86 o                         
  -2   7   5       1042.77        972.24         7.35 o                         
  -1   7   5        480.32        459.55         4.26 o                         
   0   7   5         98.10         83.02         1.90 o                         
   1   7   5          0.11          0.40         1.19 o                         
   2   7   5       1316.38       1287.83        11.16 o                         
   3   7   5       1031.45        957.88         9.95 o                         
   4   7   5         83.10        104.32         3.40 o                         
   5   7   5          0.01         -2.47         2.47 o                         
   6   7   5       2151.02       2132.64        20.22 o                         
   7   7   5         94.56        111.62         5.42 o                         
   8   7   5          0.75          5.28         4.98 o                         
   9   7   5         47.00         46.92         7.29 o                         
 -11   8   5        129.53        139.99        12.18 o                         
 -10   8   5        319.19        345.59        11.96 o                         
  -9   8   5        509.24        531.16        14.11 o                         
  -8   8   5          9.43         10.16         4.55 o                         
  -7   8   5         66.99         54.87         3.88 o                         
  -6   8   5       2982.40       3023.75        32.55 o                         
  -5   8   5       2491.45       2306.05        25.22 o                         
  -4   8   5        767.61        721.70        10.10 o                         
  -3   8   5        363.45        276.75         3.75 o                         
  -2   8   5         20.32         38.89         1.73 o                         
  -1   8   5        666.39        675.00         6.20 o                         
   0   8   5       6145.42       6495.20        44.71 o                         
   1   8   5       8762.92       8793.08        60.02 o                         
   2   8   5        143.67         95.99         3.08 o                         
   3   8   5         31.43         25.64         2.41 o                         
   4   8   5        105.39        114.33         3.83 o                         
   5   8   5          3.38          8.08         2.88 o                         
   6   8   5          0.46          0.99         3.36 o                         
   7   8   5       1892.87       1866.55        22.83 o                         
   8   8   5         22.94         33.71         6.22 o                         
   9   8   5          4.05          2.95         7.82 o                         
 -10   9   5         20.05         -0.62         7.09 o                         
  -9   9   5          0.78          3.81         5.81 o                         
  -8   9   5       1907.36       1921.89        25.26 o                         
  -7   9   5         60.03         58.59         4.77 o                         
  -6   9   5       2605.03       2616.08        29.01 o                         
  -5   9   5        440.53        448.37         8.34 o                         
  -4   9   5         93.46         77.72         3.72 o                         
  -3   9   5         39.76         26.47         2.25 o                         
  -2   9   5       3832.28       4081.48        31.68 o                         
  -1   9   5       1640.66       1594.03        13.14 o                         
   0   9   5       1004.55        945.58         8.60 o                         
   1   9   5        898.37        739.68         7.38 o                         
   2   9   5        190.48        186.72         4.58 o                         
   3   9   5        169.92        143.03         4.37 o                         
   4   9   5        526.86        538.47         8.12 o                         
   5   9   5          0.09         -2.41         3.68 o                         
   6   9   5        161.73        168.59         6.29 o                         
   7   9   5       1649.92       1678.18        21.22 o                         
   8   9   5        763.48        745.79        16.70 o                         
   9   9   5         67.42         41.65         7.95 o                         
 -10  10   5          0.42         -9.15         9.15 o                         
  -9  10   5        180.93        155.40         8.81 o                         
  -8  10   5         29.88         27.74         5.49 o                         
  -7  10   5        156.75        184.18         9.97 o                         
  -6  10   5        103.05        107.89         5.83 o                         
  -5  10   5       1297.42       1266.83        20.18 o                         
  -4  10   5       1867.73       1751.66        17.74 o                         
  -3  10   5        210.04        213.32         4.94 o                         
  -2  10   5        273.97        258.06         4.41 o                         
  -1  10   5       1314.92       1269.46        11.58 o                         
   0  10   5       2182.75       2245.12        19.18 o                         
   1  10   5        610.00        592.50         7.41 o                         
   2  10   5         96.01         80.53         4.27 o                         
   3  10   5       1219.64       1202.29        14.24 o                         
   4  10   5       1070.51       1025.09        13.07 o                         
   5  10   5         57.37         72.52         4.20 o                         
   6  10   5        512.30        489.99         9.87 o                         
   7  10   5        198.52        184.08         7.57 o                         
   8  10   5          0.02          3.67         6.67 o                         
 -10  11   5         56.41         48.42         8.83 o                         
  -9  11   5        316.75        284.73        11.88 o                         
  -8  11   5        427.63        399.75        11.37 o                         
  -7  11   5          5.74         13.93         5.18 o                         
  -6  11   5        607.17        583.89        11.62 o                         
  -5  11   5        185.02        163.82         6.36 o                         
  -4  11   5       2443.80       2384.98        24.63 o                         
  -3  11   5        378.89        380.89         7.65 o                         
  -2  11   5       1911.55       1810.03        16.66 o                         
  -1  11   5       1304.40       1240.12        12.91 o                         
   0  11   5        279.90        310.28         5.54 o                         
   1  11   5        778.37        688.83         8.52 o                         
   2  11   5         71.88         83.61         3.82 o                         
   3  11   5        716.53        785.47        10.79 o                         
   4  11   5        385.05        384.01         8.24 o                         
   5  11   5       1055.47       1092.80        15.19 o                         
   6  11   5          0.06         -0.35         5.01 o                         
   7  11   5        322.19        298.61        10.31 o                         
   8  11   5          7.03         -8.89         8.89 o                         
  -9  12   5        193.07        213.94        10.76 o                         
  -8  12   5        112.39        155.49         8.41 o                         
  -7  12   5        670.68        635.78        15.99 o                         
  -6  12   5         60.97         62.57         5.27 o                         
  -5  12   5         26.67         30.63         4.60 o                         
  -4  12   5        403.68        458.62         8.54 o                         
  -3  12   5        177.65        178.10         5.50 o                         
  -2  12   5         28.58         18.06         2.41 o                         
  -1  12   5        766.68        729.14         8.77 o                         
   0  12   5         10.75          6.65         2.41 o                         
   1  12   5        168.59        154.68         4.33 o                         
   2  12   5        206.83        220.36         6.10 o                         
   3  12   5        288.53        286.46         7.34 o                         
   4  12   5        763.90        765.68        12.04 o                         
   5  12   5          0.03          0.89         4.08 o                         
   6  12   5        138.73        123.06         6.82 o                         
   7  12   5        146.13        123.45         7.42 o                         
   8  12   5          1.83         -2.44         7.80 o                         
  -9  13   5        118.44        110.68        10.97 o                         
  -8  13   5        126.61        129.71         8.84 o                         
  -7  13   5         20.08         20.85         5.62 o                         
  -6  13   5        190.40        180.75         7.76 o                         
  -5  13   5          7.09         14.31         5.09 o                         
  -4  13   5        239.66        278.84         8.41 o                         
  -3  13   5        889.23        895.74        12.92 o                         
  -2  13   5       2395.48       2241.05        21.36 o                         
  -1  13   5       1751.78       1737.74        17.30 o                         
   0  13   5         42.41         38.21         3.08 o                         
   1  13   5        429.48        394.06         6.70 o                         
   2  13   5        471.78        451.47         8.42 o                         
   3  13   5        294.96        293.97        10.03 o                         
   4  13   5        344.17        357.41         8.87 o                         
   5  13   5       1303.89       1271.29        19.07 o                         
   6  13   5        342.36        285.92        10.09 o                         
   7  13   5        977.72       1028.49        20.64 o                         
  -8  14   5        986.24        978.25        19.68 o                         
  -7  14   5        356.04        381.43        11.45 o                         
  -6  14   5         77.38         80.22         6.20 o                         
  -5  14   5        303.45        352.30        11.32 o                         
  -4  14   5         83.35         73.64         5.09 o                         
  -3  14   5         10.63         17.97         3.82 o                         
  -2  14   5       1441.66       1358.23        15.43 o                         
  -1  14   5          2.44          0.29         4.02 o                         
   0  14   5          4.54          3.81         2.89 o                         
   1  14   5       1284.09       1271.29        15.57 o                         
   2  14   5        622.78        640.31        11.47 o                         
   3  14   5        132.25        133.96         6.13 o                         
   4  14   5       1720.43       1779.80        25.50 o                         
   5  14   5         74.41         76.33         6.29 o                         
   6  14   5        260.74        293.11        11.20 o                         
   7  14   5          1.47         17.33        16.01 o                         
  -7  15   5        293.62        288.88        10.89 o                         
  -6  15   5        149.00        174.91         9.00 o                         
  -5  15   5        437.28        422.86        11.58 o                         
  -4  15   5       1474.75       1472.31        22.48 o                         
  -3  15   5       1011.07        984.85        14.56 o                         
  -2  15   5        553.80        542.32        10.42 o                         
  -1  15   5        594.57        533.96         9.31 o                         
   0  15   5          1.21         -0.89         3.62 o                         
   1  15   5          4.68          6.51         4.23 o                         
   2  15   5        796.76        842.10        13.59 o                         
   3  15   5        278.21        289.27         9.83 o                         
   4  15   5        247.21        235.14         8.81 o                         
   5  15   5         78.33         82.02         6.91 o                         
   6  15   5        165.56        167.23         9.71 o                         
  -7  16   5        430.11        461.71        15.48 o                         
  -6  16   5         72.11         63.43         7.75 o                         
  -5  16   5        466.48        488.58        12.34 o                         
  -4  16   5        607.22        590.67        15.56 o                         
  -3  16   5         99.55         98.05         6.37 o                         
  -2  16   5        686.52        604.50        11.34 o                         
  -1  16   5        583.99        577.72        10.98 o                         
   0  16   5         89.41        106.08         5.14 o                         
   1  16   5         43.86         52.58         5.24 o                         
   2  16   5         64.76         77.26         6.71 o                         
   3  16   5          5.30          5.11         5.51 o                         
   4  16   5          5.34          5.01         6.27 o                         
   5  16   5        191.89        199.94         9.45 o                         
  -6  17   5         14.22         22.41        10.39 o                         
  -5  17   5          2.10         -5.25         6.41 o                         
  -4  17   5         46.89         40.42         6.49 o                         
  -3  17   5        258.07        212.89         8.39 o                         
  -2  17   5          4.34          8.84         5.04 o                         
  -1  17   5         16.40         33.39         5.11 o                         
   0  17   5        741.18        802.46        15.35 o                         
   1  17   5         65.46         91.66         7.26 o                         
   2  17   5        170.92        164.13         8.43 o                         
   3  17   5        119.57        119.45         7.59 o                         
   4  17   5        144.23        149.90         8.68 o                         
  -4  18   5        600.48        591.62        15.75 o                         
  -3  18   5        105.62        112.95         7.29 o                         
  -2  18   5        304.86        322.07        12.15 o                         
  -1  18   5       1577.46       1651.33        31.16 o                         
   0  18   5          2.99         22.19         6.74 o                         
   1  18   5         12.49         16.21         7.41 o                         
   2  18   5        108.61        108.17        10.79 o                         
   3  18   5         56.14         33.93         8.06 o                         
  -2  19   5        691.54        737.03        19.08 o                         
  -1  19   5          0.97         -0.80         8.37 o                         
   0  19   5         11.68          8.53         9.38 o                         
   1  19   5        653.29        675.32        17.25 o                         
 -12   0   6         17.24          4.74        11.94 o                         
 -10   0   6       1112.70       1186.33        22.67 o                         
  -8   0   6       1587.48       1630.95        20.58 o                         
  -6   0   6        936.20        597.20         8.08 o                         
  -4   0   6      21359.86      23474.66       200.87 o                         
  -2   0   6       4690.01       4949.30        44.60 o                         
   0   0   6      17838.46      18889.41       161.49 o                         
   2   0   6        975.23        783.53         9.88 o                         
   4   0   6         24.54         32.16         2.61 o                         
   6   0   6        905.82        924.17        14.24 o                         
   8   0   6       3288.02       3174.84        43.95 o                         
  10   0   6        124.78        126.07        13.63 o                         
 -12   1   6         35.47         42.97         8.13 o                         
 -11   1   6        760.47        778.87        14.93 o                         
 -10   1   6         29.74         26.12         4.22 o                         
  -9   1   6        204.08        171.23         5.79 o                         
  -8   1   6        107.98        101.01         3.58 o                         
  -7   1   6        195.18        195.44         4.37 o                         
  -6   1   6       1638.56       1673.54        13.17 o                         
  -5   1   6        254.73        191.48         2.83 o                         
  -4   1   6        833.10        963.74         7.78 o                         
  -3   1   6         24.33         30.29         1.25 o                         
  -2   1   6       1957.15       2013.11        13.39 o                         
  -1   1   6        760.82        627.69         4.68 o                         
   0   1   6       5780.07       6267.86        39.49 o                         
   1   1   6       5414.12       6481.00        42.08 o                         
   2   1   6       4081.41       3767.66        25.85 o                         
   3   1   6       3284.75       3396.77        26.81 o                         
   4   1   6        117.37        114.68         2.28 o                         
   5   1   6        870.92        835.66         7.75 o                         
   6   1   6         89.02         65.94         2.96 o                         
   7   1   6       1832.87       1766.67        20.13 o                         
   8   1   6       3024.36       3109.69        31.59 o                         
   9   1   6         49.02         60.85         5.81 o                         
  10   1   6        141.14        157.23         8.55 o                         
 -12   2   6         61.81         39.30        19.54 o                         
 -11   2   6        972.03        990.18        16.48 o                         
 -10   2   6          1.24          0.20         4.66 o                         
  -9   2   6       1891.29       1850.22        18.75 o                         
  -8   2   6        483.80        495.13         7.23 o                         
  -7   2   6        723.81        770.02         7.97 o                         
  -6   2   6        949.63        837.20         8.45 o                         
  -5   2   6        109.07         96.26         2.76 o                         
  -4   2   6       1819.88       1769.29        16.06 o                         
  -3   2   6         10.99         47.86         1.49 o                         
  -2   2   6         93.36         95.07         1.75 o                         
  -1   2   6       3965.09       4173.17        27.96 o                         
   0   2   6        954.55       1092.07         8.12 o                         
   1   2   6        246.75        361.49         3.31 o                         
   2   2   6        107.58        146.11         2.60 o                         
   3   2   6        299.51        303.28         3.80 o                         
   4   2   6        109.50         90.85         2.24 o                         
   5   2   6       2094.84       2132.34        17.25 o                         
   6   2   6        143.02        137.85         3.90 o                         
   7   2   6        665.43        673.38        10.00 o                         
   8   2   6       1085.09       1085.10        14.60 o                         
   9   2   6         76.06         73.11         8.39 o                         
  10   2   6          3.94          1.96         6.97 o                         
 -11   3   6          7.68         -6.67         6.67 o                         
 -10   3   6          9.01         11.70         4.89 o                         
  -9   3   6       2864.11       2738.72        26.77 o                         
  -8   3   6        185.76        203.83         5.05 o                         
  -7   3   6        124.24         98.61         3.12 o                         
  -6   3   6        130.42        127.58         4.18 o                         
  -5   3   6         92.00        142.47         2.74 o                         
  -4   3   6       6417.43       6611.63        53.07 o                         
  -3   3   6         77.27         48.10         1.57 o                         
  -2   3   6        144.58        113.29         1.98 o                         
  -1   3   6        972.13        694.08         5.71 o                         
   0   3   6       3783.79       3805.10        25.69 o                         
   1   3   6       7402.06       8016.86        50.42 o                         
   2   3   6        317.92        334.82         3.34 o                         
   3   3   6        105.29         82.17         1.97 o                         
   4   3   6        118.08        124.94         3.46 o                         
   5   3   6        109.99        102.72         4.43 o                         
   6   3   6         40.83         49.48         2.76 o                         
   7   3   6         36.62         53.69         3.43 o                         
   8   3   6        235.43        203.89         6.59 o                         
   9   3   6          1.34         -4.84        10.99 o                         
  10   3   6         51.11         44.72         7.72 o                         
 -11   4   6        223.93        223.45         9.52 o                         
 -10   4   6          0.73         -5.11         5.11 o                         
  -9   4   6       1144.78       1182.21        15.38 o                         
  -8   4   6         74.35         94.54         3.72 o                         
  -7   4   6        102.08        112.94         3.24 o                         
  -6   4   6          0.53         -1.94         1.94 o                         
  -5   4   6       1627.99       1538.88        13.79 o                         
  -4   4   6         12.33         16.84         1.43 o                         
  -3   4   6        154.54        143.62         2.18 o                         
  -2   4   6         14.31          7.39         1.10 o                         
  -1   4   6       4604.08       4814.00        31.45 o                         
   0   4   6       1515.22       1594.78        12.21 o                         
   1   4   6       4227.69       4431.77        29.18 o                         
   2   4   6       2327.34       2714.87        17.72 o                         
   3   4   6         12.59         16.06         1.49 o                         
   4   4   6       3092.42       3305.79        26.87 o                         
   5   4   6       4196.94       4111.00        33.43 o                         
   6   4   6        168.73        173.73         5.28 o                         
   7   4   6        125.77        123.02         4.47 o                         
   8   4   6         89.22         92.24         5.56 o                         
   9   4   6        940.04        972.11        17.03 o                         
 -11   5   6        322.46        320.43        12.30 o                         
 -10   5   6        155.38        172.40         7.15 o                         
  -9   5   6          3.43         14.80         3.97 o                         
  -8   5   6         15.98         12.94         3.64 o                         
  -7   5   6       1889.81       1830.82        17.10 o                         
  -6   5   6          8.14          8.19         2.43 o                         
  -5   5   6         47.17         53.66         2.23 o                         
  -4   5   6        556.49        447.13         6.21 o                         
  -3   5   6       1254.14       1006.60         7.48 o                         
  -2   5   6          0.21         10.89         1.10 o                         
  -1   5   6       5538.51       5126.33        34.35 o                         
   0   5   6        496.72        535.22         4.72 o                         
   1   5   6         19.65         25.01         0.98 o                         
   2   5   6        131.83        204.82         3.16 o                         
   3   5   6        983.58       1098.52        11.23 o                         
   4   5   6       2519.70       2508.49        21.06 o                         
   5   5   6       4480.06       4363.35        34.20 o                         
   6   5   6        937.57        900.67        10.92 o                         
   7   5   6          0.60         -3.01         3.01 o                         
   8   5   6        148.37        130.17         6.28 o                         
   9   5   6        173.68        144.36         8.25 o                         
 -11   6   6         55.15         90.98         8.74 o                         
 -10   6   6          6.71          5.14         6.32 o                         
  -9   6   6         27.56         23.33         4.34 o                         
  -8   6   6       3141.88       3151.15        29.82 o                         
  -7   6   6       4634.43       4765.77        44.23 o                         
  -6   6   6       1875.10       1758.58        15.89 o                         
  -5   6   6         61.64         88.68         2.93 o                         
  -4   6   6          0.55          2.72         1.68 o                         
  -3   6   6       3480.77       3720.94        24.95 o                         
  -2   6   6         20.85         21.71         1.22 o                         
  -1   6   6         58.59         81.45         1.86 o                         
   0   6   6        216.85        159.17         2.34 o                         
   1   6   6        541.96        488.36         4.95 o                         
   2   6   6       1559.60       1641.34        13.33 o                         
   3   6   6       2125.04       2039.41        18.35 o                         
   4   6   6        331.55        355.76         5.78 o                         
   5   6   6       1819.24       1632.92        15.05 o                         
   6   6   6        322.71        320.83         6.08 o                         
   7   6   6         39.93         32.50         4.00 o                         
   8   6   6       1284.87       1255.68        18.83 o                         
   9   6   6        601.82        602.78        14.10 o                         
 -11   7   6         18.72         19.82         8.30 o                         
 -10   7   6          8.35          5.11         9.73 o                         
  -9   7   6         26.93         26.76         7.19 o                         
  -8   7   6        230.00        226.88         6.47 o                         
  -7   7   6        978.67        960.15        10.86 o                         
  -6   7   6        333.58        278.39         6.45 o                         
  -5   7   6         74.03         69.32         3.08 o                         
  -4   7   6       1543.84       1587.47        15.41 o                         
  -3   7   6          5.22          6.39         1.35 o                         
  -2   7   6       2110.17       1909.69        13.53 o                         
  -1   7   6         90.49        140.77         2.59 o                         
   0   7   6        357.58        318.34         3.74 o                         
   1   7   6          2.87         12.81         1.66 o                         
   2   7   6       2790.68       2706.73        23.43 o                         
   3   7   6          0.89          9.84         2.07 o                         
   4   7   6        317.00        297.46         5.45 o                         
   5   7   6          6.15         -1.45         2.78 o                         
   6   7   6        254.37        240.36         6.73 o                         
   7   7   6          4.74          0.49         4.08 o                         
   8   7   6        185.48        198.77         8.36 o                         
   9   7   6        168.98        210.32        10.77 o                         
 -11   8   6          8.21          5.14         8.43 o                         
 -10   8   6          6.08          5.08         7.51 o                         
  -9   8   6        187.57        178.23         8.94 o                         
  -8   8   6        333.84        326.40         9.29 o                         
  -7   8   6        133.99        148.60         5.15 o                         
  -6   8   6       9812.42      10140.17        89.15 o                         
  -5   8   6          2.21          1.58         2.90 o                         
  -4   8   6       1858.75       1780.71        17.60 o                         
  -3   8   6        153.03        163.82         3.75 o                         
  -2   8   6        985.13       1045.80         9.23 o                         
  -1   8   6       1200.97       1096.03         9.63 o                         
   0   8   6        219.24        218.61         3.25 o                         
   1   8   6         78.78        105.52         2.91 o                         
   2   8   6       4444.81       4472.18        37.34 o                         
   3   8   6        856.37        883.77        10.22 o                         
   4   8   6         83.40         93.91         3.85 o                         
   5   8   6        905.59        771.23        11.94 o                         
   6   8   6        219.00        233.84         6.83 o                         
   7   8   6        359.49        365.84         9.11 o                         
   8   8   6       1410.68       1425.35        20.47 o                         
   9   8   6        141.95        149.23        10.49 o                         
 -10   9   6         62.12         79.84         7.94 o                         
  -9   9   6        583.28        519.83        14.59 o                         
  -8   9   6         68.67         72.68         5.98 o                         
  -7   9   6         50.73         79.95         5.27 o                         
  -6   9   6          0.01         -0.14         3.59 o                         
  -5   9   6        286.33        258.99         6.82 o                         
  -4   9   6        154.24        187.87         5.62 o                         
  -3   9   6       3138.30       3005.96        24.72 o                         
  -2   9   6       1258.02       1255.14        11.65 o                         
  -1   9   6        212.39        269.06         4.26 o                         
   0   9   6         84.36         53.37         2.17 o                         
   1   9   6       2026.42       2027.99        19.12 o                         
   2   9   6       8328.72       8118.58        68.73 o                         
   3   9   6        269.60        261.06         5.55 o                         
   4   9   6         65.97         87.80         4.04 o                         
   5   9   6        304.76        311.12         7.00 o                         
   6   9   6        564.66        555.13        10.36 o                         
   7   9   6        571.55        565.03        12.39 o                         
   8   9   6        303.40        330.63        12.78 o                         
 -10  10   6        259.74        238.91        14.02 o                         
  -9  10   6         40.29         25.66         7.11 o                         
  -8  10   6        148.23        145.88         7.47 o                         
  -7  10   6        287.89        286.58         8.93 o                         
  -6  10   6          2.02          0.03         4.05 o                         
  -5  10   6        962.72        948.41        13.25 o                         
  -4  10   6        765.25        734.79         9.91 o                         
  -3  10   6        639.35        619.54         7.30 o                         
  -2  10   6         30.61         23.18         2.17 o                         
  -1  10   6        610.75        634.02         7.54 o                         
   0  10   6       1178.08       1189.21        11.41 o                         
   1  10   6        340.33        329.48         6.05 o                         
   2  10   6         13.84          3.38         3.18 o                         
   3  10   6       2318.61       2304.03        23.11 o                         
   4  10   6        570.45        556.30        10.27 o                         
   5  10   6         15.20         25.59         3.91 o                         
   6  10   6        102.01         98.30         5.56 o                         
   7  10   6         45.94         48.21         6.82 o                         
   8  10   6        878.28        890.06        19.22 o                         
 -10  11   6        738.53        734.75        26.44 o                         
  -9  11   6        406.24        474.50        14.79 o                         
  -8  11   6        143.21        163.19         8.68 o                         
  -7  11   6         71.82         72.30         5.91 o                         
  -6  11   6        395.04        396.65         9.90 o                         
  -5  11   6         70.04         59.59         5.14 o                         
  -4  11   6          2.08         -0.29         2.86 o                         
  -3  11   6       1145.64       1137.83        13.64 o                         
  -2  11   6        422.12        405.07         6.03 o                         
  -1  11   6       6726.47       6818.81        55.84 o                         
   0  11   6          2.37          1.58         2.10 o                         
   1  11   6       1685.13       1666.56        16.30 o                         
   2  11   6        395.07        364.16         7.20 o                         
   3  11   6         71.43         67.74         4.77 o                         
   4  11   6        241.75        268.42         7.43 o                         
   5  11   6        186.60        177.11         6.68 o                         
   6  11   6        691.77        715.23        19.65 o                         
   7  11   6         11.88         -6.54         6.54 o                         
   8  11   6          0.07          1.23         7.74 o                         
  -9  12   6        276.35        267.81        11.83 o                         
  -8  12   6       1731.23       1762.81        26.88 o                         
  -7  12   6          0.12          3.74         5.72 o                         
  -6  12   6         81.47         71.06         5.56 o                         
  -5  12   6         97.54        105.75         6.48 o                         
  -4  12   6         74.81         91.50         4.53 o                         
  -3  12   6          9.78         18.93         3.36 o                         
  -2  12   6         33.40         31.59         2.86 o                         
  -1  12   6        543.05        476.82         7.07 o                         
   0  12   6        625.39        621.79         8.90 o                         
   1  12   6        165.45        151.16         4.35 o                         
   2  12   6        532.79        516.34        10.41 o                         
   3  12   6       1227.30       1197.73        16.13 o                         
   4  12   6        197.56        197.52         7.57 o                         
   5  12   6       1312.07       1383.31        19.91 o                         
   6  12   6         35.60         37.91         5.89 o                         
   7  12   6         31.13         36.73         7.30 o                         
  -9  13   6        528.87        620.29        18.65 o                         
  -8  13   6          1.09         22.65         8.52 o                         
  -7  13   6        430.30        471.11        14.77 o                         
  -6  13   6        652.19        630.41        13.01 o                         
  -5  13   6        719.50        666.28        13.10 o                         
  -4  13   6       1522.33       1534.08        19.21 o                         
  -3  13   6       3203.70       3080.27        35.25 o                         
  -2  13   6         26.62         18.89         3.32 o                         
  -1  13   6       1395.54       1376.95        15.14 o                         
   0  13   6          1.15          1.72         2.61 o                         
   1  13   6        698.79        630.61        10.10 o                         
   2  13   6         66.55         66.39         4.63 o                         
   3  13   6        108.95        104.25         5.35 o                         
   4  13   6       1947.61       1977.81        24.25 o                         
   5  13   6         14.46         15.97         5.27 o                         
   6  13   6          0.01         11.16         7.54 o                         
   7  13   6         35.38         19.66         7.95 o                         
  -8  14   6        153.62        166.87         9.89 o                         
  -7  14   6         11.18         29.06         8.43 o                         
  -6  14   6        306.01        271.88        10.10 o                         
  -5  14   6        138.75        135.50         7.31 o                         
  -4  14   6        338.68        267.39         8.64 o                         
  -3  14   6         15.59          8.42         4.17 o                         
  -2  14   6        134.54        154.48         5.72 o                         
  -1  14   6          0.28         -0.64         3.71 o                         
   0  14   6        154.65        133.08         4.79 o                         
   1  14   6         75.93         84.24         4.96 o                         
   2  14   6        301.99        308.93         8.54 o                         
   3  14   6        408.87        427.86        12.21 o                         
   4  14   6        185.57        186.27         9.54 o                         
   5  14   6        191.39        194.67         9.37 o                         
   6  14   6         11.48         20.76         7.79 o                         
  -7  15   6        166.89        178.13         9.54 o                         
  -6  15   6          7.67         19.19         6.89 o                         
  -5  15   6        192.61        162.30         7.57 o                         
  -4  15   6         20.89         23.16         5.46 o                         
  -3  15   6       1393.47       1346.01        18.15 o                         
  -2  15   6        166.08        177.49         6.67 o                         
  -1  15   6        259.27        287.73         7.35 o                         
   0  15   6        430.41        442.76         8.81 o                         
   1  15   6        311.95        334.23         9.09 o                         
   2  15   6        683.70        678.27        12.55 o                         
   3  15   6          0.03          3.14         5.55 o                         
   4  15   6        131.65        129.53         7.66 o                         
   5  15   6        405.71        389.69        12.43 o                         
  -6  16   6        635.31        649.22        15.91 o                         
  -5  16   6         57.34         63.79         7.12 o                         
  -4  16   6        775.65        781.43        15.16 o                         
  -3  16   6        142.70        155.28         7.27 o                         
  -2  16   6         62.86         66.62         5.38 o                         
  -1  16   6         37.64         47.65         6.64 o                         
   0  16   6        591.75        631.11        13.03 o                         
   1  16   6        393.15        404.99        10.37 o                         
   2  16   6        110.46        117.74         7.16 o                         
   3  16   6       1033.62       1077.84        18.08 o                         
   4  16   6        604.58        569.70        14.17 o                         
   5  16   6         29.06          8.75         7.06 o                         
  -5  17   6        260.26        264.91        10.29 o                         
  -4  17   6          4.81         -5.83         5.83 o                         
  -3  17   6        709.35        743.48        16.54 o                         
  -2  17   6        438.63        416.75        11.14 o                         
  -1  17   6          0.13          6.76         7.39 o                         
   0  17   6          1.68          8.22         6.10 o                         
   1  17   6         11.57          2.71         6.74 o                         
   2  17   6        224.86        258.55        11.15 o                         
   3  17   6        286.57        322.36        14.34 o                         
   4  17   6        155.83        160.20         9.43 o                         
  -4  18   6        448.53        487.52        13.92 o                         
  -3  18   6        329.00        320.55        11.68 o                         
  -2  18   6          0.70          8.59         7.20 o                         
  -1  18   6         39.92         43.85         7.81 o                         
   0  18   6          7.17         -2.88         8.30 o                         
   1  18   6         27.37         26.12         7.52 o                         
   2  18   6          0.16         12.75         8.83 o                         
  -1  19   6         14.51         29.85         8.98 o                         
   0  19   6          2.80          1.30        15.63 o                         
 -11   0   7        284.43        273.34        15.97 o                         
  -9   0   7        662.43        665.79        13.79 o                         
  -7   0   7        475.73        368.89         6.89 o                         
  -5   0   7          8.58         12.39         1.75 o                         
  -3   0   7        153.92        110.63         2.45 o                         
  -1   0   7       2976.46       3170.68        29.94 o                         
   1   0   7       1495.60       1692.75        18.33 o                         
   3   0   7        143.93        162.04         5.43 o                         
   5   0   7       1315.51       1327.47        16.80 o                         
   7   0   7        133.55        120.73         7.69 o                         
   9   0   7          3.16         13.47        10.30 o                         
 -12   1   7        209.07        203.58        38.43 o                         
 -11   1   7       2565.23       2563.28        33.66 o                         
 -10   1   7         58.77         57.15         5.27 o                         
  -9   1   7         59.35         72.99         4.17 o                         
  -8   1   7       1639.68       1487.70        13.44 o                         
  -7   1   7        243.43        206.41         4.23 o                         
  -6   1   7          5.95          4.65         1.61 o                         
  -5   1   7       2739.94       2828.16        23.56 o                         
  -4   1   7          2.73          0.81         1.23 o                         
  -3   1   7        292.68        326.91         3.83 o                         
  -2   1   7        263.86        240.17         2.77 o                         
  -1   1   7        371.27        535.43         4.27 o                         
   0   1   7       3623.12       3358.30        22.41 o                         
   1   1   7       2649.76       2816.84        19.17 o                         
   2   1   7       1339.94       1202.87        10.20 o                         
   3   1   7       9199.83       9229.50        81.13 o                         
   4   1   7         57.05         59.77         2.30 o                         
   5   1   7        421.53        433.90         5.30 o                         
   6   1   7        119.96        113.72         3.50 o                         
   7   1   7       2394.37       2518.07        34.04 o                         
   8   1   7          1.44         -4.67         4.67 o                         
   9   1   7         86.85         64.02         7.09 o                         
 -11   2   7         81.37         66.15         6.92 o                         
 -10   2   7         66.93         44.19         5.60 o                         
  -9   2   7          8.52         22.91         3.68 o                         
  -8   2   7         89.51         86.18         3.65 o                         
  -7   2   7         66.52         72.40         2.98 o                         
  -6   2   7       1482.06       1586.48        13.93 o                         
  -5   2   7       1458.96       1335.03        11.88 o                         
  -4   2   7       2949.52       3034.15        20.76 o                         
  -3   2   7      14083.40      14038.15        89.69 o                         
  -2   2   7       1050.21       1185.30         8.65 o                         
  -1   2   7        223.58        438.65         3.94 o                         
   0   2   7       5613.07       6231.84        39.44 o                         
   1   2   7         19.23         35.05         1.38 o                         
   2   2   7        230.43        244.04         3.14 o                         
   3   2   7        134.64        166.48         3.31 o                         
   4   2   7       4224.05       4347.92        36.49 o                         
   5   2   7          0.20          2.45         1.60 o                         
   6   2   7       4169.31       4073.73        37.61 o                         
   7   2   7         14.65         22.36         5.12 o                         
   8   2   7         20.25         20.54         4.70 o                         
   9   2   7        299.20        252.76        10.10 o                         
 -11   3   7         16.56         13.30         8.40 o                         
 -10   3   7       2142.55       2034.34        23.37 o                         
  -9   3   7       1248.61       1263.11        14.94 o                         
  -8   3   7       1892.28       1746.82        16.01 o                         
  -7   3   7       1571.22       1571.41        14.21 o                         
  -6   3   7        239.62        219.18         4.35 o                         
  -5   3   7         95.59        170.53         3.33 o                         
  -4   3   7        427.42        366.78         4.29 o                         
  -3   3   7        452.98        464.30         4.88 o                         
  -2   3   7        941.33        973.84         7.47 o                         
  -1   3   7        150.61        101.63         2.10 o                         
   0   3   7          6.60          0.97         0.98 o                         
   1   3   7       1258.28       1259.39         9.12 o                         
   2   3   7        340.02        334.70         3.83 o                         
   3   3   7        797.77        707.68         8.06 o                         
   4   3   7         75.66         61.55         2.47 o                         
   5   3   7          8.12         10.27         2.67 o                         
   6   3   7       5105.96       5007.54        43.69 o                         
   7   3   7        209.83        207.48         6.27 o                         
   8   3   7        237.83        205.58         8.71 o                         
   9   3   7          0.36         -6.32         6.32 o                         
 -11   4   7          4.85         -5.83         8.67 o                         
 -10   4   7       1078.20       1142.17        16.13 o                         
  -9   4   7         84.37         69.63         5.06 o                         
  -8   4   7        134.25        138.64         5.06 o                         
  -7   4   7         73.62         63.74         3.10 o                         
  -6   4   7       1835.26       1966.34        19.21 o                         
  -5   4   7          6.26          0.18         2.53 o                         
  -4   4   7         87.79         61.45         2.66 o                         
  -3   4   7        374.80        342.43         3.79 o                         
  -2   4   7       2169.84       1894.58        13.64 o                         
  -1   4   7         46.08         37.87         1.36 o                         
   0   4   7       8528.33       8739.81        56.30 o                         
   1   4   7       1099.35       1177.77         9.20 o                         
   2   4   7        195.35        112.30         3.27 o                         
   3   4   7         21.41         22.58         1.47 o                         
   4   4   7         95.39         87.16         2.65 o                         
   5   4   7         41.41         54.73         2.45 o                         
   6   4   7       3172.88       3089.09        27.56 o                         
   7   4   7        259.32        261.80         6.90 o                         
   8   4   7        702.47        655.33        13.51 o                         
   9   4   7          3.97          2.97         6.83 o                         
 -11   5   7        100.35         99.95         8.82 o                         
 -10   5   7         58.86         48.10         6.21 o                         
  -9   5   7         11.72          9.09         4.92 o                         
  -8   5   7       1060.01        988.47        12.66 o                         
  -7   5   7        599.36        559.11         7.63 o                         
  -6   5   7       1108.61       1078.83        11.21 o                         
  -5   5   7        113.26        108.44         3.12 o                         
  -4   5   7        696.03        753.75         9.19 o                         
  -3   5   7       3920.71       4213.15        33.96 o                         
  -2   5   7          0.14          2.46         1.25 o                         
  -1   5   7       1506.27       1479.01        11.05 o                         
   0   5   7       2599.39       2486.57        17.50 o                         
   1   5   7       1273.03       1232.83         9.09 o                         
   2   5   7        268.22        223.62         3.91 o                         
   3   5   7        243.92        280.32         4.91 o                         
   4   5   7          6.91          0.59         1.57 o                         
   5   5   7         35.92         32.96         2.09 o                         
   6   5   7       1612.81       1652.42        17.06 o                         
   7   5   7        133.52        104.50         5.46 o                         
   8   5   7        250.54        229.85        10.21 o                         
   9   5   7          3.20         -3.22         6.80 o                         
 -11   6   7        667.57        649.46        17.26 o                         
 -10   6   7          0.24         -6.00         6.00 o                         
  -9   6   7        140.74        135.23         6.30 o                         
  -8   6   7          0.31         -3.68         3.68 o                         
  -7   6   7         29.42         28.47         3.11 o                         
  -6   6   7        446.70        510.47         7.29 o                         
  -5   6   7        408.34        403.06         5.73 o                         
  -4   6   7       2806.27       2871.98        24.66 o                         
  -3   6   7       2674.64       2585.57        19.30 o                         
  -2   6   7          2.81          0.58         1.28 o                         
  -1   6   7       3395.03       3708.24        23.69 o                         
   0   6   7       4564.96       4555.47        32.73 o                         
   1   6   7         58.45         75.17         2.31 o                         
   2   6   7       5225.70       5418.85        44.57 o                         
   3   6   7       1346.64       1275.12        13.08 o                         
   4   6   7        376.91        372.34         6.11 o                         
   5   6   7       1015.20       1032.47        11.24 o                         
   6   6   7        734.65        656.02        11.06 o                         
   7   6   7        678.81        642.03        13.18 o                         
   8   6   7        206.44        226.36         9.08 o                         
   9   6   7        159.51        131.47         8.43 o                         
 -11   7   7        169.96        142.92        10.06 o                         
 -10   7   7        187.80        173.84         9.13 o                         
  -9   7   7       1522.51       1506.68        20.95 o                         
  -8   7   7        393.95        384.73         8.08 o                         
  -7   7   7        539.90        535.62         8.89 o                         
  -6   7   7        745.10        779.06         9.07 o                         
  -5   7   7         58.30         56.04         2.68 o                         
  -4   7   7         51.74         29.29         2.41 o                         
  -3   7   7        398.29        430.06         5.16 o                         
  -2   7   7        237.38        181.06         3.14 o                         
  -1   7   7        403.34        471.20         4.70 o                         
   0   7   7        581.12        498.35         5.02 o                         
   1   7   7         59.73         45.93         2.14 o                         
   2   7   7         36.61         60.43         2.75 o                         
   3   7   7       4229.01       4250.77        39.31 o                         
   4   7   7         50.18         45.15         3.08 o                         
   5   7   7        102.17        123.98         4.77 o                         
   6   7   7         54.99         52.86         4.04 o                         
   7   7   7       1684.90       1591.11        21.28 o                         
   8   7   7        191.91        187.08         8.90 o                         
   9   7   7        202.99        213.26        11.50 o                         
 -10   8   7         37.49         24.96         7.55 o                         
  -9   8   7         66.15         52.60         6.65 o                         
  -8   8   7         53.81         48.47         5.65 o                         
  -7   8   7          1.25          2.10         3.58 o                         
  -6   8   7         22.31         29.42         3.42 o                         
  -5   8   7       1186.99       1127.27        13.60 o                         
  -4   8   7        407.04        435.54         6.60 o                         
  -3   8   7        509.69        442.04         5.35 o                         
  -2   8   7        118.51        142.04         3.32 o                         
  -1   8   7        956.22        940.98         8.46 o                         
   0   8   7        459.03        395.97         4.58 o                         
   1   8   7        174.55        154.05         3.74 o                         
   2   8   7       1388.05       1421.50        14.37 o                         
   3   8   7       1641.74       1477.68        15.94 o                         
   4   8   7        203.47        201.94         5.43 o                         
   5   8   7        193.76        178.62         5.70 o                         
   6   8   7        147.19        134.53         5.55 o                         
   7   8   7        143.93        117.19         6.65 o                         
   8   8   7        136.28        120.87         9.54 o                         
 -10   9   7        545.62        579.02        17.47 o                         
  -9   9   7       1057.02       1125.45        20.60 o                         
  -8   9   7         23.53         14.02         6.00 o                         
  -7   9   7         84.86         84.91         5.66 o                         
  -6   9   7       1064.79        986.63        15.32 o                         
  -5   9   7        136.54        132.54         5.15 o                         
  -4   9   7          2.74         -0.44         2.18 o                         
  -3   9   7         11.85          3.08         1.95 o                         
  -2   9   7        934.97        956.09         9.26 o                         
  -1   9   7         38.42         34.36         2.39 o                         
   0   9   7       2557.60       2557.03        20.80 o                         
   1   9   7         68.60         75.87         3.26 o                         
   2   9   7         85.46         96.91         3.87 o                         
   3   9   7       1782.37       1669.84        18.80 o                         
   4   9   7         56.57         58.92         4.24 o                         
   5   9   7        176.86        170.73         5.94 o                         
   6   9   7        118.50        121.69         5.77 o                         
   7   9   7        848.89        812.77        14.79 o                         
   8   9   7        503.35        503.94        16.24 o                         
 -10  10   7          7.24          8.28         7.85 o                         
  -9  10   7        821.75        890.64        18.21 o                         
  -8  10   7          1.55          9.15         5.65 o                         
  -7  10   7        121.90        139.93         6.57 o                         
  -6  10   7        444.11        429.16         9.96 o                         
  -5  10   7       3403.88       3263.18        35.10 o                         
  -4  10   7       1461.69       1397.84        17.11 o                         
  -3  10   7       1192.53       1109.56        11.26 o                         
  -2  10   7          1.95         -0.19         2.24 o                         
  -1  10   7          3.04          4.33         2.24 o                         
   0  10   7         94.76         78.10         3.01 o                         
   1  10   7        246.30        254.38         5.90 o                         
   2  10   7         31.28         28.93         3.21 o                         
   3  10   7        245.74        283.48         7.82 o                         
   4  10   7         21.78         18.90         3.54 o                         
   5  10   7          2.81         -1.51         5.35 o                         
   6  10   7          5.28          9.80         5.32 o                         
   7  10   7          6.55         14.44         6.53 o                         
   8  10   7        720.81        711.57        21.64 o                         
  -9  11   7        169.54        207.12        10.40 o                         
  -8  11   7        581.19        586.29        14.67 o                         
  -7  11   7          1.34          9.64         5.20 o                         
  -6  11   7         36.58         20.71         4.95 o                         
  -5  11   7        662.82        600.60        14.70 o                         
  -4  11   7         29.15         22.21         3.00 o                         
  -3  11   7        513.56        485.26         7.11 o                         
  -2  11   7        342.90        311.48         5.81 o                         
  -1  11   7        675.61        659.03         8.21 o                         
   0  11   7        164.32        174.63         4.45 o                         
   1  11   7         92.25         86.03         4.28 o                         
   2  11   7         94.44         91.49         5.95 o                         
   3  11   7       1582.09       1438.10        18.19 o                         
   4  11   7         29.96         28.23         4.17 o                         
   5  11   7        390.41        406.78         9.58 o                         
   6  11   7       1587.03       1587.16        24.06 o                         
   7  11   7         21.09         20.90         7.25 o                         
  -9  12   7        144.67        151.41        10.03 o                         
  -8  12   7         29.20         25.72         7.06 o                         
  -7  12   7         38.75         45.18         6.46 o                         
  -6  12   7          2.75         -1.91         5.05 o                         
  -5  12   7        933.05        935.12        15.71 o                         
  -4  12   7         43.49         34.64         3.86 o                         
  -3  12   7         74.32         59.62         3.41 o                         
  -2  12   7        202.91        203.98         5.50 o                         
  -1  12   7         48.65         50.39         3.12 o                         
   0  12   7       3122.39       3040.54        27.83 o                         
   1  12   7         70.57         74.83         4.84 o                         
   2  12   7         20.57         25.60         4.14 o                         
   3  12   7        541.64        536.60        10.40 o                         
   4  12   7        403.15        369.35         9.07 o                         
   5  12   7        797.48        814.30        13.60 o                         
   6  12   7        632.22        700.99        16.25 o                         
   7  12   7         39.66         25.82        11.13 o                         
  -8  13   7         72.76         98.66         8.62 o                         
  -7  13   7        233.10        273.08        11.00 o                         
  -6  13   7        729.50        709.11        13.88 o                         
  -5  13   7         87.62         86.42         6.18 o                         
  -4  13   7        398.43        404.73        10.15 o                         
  -3  13   7        143.57        140.42         5.83 o                         
  -2  13   7         10.06          9.61         3.60 o                         
  -1  13   7         30.76         22.58         3.52 o                         
   0  13   7        116.70        128.39         6.96 o                         
   1  13   7       1293.58       1306.00        17.58 o                         
   2  13   7        117.59        109.72         5.87 o                         
   3  13   7         80.17         57.16         5.03 o                         
   4  13   7          0.06         -4.44         4.44 o                         
   5  13   7        129.87        123.22         7.30 o                         
   6  13   7        674.93        670.21        16.55 o                         
  -8  14   7        470.17        502.33        21.02 o                         
  -7  14   7        217.59        211.29         9.74 o                         
  -6  14   7         44.33         32.38         6.17 o                         
  -5  14   7          8.22          6.05         4.96 o                         
  -4  14   7        564.85        575.79        12.05 o                         
  -3  14   7       2122.14       2002.35        24.91 o                         
  -2  14   7         14.20          7.97         3.74 o                         
  -1  14   7        289.48        269.88         7.85 o                         
   0  14   7        363.50        342.75         7.75 o                         
   1  14   7         71.14         65.42         4.95 o                         
   2  14   7        354.26        397.32         9.82 o                         
   3  14   7         53.42         55.99         5.44 o                         
   4  14   7        725.68        724.18        14.33 o                         
   5  14   7        270.20        294.53        11.87 o                         
   6  14   7        215.82        259.65        16.00 o                         
  -7  15   7          6.58          5.74         7.38 o                         
  -6  15   7       1456.34       1515.57        25.71 o                         
  -5  15   7          5.85         13.67         5.64 o                         
  -4  15   7        277.16        269.83        10.65 o                         
  -3  15   7        264.53        272.05         9.17 o                         
  -2  15   7        494.86        460.24        13.76 o                         
  -1  15   7        115.25        119.14         5.74 o                         
   0  15   7        660.53        705.06        12.27 o                         
   1  15   7        184.52        158.00         6.98 o                         
   2  15   7        255.63        222.86         8.09 o                         
   3  15   7        945.12        971.67        16.71 o                         
   4  15   7          0.15          1.51         6.26 o                         
   5  15   7        113.80        121.87         9.26 o                         
  -6  16   7         37.86         14.85         7.57 o                         
  -5  16   7         87.33         75.04         7.14 o                         
  -4  16   7         32.10         44.47         6.25 o                         
  -3  16   7        100.20         85.89         8.92 o                         
  -2  16   7        311.39        343.29        11.23 o                         
  -1  16   7        770.23        737.72        14.32 o                         
   0  16   7         65.96         60.93         6.22 o                         
   1  16   7          4.80          9.11         5.24 o                         
   2  16   7        702.40        733.58        15.39 o                         
   3  16   7         36.24         20.62         6.52 o                         
   4  16   7       1139.43       1116.74        19.63 o                         
  -5  17   7         80.43         43.16        10.83 o                         
  -4  17   7          1.99          2.47         8.55 o                         
  -3  17   7        108.49        105.66         8.68 o                         
  -2  17   7        726.56        711.35        16.24 o                         
  -1  17   7        496.98        487.21        14.34 o                         
   0  17   7        547.81        544.23        13.52 o                         
   1  17   7         10.27         -3.95         6.55 o                         
   2  17   7        843.02        818.64        16.09 o                         
   3  17   7        326.87        329.72        11.94 o                         
  -4  18   7        140.82        188.82        13.09 o                         
  -3  18   7        564.94        685.02        17.29 o                         
  -2  18   7         34.21         24.05         9.15 o                         
  -1  18   7        425.02        547.05        15.81 o                         
   0  18   7         59.35         74.54         8.49 o                         
   1  18   7        137.72        134.13         9.26 o                         
 -10   0   8       1400.56       1418.48        26.68 o                         
  -8   0   8        249.20        244.97         7.58 o                         
  -6   0   8        816.48        778.51        14.49 o                         
  -4   0   8        609.45        625.37        14.84 o                         
  -2   0   8       3356.49       3057.34        29.12 o                         
   0   0   8       1072.62        689.50         8.66 o                         
   2   0   8       2715.74       2977.85        35.13 o                         
   4   0   8       2150.51       2111.27        28.94 o                         
   6   0   8          5.24         -0.73         5.53 o                         
   8   0   8        529.65        575.58        20.24 o                         
 -11   1   8         38.98         19.72         8.80 o                         
 -10   1   8        764.64        777.52        15.18 o                         
  -9   1   8          7.40          9.91         4.46 o                         
  -8   1   8        426.91        491.77         7.04 o                         
  -7   1   8        442.96        417.73         6.07 o                         
  -6   1   8       1230.90       1181.10        11.56 o                         
  -5   1   8       1483.37       1577.30        14.11 o                         
  -4   1   8       2626.93       3019.11        22.48 o                         
  -3   1   8        201.34        182.04         2.88 o                         
  -2   1   8       6810.00       7216.50        43.64 o                         
  -1   1   8       1030.87       1202.52         8.58 o                         
   0   1   8        702.13        839.81         6.57 o                         
   1   1   8       2459.04       2723.84        21.64 o                         
   2   1   8        103.12        138.50         4.04 o                         
   3   1   8        396.43        441.34         6.82 o                         
   4   1   8       7557.55       7512.23        70.51 o                         
   5   1   8       2486.93       2419.80        21.85 o                         
   6   1   8        228.28        219.68         6.13 o                         
   7   1   8       1485.80       1500.19        19.76 o                         
   8   1   8       1743.97       1885.05        24.25 o                         
   9   1   8         98.07         92.01         9.35 o                         
 -11   2   8        426.28        395.16        14.04 o                         
 -10   2   8        241.88        248.37         9.59 o                         
  -9   2   8        363.37        336.00         8.24 o                         
  -8   2   8         23.89         18.86         3.09 o                         
  -7   2   8       1792.80       1798.26        17.31 o                         
  -6   2   8       1018.50       1087.06        10.37 o                         
  -5   2   8          0.52          3.56         1.76 o                         
  -4   2   8          3.92          1.77         1.44 o                         
  -3   2   8         27.99         24.61         1.35 o                         
  -2   2   8       3689.22       3484.33        22.24 o                         
  -1   2   8         30.11         15.05         1.19 o                         
   0   2   8        738.23        791.28         6.20 o                         
   1   2   8      10870.36      10884.33        83.44 o                         
   2   2   8        455.36        430.55         5.33 o                         
   3   2   8         61.28         41.14         2.05 o                         
   4   2   8        957.28        899.66         9.17 o                         
   5   2   8       1169.96       1138.80        11.32 o                         
   6   2   8         90.22        101.19         4.52 o                         
   7   2   8          0.77         -4.81         5.25 o                         
   8   2   8        284.28        287.42        10.13 o                         
   9   2   8       1062.68       1120.04        19.14 o                         
 -11   3   8         12.09          2.24        11.32 o                         
 -10   3   8          7.88         28.62         5.92 o                         
  -9   3   8        613.60        629.76        11.64 o                         
  -8   3   8         10.74          6.04         3.22 o                         
  -7   3   8        142.22        106.47         4.10 o                         
  -6   3   8        714.52        730.53         8.13 o                         
  -5   3   8       2984.80       2884.68        24.00 o                         
  -4   3   8         97.92         83.88         2.49 o                         
  -3   3   8          7.86          3.78         1.09 o                         
  -2   3   8       3639.95       3588.30        24.01 o                         
  -1   3   8       1067.19       1276.78         9.57 o                         
   0   3   8       7162.56       7774.60        49.17 o                         
   1   3   8       2531.13       2376.39        18.63 o                         
   2   3   8        622.72        597.44         6.85 o                         
   3   3   8       4516.48       4388.62        38.20 o                         
   4   3   8       4916.64       4744.61        39.69 o                         
   5   3   8       2079.17       2057.66        18.36 o                         
   6   3   8         11.00          9.60         3.61 o                         
   7   3   8       1194.84       1203.55        16.93 o                         
   8   3   8        804.35        811.14        15.13 o                         
   9   3   8          4.33          3.41         6.75 o                         
 -11   4   8        373.32        474.12        14.58 o                         
 -10   4   8         42.57         42.25         6.26 o                         
  -9   4   8        109.95         96.29         5.89 o                         
  -8   4   8        780.36        816.17        11.92 o                         
  -7   4   8         99.69        105.08         4.32 o                         
  -6   4   8         30.71         36.81         3.14 o                         
  -5   4   8        801.21        703.09         8.78 o                         
  -4   4   8        149.33        137.39         3.25 o                         
  -3   4   8        974.45       1213.67         9.68 o                         
  -2   4   8         56.41         71.49         1.96 o                         
  -1   4   8        912.43       1008.83         7.93 o                         
   0   4   8        573.23        563.85         5.33 o                         
   1   4   8       2743.23       2623.82        19.21 o                         
   2   4   8        121.21        104.90         2.73 o                         
   3   4   8         14.69         20.69         1.94 o                         
   4   4   8        455.20        420.00         6.34 o                         
   5   4   8       2235.84       2183.91        21.08 o                         
   6   4   8        114.50        102.37         4.25 o                         
   7   4   8        103.66        108.21         6.52 o                         
   8   4   8          2.61          0.76         5.79 o                         
   9   4   8        261.14        266.18        10.28 o                         
 -11   5   8         29.27         32.95         8.12 o                         
 -10   5   8          1.15          4.52         8.46 o                         
  -9   5   8        407.67        410.13        10.17 o                         
  -8   5   8        290.89        282.96         8.06 o                         
  -7   5   8       1744.20       1656.38        17.51 o                         
  -6   5   8       1656.19       1628.21        17.31 o                         
  -5   5   8       6904.75       7029.46        65.64 o                         
  -4   5   8        864.71        708.69         6.99 o                         
  -3   5   8         41.61         26.29         1.68 o                         
  -2   5   8       6548.88       6755.47        46.44 o                         
  -1   5   8       1878.95       1913.88        14.41 o                         
   0   5   8       1730.21       1874.26        16.00 o                         
   1   5   8       3431.08       3655.56        28.42 o                         
   2   5   8       1151.84       1206.34        11.91 o                         
   3   5   8        403.78        437.29         6.80 o                         
   4   5   8       1744.18       1630.69        14.41 o                         
   5   5   8         61.86         66.11         3.10 o                         
   6   5   8        620.06        628.21        11.45 o                         
   7   5   8         78.76         67.15         7.49 o                         
   8   5   8          8.49         -6.23         6.23 o                         
   9   5   8        518.79        493.12        15.69 o                         
 -11   6   8        139.60        147.86         9.40 o                         
 -10   6   8          2.35          5.30         6.33 o                         
  -9   6   8        104.96         96.92         6.49 o                         
  -8   6   8          8.76          6.86         4.21 o                         
  -7   6   8         76.96         75.09         4.39 o                         
  -6   6   8        356.04        370.35         6.98 o                         
  -5   6   8       1291.55       1240.39        12.82 o                         
  -4   6   8       1289.54       1389.79        13.94 o                         
  -3   6   8        522.27        545.82         5.47 o                         
  -2   6   8        584.65        482.92         5.28 o                         
  -1   6   8       1671.36       1544.20        12.39 o                         
   0   6   8       1155.65       1134.46         9.95 o                         
   1   6   8       3380.22       3095.36        24.27 o                         
   2   6   8         20.68         27.30         2.32 o                         
   3   6   8        512.68        484.63         6.77 o                         
   4   6   8        839.39        850.97        10.12 o                         
   5   6   8         48.49         61.75         3.45 o                         
   6   6   8          3.82          1.69         4.60 o                         
   7   6   8        959.34       1048.77        17.64 o                         
   8   6   8         35.38         36.63         6.56 o                         
 -11   7   8         89.73         52.13        10.18 o                         
 -10   7   8        116.29        136.63         8.63 o                         
  -9   7   8        214.21        188.55         8.44 o                         
  -8   7   8       1423.72       1467.90        18.90 o                         
  -7   7   8         75.41         73.09         5.14 o                         
  -6   7   8       3099.15       2991.95        26.29 o                         
  -5   7   8         21.91         22.71         2.53 o                         
  -4   7   8          7.80          9.86         2.14 o                         
  -3   7   8        574.18        580.75         6.49 o                         
  -2   7   8        906.81        866.32         7.94 o                         
  -1   7   8         95.70         64.86         2.17 o                         
   0   7   8        406.90        358.68         4.23 o                         
   1   7   8        387.06        436.53         6.22 o                         
   2   7   8        494.07        468.35         7.63 o                         
   3   7   8        622.46        611.47         8.12 o                         
   4   7   8        586.91        544.54         7.94 o                         
   5   7   8         69.56         74.31         4.34 o                         
   6   7   8        981.48        965.23        15.12 o                         
   7   7   8        274.30        254.16         9.51 o                         
   8   7   8        133.38        134.91         7.85 o                         
 -10   8   8         83.02         82.33         8.98 o                         
  -9   8   8         20.09         24.55         6.69 o                         
  -8   8   8        179.54        170.38         8.37 o                         
  -7   8   8       1948.87       1896.33        21.52 o                         
  -6   8   8        772.19        729.81         9.39 o                         
  -5   8   8       3001.95       3028.38        27.68 o                         
  -4   8   8        226.34        249.64         5.10 o                         
  -3   8   8        317.05        311.56         4.84 o                         
  -2   8   8       4132.74       4127.23        31.11 o                         
  -1   8   8         39.53         37.23         2.21 o                         
   0   8   8       1227.18       1080.41         9.93 o                         
   1   8   8        263.18        205.49         4.94 o                         
   2   8   8        191.14        173.24         4.79 o                         
   3   8   8        416.52        399.78         7.13 o                         
   4   8   8       1001.25       1001.90        14.09 o                         
   5   8   8         55.65         35.09         3.74 o                         
   6   8   8          0.42          7.03         4.63 o                         
   7   8   8        503.43        552.73        13.52 o                         
   8   8   8        302.69        269.18        13.37 o                         
 -10   9   8        258.53        276.09        11.09 o                         
  -9   9   8         47.71         44.69         7.94 o                         
  -8   9   8        117.89        124.40         7.77 o                         
  -7   9   8        210.35        194.38         7.93 o                         
  -6   9   8        210.15        191.35         6.23 o                         
  -5   9   8         60.81         54.31         3.54 o                         
  -4   9   8        247.16        271.83         6.14 o                         
  -3   9   8       2719.11       2718.92        22.06 o                         
  -2   9   8       2811.58       2808.77        22.77 o                         
  -1   9   8        306.97        305.01         5.33 o                         
   0   9   8        510.50        508.84         6.13 o                         
   1   9   8       1301.95       1313.58        14.45 o                         
   2   9   8        402.35        383.31         6.89 o                         
   3   9   8          4.18          4.56         3.09 o                         
   4   9   8       1016.22        968.14        13.30 o                         
   5   9   8        180.63        161.77         6.19 o                         
   6   9   8        182.88        201.10         7.97 o                         
   7   9   8        217.08        219.52         9.12 o                         
   8   9   8        235.02        204.72        11.70 o                         
 -10  10   8        219.56        276.72        12.01 o                         
  -9  10   8          6.35         14.91         7.49 o                         
  -8  10   8        369.21        381.11        13.11 o                         
  -7  10   8        335.83        377.90        11.15 o                         
  -6  10   8        214.86        210.09         7.60 o                         
  -5  10   8        123.69         91.55         5.17 o                         
  -4  10   8        682.24        643.28         8.45 o                         
  -3  10   8        167.80        155.86         4.58 o                         
  -2  10   8        522.70        511.32         6.56 o                         
  -1  10   8          0.82         -2.25         2.25 o                         
   0  10   8        167.11        163.64         5.69 o                         
   1  10   8       3623.14       3769.42        35.45 o                         
   2  10   8       1673.57       1621.23        17.51 o                         
   3  10   8          4.93         -0.07         3.34 o                         
   4  10   8         13.77         11.69         3.78 o                         
   5  10   8        852.34        767.01        12.44 o                         
   6  10   8         57.78         64.30         6.08 o                         
   7  10   8        136.42        123.78        13.88 o                         
  -9  11   8        330.53        333.20        13.04 o                         
  -8  11   8          4.22          8.45         6.85 o                         
  -7  11   8         46.16         45.66         6.30 o                         
  -6  11   8          0.60          3.14         4.62 o                         
  -5  11   8        665.58        610.53        11.73 o                         
  -4  11   8        299.59        330.46         7.88 o                         
  -3  11   8         33.59         30.72         3.43 o                         
  -2  11   8       1169.38       1103.80        13.09 o                         
  -1  11   8        722.65        687.64         8.64 o                         
   0  11   8        621.03        623.16         8.49 o                         
   1  11   8        535.49        494.75         9.28 o                         
   2  11   8       1598.27       1590.00        19.42 o                         
   3  11   8       1088.18       1054.69        14.84 o                         
   4  11   8        376.73        363.25         9.05 o                         
   5  11   8          2.19          7.80         5.33 o                         
   6  11   8          2.94         -1.25        11.09 o                         
   7  11   8        255.07        287.32        13.20 o                         
  -9  12   8        190.31        207.70        13.87 o                         
  -8  12   8        414.79        441.49        14.90 o                         
  -7  12   8        370.08        351.36        12.17 o                         
  -6  12   8        189.73        183.51         7.90 o                         
  -5  12   8        831.64        808.18        14.24 o                         
  -4  12   8        776.54        777.56        13.25 o                         
  -3  12   8        528.10        507.98         8.34 o                         
  -2  12   8        245.18        238.70         5.63 o                         
  -1  12   8        770.30        727.98         9.94 o                         
   0  12   8          4.66          4.96         2.69 o                         
   1  12   8       2532.49       2514.11        28.38 o                         
   2  12   8         69.04         69.99         4.76 o                         
   3  12   8         96.60         91.00         5.60 o                         
   4  12   8         85.86         93.02         6.78 o                         
   5  12   8        240.19        217.25        10.19 o                         
   6  12   8       1207.61       1219.81        22.03 o                         
  -8  13   8          3.46         23.82         8.23 o                         
  -7  13   8         50.36         43.77         8.25 o                         
  -6  13   8         17.68         24.06         5.80 o                         
  -5  13   8        292.87        288.38         9.86 o                         
  -4  13   8        133.20        111.99         6.20 o                         
  -3  13   8         69.74         64.61         4.67 o                         
  -2  13   8         30.35         31.53         3.57 o                         
  -1  13   8        137.38        145.82         5.24 o                         
   0  13   8        436.87        420.37         8.26 o                         
   1  13   8         18.59         28.38         4.48 o                         
   2  13   8        489.67        483.66        10.17 o                         
   3  13   8        162.36        167.28         7.55 o                         
   4  13   8        245.78        278.55         9.21 o                         
   5  13   8        144.81        131.02         8.62 o                         
   6  13   8         72.67         66.83        14.94 o                         
  -8  14   8         88.19         98.55         9.35 o                         
  -7  14   8          1.23          4.25         6.93 o                         
  -6  14   8          8.64          8.46         6.39 o                         
  -5  14   8          6.87         16.03         5.63 o                         
  -4  14   8        157.65        152.46         8.99 o                         
  -3  14   8        508.15        491.02        11.13 o                         
  -2  14   8        192.10        194.27         7.09 o                         
  -1  14   8         20.29         32.80         3.58 o                         
   0  14   8          3.49          8.18         4.26 o                         
   1  14   8       4450.88       4587.46        48.27 o                         
   2  14   8        105.37         96.22         5.67 o                         
   3  14   8        765.71        816.50        14.10 o                         
   4  14   8        261.49        245.75         9.55 o                         
   5  14   8        267.12        250.18        10.88 o                         
  -7  15   8        198.95        217.30        10.87 o                         
  -6  15   8        193.36        198.31         9.78 o                         
  -5  15   8        159.84        168.69         8.29 o                         
  -4  15   8         23.45         17.14         5.57 o                         
  -3  15   8          0.04         10.03         5.17 o                         
  -2  15   8         26.31         38.43         5.78 o                         
  -1  15   8        164.76        168.35         9.29 o                         
   0  15   8         32.93         39.92         5.11 o                         
   1  15   8         42.75         37.05         5.31 o                         
   2  15   8        106.35        109.07         6.89 o                         
   3  15   8        827.55        835.10        16.24 o                         
   4  15   8         39.49         60.15         7.97 o                         
  -6  16   8        161.19        151.96        14.10 o                         
  -5  16   8         32.85         38.44         7.43 o                         
  -4  16   8        443.40        427.74        18.96 o                         
  -3  16   8         77.52         65.73         6.37 o                         
  -2  16   8         78.42         96.20         7.58 o                         
  -1  16   8         11.52         24.71         5.98 o                         
   0  16   8        183.81        166.17         8.57 o                         
   1  16   8        217.44        205.89         8.46 o                         
   2  16   8         11.83         13.56         6.16 o                         
   3  16   8        750.86        721.37        19.52 o                         
  -5  17   8        213.75        216.27        12.46 o                         
  -4  17   8          0.25          7.04         9.48 o                         
  -3  17   8        788.64        868.06        20.85 o                         
  -2  17   8        119.79        149.09         9.04 o                         
  -1  17   8        614.55        619.42        22.73 o                         
   0  17   8        295.76        285.23        11.22 o                         
   1  17   8          1.83         12.27         6.80 o                         
   2  17   8         53.78         54.90         8.50 o                         
  -3  18   8          0.74         -3.76         7.77 o                         
  -2  18   8         48.84         92.45         8.80 o                         
  -1  18   8          0.13         -6.01         7.78 o                         
   0  18   8          0.43          1.99        14.95 o                         
 -11   0   9       1311.69       1225.82        30.23 o                         
  -9   0   9        557.84        603.76        17.86 o                         
  -7   0   9       2332.95       2393.67        35.75 o                         
  -5   0   9        669.02        697.62        13.38 o                         
  -3   0   9       5299.08       5139.85        56.96 o                         
  -1   0   9       4711.15       4407.35        42.79 o                         
   1   0   9       1972.30       1745.72        23.71 o                         
   3   0   9      11977.18      12621.30       149.30 o                         
   5   0   9       2638.12       2529.24        78.94 o                         
   7   0   9         84.04         73.02         7.72 o                         
   9   0   9        140.06         79.46        31.26 o                         
 -11   1   9        547.72        556.38        15.15 o                         
 -10   1   9          0.00          6.96         6.50 o                         
  -9   1   9        254.51        238.11         8.64 o                         
  -8   1   9         91.27         84.95         3.69 o                         
  -7   1   9        557.55        556.97         8.00 o                         
  -6   1   9       1246.79       1336.42        13.84 o                         
  -5   1   9        219.23        238.64         4.45 o                         
  -4   1   9        591.41        603.33         9.31 o                         
  -3   1   9        312.31        406.64         4.62 o                         
  -2   1   9       1775.92       1608.30        11.19 o                         
  -1   1   9       3661.15       3163.21        20.95 o                         
   0   1   9       2013.74       1925.04        13.40 o                         
   1   1   9       1014.37        973.46         8.66 o                         
   2   1   9        594.18        550.11         7.39 o                         
   3   1   9        129.85        113.30         3.95 o                         
   4   1   9          0.55          1.44         2.73 o                         
   5   1   9       1926.23       1836.86        26.64 o                         
   6   1   9        132.21        116.99         5.64 o                         
   7   1   9        403.45        437.61        14.17 o                         
   8   1   9          8.74         12.56         7.14 o                         
   9   1   9         79.27        111.26        21.63 o                         
 -11   2   9        433.23        444.48        15.41 o                         
 -10   2   9        451.97        505.69        13.04 o                         
  -9   2   9        151.40        155.94         7.60 o                         
  -8   2   9        358.65        298.20         8.19 o                         
  -7   2   9       4321.98       4361.75        35.82 o                         
  -6   2   9         56.89         35.78         2.71 o                         
  -5   2   9        278.56        244.25         4.46 o                         
  -4   2   9       2014.21       2244.73        18.50 o                         
  -3   2   9       1085.42        961.18         7.95 o                         
  -2   2   9          2.65          2.08         1.30 o                         
  -1   2   9         68.13         97.82         2.38 o                         
   0   2   9       2929.43       2975.92        20.11 o                         
   1   2   9        298.73        277.15         4.15 o                         
   2   2   9       1977.55       1911.79        19.48 o                         
   3   2   9       1129.47       1173.65        13.80 o                         
   4   2   9        963.65        933.85        12.12 o                         
   5   2   9       1944.67       1811.26        25.37 o                         
   6   2   9       1278.24       1251.75        16.90 o                         
   7   2   9        295.97        276.52         8.70 o                         
   8   2   9          6.68         -3.93        10.10 o                         
 -11   3   9         37.79         41.23         8.70 o                         
 -10   3   9        347.89        371.04        11.43 o                         
  -9   3   9        170.10        142.73         6.34 o                         
  -8   3   9        315.34        317.12         9.99 o                         
  -7   3   9         19.22         20.15         3.05 o                         
  -6   3   9         19.86         10.39         2.46 o                         
  -5   3   9        215.93        185.88         4.14 o                         
  -4   3   9       9289.07       9459.04        73.37 o                         
  -3   3   9        177.23        115.77         2.72 o                         
  -2   3   9        468.49        330.01         3.82 o                         
  -1   3   9        480.60        564.93         5.19 o                         
   0   3   9        238.22        317.40         3.68 o                         
   1   3   9        778.34        869.28         8.15 o                         
   2   3   9        274.94        240.17         4.37 o                         
   3   3   9        481.11        530.11         6.95 o                         
   4   3   9        332.89        328.94         5.77 o                         
   5   3   9        334.23        331.91         6.70 o                         
   6   3   9          2.38          7.77         3.68 o                         
   7   3   9        223.91        197.30         8.78 o                         
   8   3   9         40.32         43.34         6.77 o                         
 -11   4   9          0.02         -7.74         7.74 o                         
 -10   4   9        418.85        434.92        12.04 o                         
  -9   4   9        206.20        188.86         7.34 o                         
  -8   4   9       1349.89       1282.58        16.82 o                         
  -7   4   9        457.80        445.03         8.13 o                         
  -6   4   9        258.71        238.72         5.95 o                         
  -5   4   9          3.95          1.38         1.98 o                         
  -4   4   9       4146.20       4089.75        34.29 o                         
  -3   4   9         31.68         59.90         2.02 o                         
  -2   4   9        688.56        686.41         6.73 o                         
  -1   4   9       1177.49       1078.12         9.87 o                         
   0   4   9        462.93        428.94         4.95 o                         
   1   4   9        193.41        180.99         3.27 o                         
   2   4   9       6350.05       6268.50        55.64 o                         
   3   4   9        116.67        105.54         3.71 o                         
   4   4   9       1791.17       1769.27        16.74 o                         
   5   4   9        342.65        367.54         8.08 o                         
   6   4   9        284.39        278.74         9.42 o                         
   7   4   9       1091.87       1150.98        17.82 o                         
   8   4   9         51.15         37.62        10.02 o                         
 -11   5   9         62.07         45.19         8.35 o                         
 -10   5   9         33.84         51.99         7.40 o                         
  -9   5   9         36.01         38.57         6.12 o                         
  -8   5   9        225.49        212.24         7.21 o                         
  -7   5   9        655.15        586.76        10.11 o                         
  -6   5   9          0.03         -0.79         2.97 o                         
  -5   5   9        126.01        111.18         4.22 o                         
  -4   5   9      11837.24      12282.29       106.78 o                         
  -3   5   9        814.09        899.82         8.43 o                         
  -2   5   9         63.23         41.79         2.11 o                         
  -1   5   9        570.04        612.28         6.44 o                         
   0   5   9        167.25        162.47         3.49 o                         
   1   5   9       2451.85       2370.73        20.54 o                         
   2   5   9         88.62         92.93         2.79 o                         
   3   5   9         41.91         31.05         2.15 o                         
   4   5   9         74.72         74.05         2.88 o                         
   5   5   9        678.71        708.87        11.12 o                         
   6   5   9       1433.81       1401.71        19.38 o                         
   7   5   9         62.75         49.79         6.87 o                         
   8   5   9          2.78         -4.54         6.42 o                         
 -11   6   9        179.13        166.46        10.15 o                         
 -10   6   9        453.74        504.19        14.10 o                         
  -9   6   9        352.36        373.46        10.26 o                         
  -8   6   9        384.78        330.69         9.05 o                         
  -7   6   9        344.55        348.22         7.73 o                         
  -6   6   9         75.68         60.96         3.85 o                         
  -5   6   9         20.87         14.83         2.75 o                         
  -4   6   9       1171.03       1213.13        11.31 o                         
  -3   6   9          1.67          3.63         1.87 o                         
  -2   6   9         42.03         38.36         2.18 o                         
  -1   6   9        313.62        265.21         4.40 o                         
   0   6   9         49.14         61.69         2.42 o                         
   1   6   9        836.34        751.72         7.91 o                         
   2   6   9       5235.94       5024.38        45.43 o                         
   3   6   9        266.56        265.88         5.87 o                         
   4   6   9        173.22        171.98         4.51 o                         
   5   6   9        844.65        883.77        14.93 o                         
   6   6   9        160.00        170.92         7.65 o                         
   7   6   9         35.29         25.59         6.13 o                         
   8   6   9         23.86         28.67         7.32 o                         
 -11   7   9         20.03         15.63        27.35 o                         
 -10   7   9        348.20        312.51        14.02 o                         
  -9   7   9          8.50         -5.88         5.88 o                         
  -8   7   9          8.90         -1.07         4.92 o                         
  -7   7   9          0.34         -3.04         4.37 o                         
  -6   7   9        353.04        383.21         7.68 o                         
  -5   7   9       3998.96       4102.54        38.15 o                         
  -4   7   9         70.60         81.15         2.79 o                         
  -3   7   9         75.13         58.92         2.43 o                         
  -2   7   9        175.46        194.99         3.77 o                         
  -1   7   9       6164.28       6233.02        47.57 o                         
   0   7   9         71.49         78.62         3.04 o                         
   1   7   9        394.07        366.50         5.84 o                         
   2   7   9       1688.34       1593.98        15.96 o                         
   3   7   9        898.66        877.25        10.49 o                         
   4   7   9        381.04        364.19         7.26 o                         
   5   7   9         21.03         17.07         7.06 o                         
   6   7   9         91.64         75.17         6.27 o                         
   7   7   9        789.74        844.50        16.36 o                         
   8   7   9        449.66        467.50        13.77 o                         
 -10   8   9         77.44         87.31         9.73 o                         
  -9   8   9        269.08        296.09        10.30 o                         
  -8   8   9        138.10        131.34         7.18 o                         
  -7   8   9       1040.08       1043.75        18.34 o                         
  -6   8   9        421.96        378.12         7.44 o                         
  -5   8   9          1.09         -1.40         3.21 o                         
  -4   8   9         19.38         22.74         2.45 o                         
  -3   8   9         99.92         98.52         3.71 o                         
  -2   8   9       3179.12       3182.45        24.60 o                         
  -1   8   9       3904.82       3850.45        29.49 o                         
   0   8   9        734.82        744.41         8.26 o                         
   1   8   9         16.04         13.90         2.59 o                         
   2   8   9        131.74        145.52         4.66 o                         
   3   8   9        406.28        360.63         7.54 o                         
   4   8   9         74.65         70.98         4.77 o                         
   5   8   9          5.18          4.21         4.67 o                         
   6   8   9        379.24        361.22        12.96 o                         
   7   8   9         16.27         25.61         9.97 o                         
 -10   9   9         40.96         31.20         8.45 o                         
  -9   9   9         51.42         39.92         7.31 o                         
  -8   9   9         41.83         35.47         6.11 o                         
  -7   9   9        190.14        167.90         7.33 o                         
  -6   9   9       1316.47       1261.81        16.66 o                         
  -5   9   9       1967.03       2023.15        20.78 o                         
  -4   9   9        699.49        645.13         7.84 o                         
  -3   9   9        300.44        285.83         5.02 o                         
  -2   9   9        187.72        201.92         4.51 o                         
  -1   9   9       4346.32       4272.38        33.66 o                         
   0   9   9       2125.31       2082.45        18.88 o                         
   1   9   9         18.09         24.18         3.32 o                         
   2   9   9         38.56         41.32         3.33 o                         
   3   9   9         22.18         29.29         3.98 o                         
   4   9   9        904.17        909.23        12.84 o                         
   5   9   9        381.15        398.65        10.21 o                         
   6   9   9         60.67         70.08         6.58 o                         
   7   9   9         55.28         61.31         8.93 o                         
 -10  10   9        302.85        286.51        13.60 o                         
  -9  10   9         33.07         31.80         7.87 o                         
  -8  10   9          7.32         24.85         7.00 o                         
  -7  10   9       1164.84       1215.32        20.23 o                         
  -6  10   9        518.17        499.69        12.01 o                         
  -5  10   9        422.33        391.07        11.35 o                         
  -4  10   9        120.51         99.92         3.42 o                         
  -3  10   9          6.59          4.33         2.63 o                         
  -2  10   9       2592.29       2552.96        21.28 o                         
  -1  10   9       1866.25       1890.99        17.18 o                         
   0  10   9       3229.17       3250.90        29.36 o                         
   1  10   9          4.04          2.60         3.05 o                         
   2  10   9       1798.00       1834.13        23.39 o                         
   3  10   9        375.87        337.37         8.58 o                         
   4  10   9         41.19         46.40         4.53 o                         
   5  10   9        281.46        279.39        10.16 o                         
   6  10   9        280.83        249.01        13.11 o                         
   7  10   9        444.33        484.46        16.11 o                         
  -9  11   9        306.10        263.86        13.95 o                         
  -8  11   9        224.58        255.54        11.03 o                         
  -7  11   9         69.02         60.25         6.85 o                         
  -6  11   9         24.49         17.02         6.03 o                         
  -5  11   9          7.35         -3.92         4.37 o                         
  -4  11   9       2007.73       2015.10        21.89 o                         
  -3  11   9        158.99        184.58         5.23 o                         
  -2  11   9         21.35         12.77         2.91 o                         
  -1  11   9       1862.01       1817.78        20.91 o                         
   0  11   9        663.61        633.77         9.79 o                         
   1  11   9         10.75         11.34         3.60 o                         
   2  11   9         93.40         81.96         5.06 o                         
   3  11   9        307.02        312.40         8.70 o                         
   4  11   9        102.93        102.25         6.08 o                         
   5  11   9        640.39        694.02        14.14 o                         
   6  11   9        308.63        336.78        16.52 o                         
  -9  12   9         73.31         60.72         9.10 o                         
  -8  12   9        162.08        205.50        10.47 o                         
  -7  12   9        114.05        126.53         7.94 o                         
  -6  12   9        450.62        426.25        12.41 o                         
  -5  12   9       1386.63       1387.65        19.96 o                         
  -4  12   9        316.42        305.66         9.42 o                         
  -3  12   9        219.21        216.68         7.53 o                         
  -2  12   9       1677.24       1609.71        19.05 o                         
  -1  12   9         15.42         16.28         3.13 o                         
   0  12   9        231.66        242.47         7.31 o                         
   1  12   9         15.21         16.63         4.31 o                         
   2  12   9       1724.34       1718.05        21.47 o                         
   3  12   9        197.58        192.91         7.20 o                         
   4  12   9       1009.55       1089.14        19.14 o                         
   5  12   9        157.91        161.22         8.38 o                         
   6  12   9        615.28        597.23        17.90 o                         
  -8  13   9        441.81        429.67        14.64 o                         
  -7  13   9        699.64        700.35        16.62 o                         
  -6  13   9        282.46        281.60        10.96 o                         
  -5  13   9         68.31         53.13         6.36 o                         
  -4  13   9          3.12         14.23         5.01 o                         
  -3  13   9         68.92         58.00         4.70 o                         
  -2  13   9        225.42        215.38        10.76 o                         
  -1  13   9         26.42         30.93         3.59 o                         
   0  13   9        788.71        741.84        12.37 o                         
   1  13   9       3535.45       3603.23        39.04 o                         
   2  13   9          6.24          9.65         4.84 o                         
   3  13   9         45.24         55.78         6.06 o                         
   4  13   9         12.07         13.09         6.23 o                         
   5  13   9         41.39         34.76         8.84 o                         
  -7  14   9         21.30          4.53         7.35 o                         
  -6  14   9         47.02         34.51         6.78 o                         
  -5  14   9        187.47        179.45         8.42 o                         
  -4  14   9         88.64         93.65         6.42 o                         
  -3  14   9       1029.54       1056.38        16.69 o                         
  -2  14   9        286.42        270.34         8.88 o                         
  -1  14   9         83.33         82.06         5.50 o                         
   0  14   9          1.19          2.15         4.30 o                         
   1  14   9        607.09        549.92        11.44 o                         
   2  14   9         52.22         53.81         5.70 o                         
   3  14   9         75.27         69.15         7.48 o                         
   4  14   9         14.33         11.27         7.20 o                         
   5  14   9         28.23         34.88        10.02 o                         
  -7  15   9          1.33         -9.27         9.27 o                         
  -6  15   9        258.34        264.03        11.18 o                         
  -5  15   9        263.23        300.85        17.31 o                         
  -4  15   9        103.75        141.14         7.65 o                         
  -3  15   9          9.82         23.06         5.53 o                         
  -2  15   9          1.29         10.18        11.01 o                         
  -1  15   9       1019.72        993.63        16.97 o                         
   0  15   9        172.59        156.35         9.79 o                         
   1  15   9         77.76         65.17         6.25 o                         
   2  15   9        471.38        488.19        12.00 o                         
   3  15   9          0.07         -9.70         9.70 o                         
   4  15   9       1098.86       1159.13        21.86 o                         
  -6  16   9          7.63         -3.31        11.61 o                         
  -5  16   9         10.76          6.41         7.16 o                         
  -4  16   9        145.37        184.52         9.35 o                         
  -3  16   9        203.09        212.65        11.57 o                         
  -2  16   9        330.94        330.15        15.01 o                         
  -1  16   9        483.60        489.35        13.02 o                         
   0  16   9         44.09         39.07         6.63 o                         
   1  16   9         45.87         59.12         7.22 o                         
   2  16   9        184.17        192.09         8.94 o                         
   3  16   9         15.73         18.37         7.96 o                         
  -4  17   9          3.85          9.61         8.02 o                         
  -3  17   9         11.49          5.66         7.85 o                         
  -2  17   9         20.92         21.49         7.54 o                         
  -1  17   9        860.81        869.23        19.20 o                         
   0  17   9         15.33         20.88         7.50 o                         
   1  17   9         52.29         65.16         8.17 o                         
 -10   0  10       1896.83       1727.04        42.35 o                         
  -8   0  10         45.22         31.34         6.70 o                         
  -6   0  10       3783.47       3718.36        52.02 o                         
  -4   0  10         83.85        119.91         4.43 o                         
  -2   0  10        443.85        504.13         7.58 o                         
   0   0  10         58.74         58.72         3.46 o                         
   2   0  10          0.21         -2.96         3.81 o                         
   4   0  10       3535.15       3586.32        46.53 o                         
   6   0  10        666.02        668.29        17.14 o                         
   8   0  10       4566.80       4627.18        89.37 o                         
 -11   1  10        246.02        258.07        12.39 o                         
 -10   1  10        320.05        284.55        13.19 o                         
  -9   1  10        358.40        429.14        11.91 o                         
  -8   1  10        739.51        718.46        11.65 o                         
  -7   1  10        409.70        409.58         8.46 o                         
  -6   1  10          3.04          5.74         3.10 o                         
  -5   1  10          0.54          3.77         2.62 o                         
  -4   1  10        580.44        616.68         7.29 o                         
  -3   1  10       2962.72       2822.13        23.31 o                         
  -2   1  10       2208.07       2122.00        15.58 o                         
  -1   1  10       1828.28       1704.48        12.89 o                         
   0   1  10       1989.27       1822.09        14.23 o                         
   1   1  10        215.31        223.87         3.72 o                         
   2   1  10       1231.29       1099.99        12.37 o                         
   3   1  10          2.51          2.11         2.56 o                         
   4   1  10         71.89         68.29         3.78 o                         
   5   1  10        700.33        729.53        11.68 o                         
   6   1  10        527.78        490.53        10.67 o                         
   7   1  10        147.16        164.04         9.72 o                         
   8   1  10        137.44        132.99        10.58 o                         
 -11   2  10         36.57         42.56         9.04 o                         
 -10   2  10        770.54        759.13        16.08 o                         
  -9   2  10        197.21        215.14         9.55 o                         
  -8   2  10         10.78         13.46         4.19 o                         
  -7   2  10        455.49        404.02         6.64 o                         
  -6   2  10       4585.54       4405.39        37.34 o                         
  -5   2  10         51.24         68.74         3.00 o                         
  -4   2  10       1060.28        948.03         9.64 o                         
  -3   2  10       1789.18       1641.27        17.27 o                         
  -2   2  10        111.81        131.76         2.90 o                         
  -1   2  10        244.75        191.85         3.35 o                         
   0   2  10        109.13         92.28         2.43 o                         
   1   2  10          5.79          5.95         1.54 o                         
   2   2  10        578.22        505.70         6.06 o                         
   3   2  10       1722.70       1666.95        18.59 o                         
   4   2  10       2931.65       2968.40        30.48 o                         
   5   2  10        694.78        658.75        11.05 o                         
   6   2  10         29.73         42.60         6.05 o                         
   7   2  10        210.97        201.36        10.27 o                         
   8   2  10       1447.02       1416.64        22.92 o                         
 -11   3  10         11.91         -6.41         8.65 o                         
 -10   3  10        184.52        185.23         8.95 o                         
  -9   3  10         44.78         66.24         5.80 o                         
  -8   3  10        435.11        430.01        10.36 o                         
  -7   3  10         29.89         29.95         3.38 o                         
  -6   3  10       1664.36       1645.70        16.62 o                         
  -5   3  10         28.98         22.28         2.55 o                         
  -4   3  10         66.20         62.30         2.84 o                         
  -3   3  10       4616.30       4446.13        40.09 o                         
  -2   3  10        725.26        643.01         6.09 o                         
  -1   3  10        900.34        815.40         7.55 o                         
   0   3  10       4378.99       4213.99        33.13 o                         
   1   3  10       2380.79       2561.55        24.43 o                         
   2   3  10        138.96        117.69         3.80 o                         
   3   3  10       1898.08       1857.79        19.03 o                         
   4   3  10        195.33        169.35         5.65 o                         
   5   3  10         87.89         84.77         4.72 o                         
   6   3  10          1.20         -0.19         6.59 o                         
   7   3  10        172.16        219.29         9.93 o                         
   8   3  10         12.85         10.15         8.43 o                         
 -11   4  10         14.18         -0.57         9.02 o                         
 -10   4  10          4.47         -1.88         6.31 o                         
  -9   4  10       1196.10       1177.06        18.01 o                         
  -8   4  10         37.49         33.91         5.69 o                         
  -7   4  10          0.03          0.07         3.98 o                         
  -6   4  10        147.73        138.32         4.43 o                         
  -5   4  10         32.35         16.35         2.49 o                         
  -4   4  10        128.81        136.19         5.11 o                         
  -3   4  10       4861.90       4538.98        33.87 o                         
  -2   4  10         25.79         12.34         1.85 o                         
  -1   4  10        620.48        694.34         6.75 o                         
   0   4  10        431.68        407.52         5.29 o                         
   1   4  10        676.83        621.71         6.91 o                         
   2   4  10       1148.95       1134.41        11.94 o                         
   3   4  10       4977.30       4855.50        42.57 o                         
   4   4  10         17.59         15.80         3.09 o                         
   5   4  10        431.35        421.09        10.37 o                         
   6   4  10        283.10        291.49         9.87 o                         
   7   4  10        577.43        626.99        13.83 o                         
   8   4  10        252.90        280.85        10.53 o                         
 -11   5  10         98.18         94.18         9.02 o                         
 -10   5  10          0.08          3.93         6.83 o                         
  -9   5  10       1665.43       1690.18        22.81 o                         
  -8   5  10         27.26         17.09         4.62 o                         
  -7   5  10        265.97        235.20         7.73 o                         
  -6   5  10         35.92         34.38         3.52 o                         
  -5   5  10        132.00        112.22         4.11 o                         
  -4   5  10        287.36        305.76         5.56 o                         
  -3   5  10       2441.96       2308.28        20.50 o                         
  -2   5  10        801.79        681.86         8.19 o                         
  -1   5  10        457.14        379.15         5.38 o                         
   0   5  10         59.89         50.49         2.90 o                         
   1   5  10       3771.18       3916.89        32.79 o                         
   2   5  10       1138.80       1124.28        12.38 o                         
   3   5  10       1025.99        932.35        11.99 o                         
   4   5  10        148.32        136.99         5.18 o                         
   5   5  10          4.66          1.81         6.15 o                         
   6   5  10        637.47        604.51        12.51 o                         
   7   5  10        174.07        212.74        10.12 o                         
   8   5  10         63.81         91.08         8.18 o                         
 -11   6  10         37.80         39.54         9.10 o                         
 -10   6  10        180.94        213.58        18.15 o                         
  -9   6  10        593.28        602.72        13.47 o                         
  -8   6  10        322.19        311.49         9.32 o                         
  -7   6  10        192.23        190.65         6.28 o                         
  -6   6  10       5661.25       5658.22        49.82 o                         
  -5   6  10        214.10        208.80         6.14 o                         
  -4   6  10          2.79         -0.30         2.26 o                         
  -3   6  10        490.14        436.32         6.08 o                         
  -2   6  10        162.64        173.23         4.07 o                         
  -1   6  10        474.20        434.69         6.04 o                         
   0   6  10        116.69        109.04         3.90 o                         
   1   6  10        904.40        833.19         8.95 o                         
   2   6  10        149.75        145.19         4.41 o                         
   3   6  10        164.92        159.38         5.75 o                         
   4   6  10         12.03         15.19         4.04 o                         
   5   6  10        633.41        628.10        11.86 o                         
   6   6  10        320.45        310.47        10.11 o                         
   7   6  10          0.77         -0.68         6.34 o                         
 -10   7  10         18.36         18.74         7.90 o                         
  -9   7  10       1040.89       1113.59        17.95 o                         
  -8   7  10        399.27        423.14        10.52 o                         
  -7   7  10       1234.55       1230.71        16.45 o                         
  -6   7  10        508.83        489.27         9.77 o                         
  -5   7  10       1277.24       1253.02        15.15 o                         
  -4   7  10        393.43        319.81         4.95 o                         
  -3   7  10       3354.41       3235.91        27.93 o                         
  -2   7  10       1180.83       1163.77        11.04 o                         
  -1   7  10         14.94         27.47         2.37 o                         
   0   7  10       3066.30       3067.92        25.34 o                         
   1   7  10        897.52        820.35         9.13 o                         
   2   7  10        749.68        732.00         9.61 o                         
   3   7  10         12.37         20.19         3.56 o                         
   4   7  10        221.19        221.94         7.59 o                         
   5   7  10        895.31        854.33        14.12 o                         
   6   7  10         66.51         64.57         8.07 o                         
   7   7  10         86.28         69.58         7.18 o                         
 -10   8  10        444.72        402.22        14.20 o                         
  -9   8  10        137.11        114.58         7.51 o                         
  -8   8  10        428.81        422.06        17.30 o                         
  -7   8  10        234.42        231.48         8.31 o                         
  -6   8  10       3918.08       4043.28        42.93 o                         
  -5   8  10        725.23        779.47         9.82 o                         
  -4   8  10          2.94          3.26         2.41 o                         
  -3   8  10         77.35         87.55         3.33 o                         
  -2   8  10         16.36         18.41         2.40 o                         
  -1   8  10       2963.11       2963.16        24.20 o                         
   0   8  10        795.41        780.26         8.78 o                         
   1   8  10        284.52        263.12         8.50 o                         
   2   8  10       1899.77       1992.27        20.63 o                         
   3   8  10        233.68        231.55         8.62 o                         
   4   8  10        156.43        137.95         6.21 o                         
   5   8  10         75.96         75.93         5.87 o                         
   6   8  10        371.56        381.92        11.80 o                         
   7   8  10         20.11         28.89         7.34 o                         
 -10   9  10        235.27        202.62        14.71 o                         
  -9   9  10         14.27          5.55         6.43 o                         
  -8   9  10         85.34        103.99         7.39 o                         
  -7   9  10        749.68        706.26        13.92 o                         
  -6   9  10        137.87        141.59         6.89 o                         
  -5   9  10        156.41        138.86         5.86 o                         
  -4   9  10         93.96         68.27         3.20 o                         
  -3   9  10        696.14        663.75         8.03 o                         
  -2   9  10        662.90        629.20         7.20 o                         
  -1   9  10       2274.54       2241.12        21.19 o                         
   0   9  10       2962.30       2867.89        25.15 o                         
   1   9  10        586.80        607.11         9.04 o                         
   2   9  10        409.77        395.17         8.12 o                         
   3   9  10         57.53         77.64         4.51 o                         
   4   9  10        395.10        368.17         9.78 o                         
   5   9  10        639.28        636.29        12.91 o                         
   6   9  10         51.56         63.20         7.27 o                         
   7   9  10         17.55          6.69         7.75 o                         
  -9  10  10        138.24        147.92         9.14 o                         
  -8  10  10        114.81        120.73        10.99 o                         
  -7  10  10        441.38        473.19        22.89 o                         
  -6  10  10        689.64        777.53        14.49 o                         
  -5  10  10          9.30         11.12         3.89 o                         
  -4  10  10       1894.98       1813.73        20.15 o                         
  -3  10  10        443.60        385.51         6.77 o                         
  -2  10  10       2159.74       2061.07        19.31 o                         
  -1  10  10        995.45        974.39        12.14 o                         
   0  10  10        140.19        137.05         4.26 o                         
   1  10  10        284.68        274.98         8.13 o                         
   2  10  10        846.63        813.86        12.49 o                         
   3  10  10         18.39         21.21         4.27 o                         
   4  10  10         14.99         12.97         5.07 o                         
   5  10  10        338.50        372.72        10.92 o                         
   6  10  10        650.47        739.50        16.90 o                         
  -9  11  10         84.46         99.82        10.44 o                         
  -8  11  10        385.21        343.74        14.88 o                         
  -7  11  10         26.58         22.32         6.51 o                         
  -6  11  10         62.56         45.20         6.13 o                         
  -5  11  10        615.79        591.14        12.19 o                         
  -4  11  10        971.28        974.32        16.26 o                         
  -3  11  10        422.83        379.97         7.90 o                         
  -2  11  10        247.47        215.25         5.54 o                         
  -1  11  10        365.69        344.77         7.45 o                         
   0  11  10        139.80        115.23         5.31 o                         
   1  11  10          2.59          0.04         3.80 o                         
   2  11  10        608.53        577.97        10.41 o                         
   3  11  10        320.26        279.51         8.50 o                         
   4  11  10         76.97         92.25         7.09 o                         
   5  11  10         13.58         12.97         6.71 o                         
   6  11  10        402.32        436.41        15.20 o                         
  -8  12  10        455.99        502.95        15.83 o                         
  -7  12  10        384.56        396.05        17.86 o                         
  -6  12  10          1.91          5.22         6.14 o                         
  -5  12  10        571.51        557.84        12.64 o                         
  -4  12  10        690.46        732.61        13.32 o                         
  -3  12  10        327.95        279.41         7.29 o                         
  -2  12  10       1024.93        937.48        16.89 o                         
  -1  12  10        197.26        175.94         6.07 o                         
   0  12  10        392.57        379.39         8.91 o                         
   1  12  10        876.40        905.21        13.87 o                         
   2  12  10        793.74        812.59        13.55 o                         
   3  12  10         10.60          3.85         5.66 o                         
   4  12  10          2.10         -1.20         5.95 o                         
   5  12  10        469.05        505.63        14.73 o                         
  -8  13  10         51.46         19.71         9.43 o                         
  -7  13  10          2.60         -7.21         7.21 o                         
  -6  13  10        119.64         91.98         7.62 o                         
  -5  13  10        101.44         85.96         7.08 o                         
  -4  13  10         70.22         58.40         5.70 o                         
  -3  13  10       1676.17       1723.92        23.13 o                         
  -2  13  10       1921.95       1999.17        23.36 o                         
  -1  13  10          0.18          4.53         4.31 o                         
   0  13  10         10.29         11.26         6.05 o                         
   1  13  10         72.42         56.56         5.47 o                         
   2  13  10          1.92         -3.44         4.82 o                         
   3  13  10         15.48         14.91         6.15 o                         
   4  13  10          5.25         -1.57        10.44 o                         
   5  13  10        982.36        967.58        25.53 o                         
  -7  14  10         24.99         15.17         7.96 o                         
  -6  14  10        281.48        322.95        12.22 o                         
  -5  14  10        240.60        249.68        10.10 o                         
  -4  14  10          1.91         -0.77         5.71 o                         
  -3  14  10        504.60        527.63        11.86 o                         
  -2  14  10         98.28        100.80         6.53 o                         
  -1  14  10        119.32        121.10         6.43 o                         
   0  14  10       1039.50       1033.11        15.88 o                         
   1  14  10         33.17         35.60         5.52 o                         
   2  14  10        153.30        163.25         7.47 o                         
   3  14  10          3.66          0.57         6.41 o                         
   4  14  10       1112.75       1159.02        21.97 o                         
  -6  15  10         25.05         12.26         8.02 o                         
  -5  15  10         69.04         67.51         7.58 o                         
  -4  15  10          2.73         -1.09         5.93 o                         
  -3  15  10        165.69        200.14         9.73 o                         
  -2  15  10          0.13          9.30         6.83 o                         
  -1  15  10        145.79        166.57         9.11 o                         
   0  15  10        994.81       1039.45        18.78 o                         
   1  15  10          9.21          2.90         6.34 o                         
   2  15  10         60.28         60.79         7.33 o                         
   3  15  10        162.36        151.56        12.56 o                         
  -5  16  10          0.65          1.77         6.97 o                         
  -4  16  10         20.27         17.71         8.34 o                         
  -3  16  10         82.96        100.26         8.89 o                         
  -2  16  10         42.03         33.81        10.48 o                         
  -1  16  10       1137.02       1150.40        24.52 o                         
   0  16  10         26.06         30.27         7.04 o                         
   1  16  10          2.78         -6.67         6.67 o                         
   2  16  10          0.22         -1.56         7.59 o                         
  -3  17  10        111.45        103.56         9.90 o                         
  -2  17  10         26.78         35.29        11.78 o                         
  -1  17  10         16.68         21.40         8.39 o                         
   0  17  10        241.67        237.69        11.39 o                         
 -11   0  11        903.62       1031.08        45.64 o                         
  -9   0  11        154.71        185.33        11.89 o                         
  -7   0  11         63.58         37.20         6.17 o                         
  -5   0  11       8204.58       7880.74       104.26 o                         
  -3   0  11       4021.88       3813.57        56.80 o                         
  -1   0  11          0.70          8.43         2.80 o                         
   1   0  11       1720.85       1723.66        29.53 o                         
   3   0  11        989.27        954.62        21.50 o                         
   5   0  11       1320.79       1436.51        27.70 o                         
   7   0  11          1.21         -1.50        10.57 o                         
 -11   1  11       1669.76       1821.92        29.98 o                         
 -10   1  11          5.32         -5.33         8.11 o                         
  -9   1  11         68.34         82.17         8.51 o                         
  -8   1  11        147.59        142.51         6.84 o                         
  -7   1  11        286.21        299.36         8.10 o                         
  -6   1  11        187.26        171.00         5.83 o                         
  -5   1  11       2308.29       2329.56        20.83 o                         
  -4   1  11          1.18         -1.21         2.24 o                         
  -3   1  11          6.03          1.35         1.96 o                         
  -2   1  11        744.04        698.49         7.41 o                         
  -1   1  11         65.97         55.09         2.44 o                         
   0   1  11        527.22        516.66         5.81 o                         
   1   1  11       1879.78       1837.23        17.53 o                         
   2   1  11       1764.08       1804.19        19.72 o                         
   3   1  11       2020.23       1886.27        20.79 o                         
   4   1  11         23.69         19.31         3.55 o                         
   5   1  11        201.79        189.51         7.65 o                         
   6   1  11        130.82        117.28         5.88 o                         
   7   1  11         42.36         20.01         6.87 o                         
   8   1  11        102.75        129.64        23.47 o                         
 -11   2  11        477.54        548.89        17.12 o                         
 -10   2  11        191.60        223.56        11.14 o                         
  -9   2  11        187.32        176.74        12.43 o                         
  -8   2  11         86.52         76.60         7.05 o                         
  -7   2  11        413.60        402.61         9.03 o                         
  -6   2  11        651.88        622.86         8.71 o                         
  -5   2  11       2490.54       2419.92        22.77 o                         
  -4   2  11          0.02         -1.25         2.32 o                         
  -3   2  11         48.84         43.17         2.26 o                         
  -2   2  11       1134.46        966.36        10.11 o                         
  -1   2  11        494.00        466.57         5.80 o                         
   0   2  11       2256.54       2196.97        17.57 o                         
   1   2  11          4.83          3.80         2.00 o                         
   2   2  11         62.91         80.88         3.85 o                         
   3   2  11        202.21        210.49         5.86 o                         
   4   2  11        233.51        226.20         7.88 o                         
   5   2  11         19.38         30.16         4.55 o                         
   6   2  11       1002.69       1077.75        17.88 o                         
   7   2  11         17.58         20.14         7.32 o                         
 -11   3  11        337.23        338.69        20.78 o                         
 -10   3  11         99.06        103.51         9.42 o                         
  -9   3  11        104.55        106.59         8.27 o                         
  -8   3  11       2675.25       2743.99        33.91 o                         
  -7   3  11         83.99         82.06         5.31 o                         
  -6   3  11          3.94          6.82         2.92 o                         
  -5   3  11       2357.62       2370.37        23.60 o                         
  -4   3  11        109.46         87.03         3.56 o                         
  -3   3  11        312.10        278.54         4.74 o                         
  -2   3  11        560.55        523.99         5.98 o                         
  -1   3  11          0.06          0.19         1.83 o                         
   0   3  11        444.59        358.24         5.34 o                         
   1   3  11       2247.03       2210.68        20.74 o                         
   2   3  11       1209.26       1213.49        12.90 o                         
   3   3  11         31.41         21.03         3.23 o                         
   4   3  11        979.37        974.06        14.03 o                         
   5   3  11        147.18        126.85         5.97 o                         
   6   3  11       1523.10       1464.28        24.22 o                         
   7   3  11        116.31        145.99         8.46 o                         
 -11   4  11         19.87          0.33         9.88 o                         
 -10   4  11         33.43         34.33         7.95 o                         
  -9   4  11        139.20        121.01         9.55 o                         
  -8   4  11        552.37        534.68        11.64 o                         
  -7   4  11        662.06        634.95        11.85 o                         
  -6   4  11        160.82        141.86         4.65 o                         
  -5   4  11        113.21        117.68         4.13 o                         
  -4   4  11       3513.28       3595.01        32.31 o                         
  -3   4  11        796.18        852.67         8.79 o                         
  -2   4  11         18.37         13.92         2.10 o                         
  -1   4  11       1467.30       1560.29        13.99 o                         
   0   4  11       1052.62       1004.06         9.32 o                         
   1   4  11        209.06        248.88         4.50 o                         
   2   4  11       1415.10       1373.69        14.24 o                         
   3   4  11          7.54          4.38         3.43 o                         
   4   4  11        517.15        519.00         9.91 o                         
   5   4  11          1.44         -0.48         5.29 o                         
   6   4  11        311.64        297.71        10.95 o                         
   7   4  11         65.41         68.05         7.11 o                         
 -11   5  11         99.56         89.77        17.60 o                         
 -10   5  11        182.96        170.22         9.46 o                         
  -9   5  11         51.91         61.56         6.65 o                         
  -8   5  11       1893.96       1998.25        23.59 o                         
  -7   5  11       1451.55       1396.97        18.86 o                         
  -6   5  11        384.00        358.46         8.49 o                         
  -5   5  11        786.15        726.71         8.96 o                         
  -4   5  11         40.53         34.67         2.89 o                         
  -3   5  11       2515.94       2563.70        21.07 o                         
  -2   5  11         15.19         19.05         2.24 o                         
  -1   5  11          0.03          0.48         2.03 o                         
   0   5  11        188.79        226.16         4.24 o                         
   1   5  11       2306.14       2264.73        19.29 o                         
   2   5  11       1456.28       1406.23        14.53 o                         
   3   5  11        560.98        572.49        11.26 o                         
   4   5  11        447.38        420.44        10.91 o                         
   5   5  11        288.44        291.25         9.88 o                         
   6   5  11       1171.63       1145.06        17.97 o                         
   7   5  11          0.27          2.95         7.59 o                         
 -10   6  11         28.69         20.40         7.46 o                         
  -9   6  11          1.31          5.94         6.67 o                         
  -8   6  11        397.98        428.24        10.66 o                         
  -7   6  11         67.66         67.29         5.51 o                         
  -6   6  11        308.36        302.52         7.78 o                         
  -5   6  11       4966.34       4920.34        45.94 o                         
  -4   6  11        360.48        364.20         5.72 o                         
  -3   6  11        773.86        705.79         8.89 o                         
  -2   6  11       2506.37       2414.08        23.25 o                         
  -1   6  11       1351.03       1379.40        13.16 o                         
   0   6  11       1896.14       1750.45        16.24 o                         
   1   6  11        710.45        736.84         8.26 o                         
   2   6  11         28.64         29.20         3.68 o                         
   3   6  11          3.80         -2.77         3.83 o                         
   4   6  11        237.40        251.98        11.95 o                         
   5   6  11          1.57         -1.63         6.38 o                         
   6   6  11         86.68         79.85         6.66 o                         
   7   6  11         81.86         82.23         7.87 o                         
 -10   7  11         13.18         10.67         7.83 o                         
  -9   7  11         46.28         39.76         7.44 o                         
  -8   7  11         20.09         16.78         5.72 o                         
  -7   7  11        142.29        143.32         6.74 o                         
  -6   7  11       1283.68       1225.92        17.51 o                         
  -5   7  11        511.22        446.77         9.07 o                         
  -4   7  11       1548.83       1425.69        12.96 o                         
  -3   7  11       2307.85       2340.77        21.25 o                         
  -2   7  11       2737.30       2782.95        24.63 o                         
  -1   7  11        447.93        414.07         6.36 o                         
   0   7  11         80.19         69.43         2.90 o                         
   1   7  11       4551.97       4637.53        38.73 o                         
   2   7  11         53.59         44.88         3.86 o                         
   3   7  11        100.44         99.90         5.24 o                         
   4   7  11         26.45         27.40         4.78 o                         
   5   7  11        166.04        146.41         7.58 o                         
   6   7  11        446.67        467.80        12.13 o                         
   7   7  11        308.03        303.61        13.01 o                         
 -10   8  11          0.11          2.30         8.30 o                         
  -9   8  11        891.82        969.98        18.51 o                         
  -8   8  11        157.30        157.17         7.98 o                         
  -7   8  11         74.79         68.09         6.22 o                         
  -6   8  11        470.72        472.96        10.38 o                         
  -5   8  11       4104.80       4101.08        40.55 o                         
  -4   8  11          0.97          2.67         2.72 o                         
  -3   8  11       2353.59       2267.64        19.26 o                         
  -2   8  11         18.42         21.07         2.66 o                         
  -1   8  11        112.23        103.66         3.55 o                         
   0   8  11         33.07         34.79         2.37 o                         
   1   8  11          3.68          6.91         3.48 o                         
   2   8  11        139.17        137.79         5.49 o                         
   3   8  11         19.05         17.38         4.67 o                         
   4   8  11        632.93        648.69        12.27 o                         
   5   8  11        118.11        114.30         7.41 o                         
   6   8  11         63.49         78.47         7.45 o                         
  -9   9  11         32.39         22.70         7.05 o                         
  -8   9  11          0.35          5.55         6.15 o                         
  -7   9  11          0.16         -6.59         6.59 o                         
  -6   9  11       1601.88       1684.28        24.42 o                         
  -5   9  11         47.35         33.70         4.23 o                         
  -4   9  11         63.08         66.11         3.78 o                         
  -3   9  11        195.49        166.09         4.70 o                         
  -2   9  11       3578.83       3500.87        30.59 o                         
  -1   9  11        150.14        142.25         4.61 o                         
   0   9  11         74.14         76.63         3.36 o                         
   1   9  11          2.33          1.99         3.39 o                         
   2   9  11        948.28        965.27        16.09 o                         
   3   9  11       3510.52       3541.47        40.21 o                         
   4   9  11          0.50         -6.53         6.53 o                         
   5   9  11         86.98         83.11         7.29 o                         
   6   9  11         51.44         64.19         7.57 o                         
  -9  10  11        225.45        204.61        10.99 o                         
  -8  10  11          6.05          6.54         6.59 o                         
  -7  10  11        599.31        577.91        19.12 o                         
  -6  10  11        133.65        126.95         6.87 o                         
  -5  10  11        337.97        345.13         8.81 o                         
  -4  10  11        456.27        480.31         8.76 o                         
  -3  10  11        122.30        107.44         4.44 o                         
  -2  10  11        551.75        578.12         9.60 o                         
  -1  10  11       1830.72       1778.32        18.88 o                         
   0  10  11         29.18         34.45         3.86 o                         
   1  10  11        265.40        225.63         8.06 o                         
   2  10  11        578.78        535.80        10.49 o                         
   3  10  11       1701.26       1707.46        22.17 o                         
   4  10  11        484.56        481.27        11.52 o                         
   5  10  11         82.48         87.10         7.53 o                         
   6  10  11        394.69        418.06        14.22 o                         
  -9  11  11        183.22        185.27        12.57 o                         
  -8  11  11       1726.03       1826.27        28.72 o                         
  -7  11  11          5.08         -6.53         6.75 o                         
  -6  11  11          4.56          8.17         6.63 o                         
  -5  11  11         15.28          5.08         7.12 o                         
  -4  11  11         17.94         12.11         5.00 o                         
  -3  11  11       1294.57       1269.85        15.79 o                         
  -2  11  11        490.73        436.52         9.32 o                         
  -1  11  11        192.02        208.02         6.35 o                         
   0  11  11         32.03         27.99         4.42 o                         
   1  11  11         12.39          7.15         5.78 o                         
   2  11  11        514.64        483.40        10.28 o                         
   3  11  11       1556.62       1590.10        21.37 o                         
   4  11  11        118.34        138.42        10.76 o                         
   5  11  11        266.83        258.48        10.69 o                         
  -8  12  11        296.66        433.35        19.04 o                         
  -7  12  11         87.00         94.82         8.34 o                         
  -6  12  11        148.74        126.20         8.08 o                         
  -5  12  11        135.60        144.73         7.86 o                         
  -4  12  11        570.62        580.21        12.47 o                         
  -3  12  11          8.82          1.05         4.24 o                         
  -2  12  11       1163.81       1138.39        14.80 o                         
  -1  12  11         78.56         88.86         5.26 o                         
   0  12  11        426.02        419.61        10.10 o                         
   1  12  11        197.87        214.34         8.14 o                         
   2  12  11         55.77         51.68         6.02 o                         
   3  12  11        205.38        199.55        10.27 o                         
   4  12  11         44.24         55.02         6.95 o                         
   5  12  11        132.06        118.54        11.57 o                         
  -7  13  11        114.37        107.02         9.06 o                         
  -6  13  11         49.36         50.35         7.72 o                         
  -5  13  11        123.08         99.16         7.67 o                         
  -4  13  11          2.97          5.29         5.84 o                         
  -3  13  11        245.55        281.78        10.13 o                         
  -2  13  11        587.93        587.71        11.88 o                         
  -1  13  11       1212.46       1169.26        16.76 o                         
   0  13  11         77.41         73.75         5.72 o                         
   1  13  11          5.88         19.60         5.69 o                         
   2  13  11         10.57         -6.41         6.41 o                         
   3  13  11        864.00        882.66        17.01 o                         
   4  13  11         39.43         35.93        10.83 o                         
  -7  14  11        140.35        133.83        13.59 o                         
  -6  14  11        220.74        204.20        10.09 o                         
  -5  14  11         44.82         27.02         7.10 o                         
  -4  14  11          1.97          3.97         6.31 o                         
  -3  14  11         30.01          8.24         6.50 o                         
  -2  14  11       1471.18       1580.70        24.41 o                         
  -1  14  11        146.78        161.35         8.09 o                         
   0  14  11        152.37        182.14         9.83 o                         
   1  14  11        151.38        157.40         7.58 o                         
   2  14  11          9.40          8.15         7.23 o                         
   3  14  11        231.02        212.98         9.65 o                         
  -5  15  11          4.21          3.49         7.34 o                         
  -4  15  11        866.22        885.81        20.20 o                         
  -3  15  11          1.20         -5.71         7.08 o                         
  -2  15  11          5.24          9.04         6.70 o                         
  -1  15  11          1.25         14.12         6.85 o                         
   0  15  11        287.15        276.86        10.94 o                         
   1  15  11          0.20          3.12         6.73 o                         
   2  15  11          4.34          7.12         7.46 o                         
  -4  16  11        290.62        351.60        19.90 o                         
  -3  16  11         13.88         22.67         8.10 o                         
  -2  16  11          7.87          7.20         7.70 o                         
  -1  16  11         54.14         49.11         8.42 o                         
   0  16  11        221.68        223.03        10.38 o                         
   1  16  11        108.86         99.07        11.50 o                         
 -10   0  12       2348.63       2642.26        57.13 o                         
  -8   0  12         27.13         14.80        11.52 o                         
  -6   0  12          0.04          4.62         5.30 o                         
  -4   0  12       5592.85       5506.06        69.64 o                         
  -2   0  12        376.59        279.03         8.19 o                         
   0   0  12       2020.65       2019.26        26.68 o                         
   2   0  12       1286.90       1307.64        24.90 o                         
   4   0  12        954.63        907.83        20.13 o                         
   6   0  12        225.41        257.29        15.79 o                         
 -11   1  12          0.02         -6.89        10.31 o                         
 -10   1  12        773.93        661.64        22.60 o                         
  -9   1  12        194.39        211.71        10.07 o                         
  -8   1  12        280.08        267.77         9.34 o                         
  -7   1  12        612.39        593.91        11.93 o                         
  -6   1  12       1344.53       1385.31        17.78 o                         
  -5   1  12        640.49        626.67         8.82 o                         
  -4   1  12       1298.68       1214.73        12.16 o                         
  -3   1  12         94.89        117.57         3.56 o                         
  -2   1  12       2660.75       2581.01        22.09 o                         
  -1   1  12        588.10        547.18         7.20 o                         
   0   1  12         14.45         20.99         2.13 o                         
   1   1  12          2.88          4.08         2.90 o                         
   2   1  12        141.61        143.79         5.50 o                         
   3   1  12         42.77         62.88         4.10 o                         
   4   1  12       2495.48       2497.82        28.64 o                         
   5   1  12          0.05          4.64         4.92 o                         
   6   1  12        324.87        295.55        11.08 o                         
   7   1  12        724.27        760.79        26.34 o                         
 -11   2  12         83.40        108.89        10.50 o                         
 -10   2  12        541.12        572.13        18.11 o                         
  -9   2  12         49.86         52.23         7.44 o                         
  -8   2  12        797.59        819.48        16.56 o                         
  -7   2  12        245.68        231.59         8.44 o                         
  -6   2  12        321.17        331.40         8.60 o                         
  -5   2  12       1833.12       1890.14        18.46 o                         
  -4   2  12         55.87         59.95         3.46 o                         
  -3   2  12       1407.14       1417.72        12.92 o                         
  -2   2  12        210.19        184.47         4.41 o                         
  -1   2  12        250.61        252.90         4.65 o                         
   0   2  12        338.54        335.07         4.91 o                         
   1   2  12       1159.63       1028.68        11.33 o                         
   2   2  12       2205.70       2146.52        23.07 o                         
   3   2  12        347.95        344.04         7.81 o                         
   4   2  12        199.85        189.70         6.71 o                         
   5   2  12        192.18        176.28         8.37 o                         
   6   2  12        572.33        600.90        14.22 o                         
   7   2  12          9.99         -1.25        13.11 o                         
 -11   3  12         52.02         25.27        10.55 o                         
 -10   3  12        133.73        138.28         9.41 o                         
  -9   3  12         59.41         51.95         7.46 o                         
  -8   3  12        278.37        300.76        10.69 o                         
  -7   3  12       3474.42       3467.03        35.65 o                         
  -6   3  12        542.36        535.19         9.16 o                         
  -5   3  12        216.03        194.24         6.30 o                         
  -4   3  12          7.21          8.89         2.91 o                         
  -3   3  12         11.13         22.89         2.48 o                         
  -2   3  12         33.69         38.96         2.54 o                         
  -1   3  12       1031.85       1057.77        10.03 o                         
   0   3  12        371.75        369.40         5.18 o                         
   1   3  12          0.66          1.53         2.12 o                         
   2   3  12         99.98         86.18         3.27 o                         
   3   3  12        132.59        139.98         6.02 o                         
   4   3  12          4.44         12.16         4.21 o                         
   5   3  12          6.40          9.19         5.36 o                         
   6   3  12          5.85         19.66         7.75 o                         
   7   3  12       2003.17       2069.27        29.48 o                         
 -10   4  12          4.48         17.36         9.27 o                         
  -9   4  12         59.35         74.89         7.14 o                         
  -8   4  12        334.11        335.09        11.15 o                         
  -7   4  12        371.38        363.43         9.64 o                         
  -6   4  12        496.96        451.51         8.47 o                         
  -5   4  12        258.34        225.52         6.26 o                         
  -4   4  12       2837.43       2842.97        26.38 o                         
  -3   4  12       2481.33       2366.16        20.58 o                         
  -2   4  12         22.61         23.48         2.28 o                         
  -1   4  12       3465.59       3398.49        26.33 o                         
   0   4  12        157.62        153.30         3.82 o                         
   1   4  12       5574.46       5378.65        49.07 o                         
   2   4  12        898.52        871.41        11.27 o                         
   3   4  12         11.48          6.00         6.21 o                         
   4   4  12        178.80        171.60         7.77 o                         
   5   4  12         81.29         94.85         7.67 o                         
   6   4  12         55.42         47.51         6.72 o                         
   7   4  12         24.40         53.86         8.15 o                         
 -10   5  12        209.70        212.10        10.49 o                         
  -9   5  12          9.97          8.87         6.21 o                         
  -8   5  12        158.25        135.89         7.36 o                         
  -7   5  12       2569.25       2576.05        30.03 o                         
  -6   5  12        124.11        116.38         6.43 o                         
  -5   5  12         43.12         39.49         3.40 o                         
  -4   5  12         21.55         12.85         2.62 o                         
  -3   5  12        117.23         98.48         3.35 o                         
  -2   5  12         34.71         30.97         2.59 o                         
  -1   5  12          0.17          2.25         2.33 o                         
   0   5  12        731.45        727.74         7.88 o                         
   1   5  12         31.67         35.58         2.43 o                         
   2   5  12         20.50         13.40         3.47 o                         
   3   5  12         77.36         71.40         4.87 o                         
   4   5  12        229.16        233.96         8.94 o                         
   5   5  12        351.00        376.00        11.46 o                         
   6   5  12       1593.74       1651.21        24.75 o                         
   7   5  12       1044.97       1135.67        46.03 o                         
 -10   6  12        227.22        231.26        10.79 o                         
  -9   6  12         37.27         46.67         7.43 o                         
  -8   6  12         49.75         46.20         5.85 o                         
  -7   6  12        186.23        162.60         6.73 o                         
  -6   6  12         46.06         59.10         5.51 o                         
  -5   6  12        137.96        124.59         4.83 o                         
  -4   6  12        748.48        703.03         8.76 o                         
  -3   6  12        114.20        106.24         4.11 o                         
  -2   6  12       3639.96       3560.24        35.23 o                         
  -1   6  12          1.15         -0.89         2.50 o                         
   0   6  12        618.59        604.04         7.41 o                         
   1   6  12       1423.66       1307.91        14.42 o                         
   2   6  12          0.17          2.22         4.12 o                         
   3   6  12        164.64        167.05         6.79 o                         
   4   6  12         13.17         10.55         5.29 o                         
   5   6  12         77.64         85.84         7.97 o                         
   6   6  12         53.06         58.80         6.99 o                         
 -10   7  12        131.72        141.45         9.95 o                         
  -9   7  12         48.23         51.66         8.00 o                         
  -8   7  12          4.85         -0.02         6.52 o                         
  -7   7  12        208.87        224.46         8.44 o                         
  -6   7  12        303.64        301.99         9.43 o                         
  -5   7  12        144.87        136.94         4.85 o                         
  -4   7  12       1718.85       1649.16        17.45 o                         
  -3   7  12       1068.89       1108.23        12.51 o                         
  -2   7  12        203.65        183.12         5.58 o                         
  -1   7  12        221.32        221.95         5.40 o                         
   0   7  12        283.75        271.68         5.98 o                         
   1   7  12        853.85        844.25        11.42 o                         
   2   7  12        247.81        266.45         9.79 o                         
   3   7  12         25.77         24.84         5.30 o                         
   4   7  12       1012.14       1059.81        16.86 o                         
   5   7  12        588.88        591.72        13.27 o                         
   6   7  12        338.69        314.12        13.39 o                         
  -9   8  12        105.37         84.88         9.50 o                         
  -8   8  12         11.07          2.38         7.36 o                         
  -7   8  12         29.87         33.02         5.75 o                         
  -6   8  12        106.74        106.96         6.38 o                         
  -5   8  12        243.84        225.94         7.89 o                         
  -4   8  12          2.39         -0.56         3.53 o                         
  -3   8  12        192.92        171.55         4.82 o                         
  -2   8  12         26.60         22.59         3.00 o                         
  -1   8  12        104.64        103.48         3.51 o                         
   0   8  12       2396.01       2397.38        21.97 o                         
   1   8  12        173.33        158.31         6.11 o                         
   2   8  12         76.61         81.44         5.35 o                         
   3   8  12        193.87        169.73         7.30 o                         
   4   8  12          6.32         14.43         6.65 o                         
   5   8  12        239.90        236.58        10.69 o                         
   6   8  12          1.13        -10.88        10.88 o                         
  -9   9  12         91.29         82.23         8.27 o                         
  -8   9  12          1.85         -5.03         7.65 o                         
  -7   9  12         20.67          7.05         6.15 o                         
  -6   9  12        807.37        806.67        14.84 o                         
  -5   9  12          5.57          6.12         4.47 o                         
  -4   9  12        679.63        691.79        10.99 o                         
  -3   9  12          0.62          0.03         3.13 o                         
  -2   9  12        404.46        398.01         7.33 o                         
  -1   9  12       1247.02       1252.74        13.91 o                         
   0   9  12        229.05        229.60         6.96 o                         
   1   9  12        452.59        442.44        10.26 o                         
   2   9  12       1164.11       1225.38        17.37 o                         
   3   9  12        305.87        284.86         9.27 o                         
   4   9  12        449.73        474.26        12.92 o                         
   5   9  12        165.93        196.52        12.41 o                         
  -9  10  12         25.29         15.77         8.24 o                         
  -8  10  12         74.41         71.27         7.74 o                         
  -7  10  12          0.02          1.57         6.08 o                         
  -6  10  12        180.10        168.72         8.19 o                         
  -5  10  12        346.21        378.76        10.61 o                         
  -4  10  12       1045.26       1045.86        14.18 o                         
  -3  10  12         67.88         82.45         4.54 o                         
  -2  10  12         41.54         34.29         3.70 o                         
  -1  10  12       1294.80       1328.97        15.44 o                         
   0  10  12        727.04        796.49        12.04 o                         
   1  10  12         53.92         54.19         5.53 o                         
   2  10  12         84.55         86.24         5.87 o                         
   3  10  12        142.38        135.24         7.16 o                         
   4  10  12        904.85        976.08        21.04 o                         
   5  10  12        293.00        291.99        15.32 o                         
  -8  11  12         17.53         25.31         8.07 o                         
  -7  11  12       1041.98       1050.73        20.32 o                         
  -6  11  12         52.46         53.24         7.50 o                         
  -5  11  12        102.83         82.76         7.79 o                         
  -4  11  12        220.12        158.77         7.95 o                         
  -3  11  12       1191.75       1169.59        15.24 o                         
  -2  11  12        684.39        656.73        10.64 o                         
  -1  11  12          0.01          2.58         4.12 o                         
   0  11  12         57.86         57.73         4.96 o                         
   1  11  12        279.87        300.88         8.87 o                         
   2  11  12        235.88        235.46         8.60 o                         
   3  11  12        225.72        200.85         8.44 o                         
   4  11  12         56.33         37.81         7.27 o                         
  -8  12  12        221.95        275.96        14.21 o                         
  -7  12  12        103.34        104.85         8.61 o                         
  -6  12  12         65.74         45.55         7.46 o                         
  -5  12  12        322.02        302.38        12.30 o                         
  -4  12  12        292.24        286.42        11.18 o                         
  -3  12  12        126.09        125.93         6.69 o                         
  -2  12  12        367.29        340.80        11.03 o                         
  -1  12  12       1706.66       1842.14        22.79 o                         
   0  12  12        388.04        391.67        10.10 o                         
   1  12  12       1830.74       1884.73        25.31 o                         
   2  12  12         82.83         81.31         6.83 o                         
   3  12  12         31.89         25.01         6.77 o                         
   4  12  12        279.13        248.94        14.09 o                         
  -7  13  12        309.00        332.54        13.04 o                         
  -6  13  12         71.52         91.67        10.23 o                         
  -5  13  12        264.44        289.12        11.30 o                         
  -4  13  12          7.03         12.99         6.06 o                         
  -3  13  12       1339.68       1294.77        21.56 o                         
  -2  13  12        491.00        518.68        19.92 o                         
  -1  13  12        126.79        113.38         6.29 o                         
   0  13  12         47.84         40.45         5.88 o                         
   1  13  12        214.02        187.83         8.56 o                         
   2  13  12        292.55        323.09        15.70 o                         
   3  13  12          2.29         -2.50         7.17 o                         
  -6  14  12        211.72        209.17        10.67 o                         
  -5  14  12        261.53        252.32        12.44 o                         
  -4  14  12          0.15         11.63         8.74 o                         
  -3  14  12        107.57        125.58        10.94 o                         
  -2  14  12        483.23        496.46        14.17 o                         
  -1  14  12         68.87         68.74         6.76 o                         
   0  14  12        140.56        160.96         9.29 o                         
   1  14  12        229.70        232.58         9.56 o                         
   2  14  12          1.05          1.26         7.32 o                         
  -5  15  12        319.37        371.60        15.18 o                         
  -4  15  12        266.13        285.25        14.08 o                         
  -3  15  12        149.05        126.58         9.71 o                         
  -2  15  12         33.31         45.60         7.99 o                         
  -1  15  12        214.70        221.28        10.71 o                         
   0  15  12         29.81         26.29         8.80 o                         
   1  15  12        474.09        453.59        14.22 o                         
  -9   0  13        461.19        495.06        22.49 o                         
  -7   0  13        387.08        409.20        15.35 o                         
  -5   0  13       6333.89       6410.19        97.03 o                         
  -3   0  13        134.89        147.95         6.46 o                         
  -1   0  13        152.19        160.05         6.18 o                         
   1   0  13        339.50        315.16        11.45 o                         
   3   0  13        466.59        458.84        16.64 o                         
   5   0  13       1944.95       2005.39        36.92 o                         
 -10   1  13        175.76        183.95        11.72 o                         
  -9   1  13          9.67         -2.99         8.35 o                         
  -8   1  13          2.30          1.70         6.30 o                         
  -7   1  13         45.88         60.69         7.34 o                         
  -6   1  13         19.21         10.46         4.62 o                         
  -5   1  13        664.31        650.31        10.55 o                         
  -4   1  13        185.15        158.14         6.94 o                         
  -3   1  13       2916.94       2907.70        26.98 o                         
  -2   1  13         29.87         29.07         2.92 o                         
  -1   1  13       2257.74       1962.51        18.22 o                         
   0   1  13        398.52        405.53         6.72 o                         
   1   1  13        225.16        256.20         7.94 o                         
   2   1  13        268.06        254.53         7.85 o                         
   3   1  13        692.16        709.89        12.88 o                         
   4   1  13         38.32         47.34         5.22 o                         
   5   1  13        125.04        148.84         8.09 o                         
   6   1  13         52.95         65.70         9.26 o                         
 -10   2  13        196.15        193.55        11.77 o                         
  -9   2  13        591.47        633.99        16.00 o                         
  -8   2  13        201.42        232.29        10.18 o                         
  -7   2  13       1658.15       1703.90        22.94 o                         
  -6   2  13        105.28         86.30         5.16 o                         
  -5   2  13         16.60          6.84         4.16 o                         
  -4   2  13        520.08        510.80         7.10 o                         
  -3   2  13        650.41        603.20         8.14 o                         
  -2   2  13        114.66        106.20         3.55 o                         
  -1   2  13        528.52        454.47         6.83 o                         
   0   2  13         65.42         52.11         2.56 o                         
   1   2  13        880.14        813.33        10.93 o                         
   2   2  13        803.02        782.78        11.57 o                         
   3   2  13         31.68         23.82         4.60 o                         
   4   2  13        170.67        153.40         6.85 o                         
   5   2  13        926.00        870.56        16.29 o                         
   6   2  13         23.31         34.49         7.42 o                         
 -10   3  13        218.14        191.28        11.75 o                         
  -9   3  13        189.94        191.16         9.98 o                         
  -8   3  13          3.86          3.68         6.46 o                         
  -7   3  13        157.20        149.00         8.04 o                         
  -6   3  13        130.04        128.61         5.90 o                         
  -5   3  13          3.55         -0.05         3.15 o                         
  -4   3  13        656.28        580.40         7.63 o                         
  -3   3  13        113.21        106.27         3.82 o                         
  -2   3  13       1131.03       1088.56        15.89 o                         
  -1   3  13       1192.18       1097.07        13.64 o                         
   0   3  13       1466.53       1506.26        13.56 o                         
   1   3  13         76.44         77.32         3.39 o                         
   2   3  13        231.90        223.60         7.48 o                         
   3   3  13         98.54         84.33         5.29 o                         
   4   3  13        267.83        229.58         8.86 o                         
   5   3  13         56.14         69.15         6.87 o                         
   6   3  13          6.18         24.21         8.37 o                         
 -10   4  13          4.86         12.51         9.33 o                         
  -9   4  13        183.16        140.14         8.68 o                         
  -8   4  13        673.03        644.19        14.74 o                         
  -7   4  13        862.78        867.88        15.92 o                         
  -6   4  13       1205.08       1169.78        18.00 o                         
  -5   4  13         21.31         23.12         3.56 o                         
  -4   4  13          1.17          2.27         2.75 o                         
  -3   4  13        107.15        100.43         3.80 o                         
  -2   4  13         32.16         24.24         2.99 o                         
  -1   4  13       1426.42       1383.55        15.00 o                         
   0   4  13        412.77        416.18         5.84 o                         
   1   4  13       1919.53       1865.03        20.94 o                         
   2   4  13       1776.82       1741.67        20.20 o                         
   3   4  13        462.24        442.89        11.02 o                         
   4   4  13        368.27        359.24        14.10 o                         
   5   4  13          3.37         -0.72         6.26 o                         
   6   4  13        155.22        151.61        10.69 o                         
 -10   5  13        138.68        146.09         9.68 o                         
  -9   5  13         81.52         81.00         7.49 o                         
  -8   5  13        399.51        403.77        14.82 o                         
  -7   5  13          1.28          5.19         6.22 o                         
  -6   5  13         91.61        105.70         7.06 o                         
  -5   5  13       1318.45       1294.80        15.41 o                         
  -4   5  13        320.69        288.63         6.34 o                         
  -3   5  13         80.20         83.33         3.95 o                         
  -2   5  13        173.47        166.42         4.76 o                         
  -1   5  13       1739.79       1744.32        15.51 o                         
   0   5  13       2539.94       2602.63        23.99 o                         
   1   5  13         26.38         24.56         4.46 o                         
   2   5  13         37.05         20.12         4.52 o                         
   3   5  13        306.91        329.12        10.21 o                         
   4   5  13        116.20        131.75         7.33 o                         
   5   5  13        342.56        380.57        16.62 o                         
   6   5  13         22.30         24.33         7.92 o                         
 -10   6  13         93.27         69.08         9.37 o                         
  -9   6  13       1041.40       1085.23        19.75 o                         
  -8   6  13        854.62        848.75        15.74 o                         
  -7   6  13         17.95         23.20         5.59 o                         
  -6   6  13         62.87         74.51         5.74 o                         
  -5   6  13        143.27        175.53         6.77 o                         
  -4   6  13       1237.57       1234.58        14.02 o                         
  -3   6  13        439.13        415.27         7.09 o                         
  -2   6  13        346.07        312.07         6.10 o                         
  -1   6  13        616.66        592.00         8.09 o                         
   0   6  13        527.82        535.52         8.51 o                         
   1   6  13        418.42        401.42         9.02 o                         
   2   6  13       1093.41       1059.99        16.92 o                         
   3   6  13         56.60         62.98         6.29 o                         
   4   6  13          1.81          0.03         5.60 o                         
   5   6  13        337.34        405.01        12.36 o                         
   6   6  13        162.73        146.10         9.27 o                         
  -9   7  13         66.44         64.76         7.98 o                         
  -8   7  13         17.32         25.49         7.16 o                         
  -7   7  13        111.63        122.13         6.79 o                         
  -6   7  13       1926.18       1938.80        22.83 o                         
  -5   7  13        389.70        395.53         9.83 o                         
  -4   7  13         16.90         20.55         3.61 o                         
  -3   7  13       1740.21       1703.34        16.96 o                         
  -2   7  13        357.31        362.75         7.18 o                         
  -1   7  13       2320.37       2329.00        23.49 o                         
   0   7  13         16.01         19.84         3.94 o                         
   1   7  13       1365.84       1350.80        19.76 o                         
   2   7  13        166.41        167.78         9.95 o                         
   3   7  13         22.89         23.35         5.58 o                         
   4   7  13         40.54         39.96         6.25 o                         
   5   7  13        569.16        660.45        15.34 o                         
  -9   8  13       1473.20       1498.35        24.57 o                         
  -8   8  13         35.98         41.84         7.21 o                         
  -7   8  13         12.94         15.70         6.05 o                         
  -6   8  13        761.52        639.56        11.95 o                         
  -5   8  13        139.22        129.25         6.42 o                         
  -4   8  13        232.37        222.30         6.93 o                         
  -3   8  13       1089.70       1080.23        12.69 o                         
  -2   8  13         80.00         79.08         4.25 o                         
  -1   8  13        803.11        797.97        11.60 o                         
   0   8  13        433.73        419.96         9.22 o                         
   1   8  13        303.45        296.95         9.27 o                         
   2   8  13          6.80          4.44         4.84 o                         
   3   8  13        415.98        438.36        12.22 o                         
   4   8  13        352.32        390.31        14.68 o                         
   5   8  13        462.16        512.85        14.07 o                         
  -9   9  13        134.82        122.35         9.65 o                         
  -8   9  13         12.41          1.26         7.04 o                         
  -7   9  13         62.67         61.36         7.58 o                         
  -6   9  13         34.47         25.98         6.03 o                         
  -5   9  13        533.94        478.83        10.73 o                         
  -4   9  13       1244.92       1281.40        17.22 o                         
  -3   9  13       1259.17       1321.95        14.81 o                         
  -2   9  13       1264.33       1268.70        14.39 o                         
  -1   9  13       1280.33       1254.61        14.15 o                         
   0   9  13        287.03        271.05         7.70 o                         
   1   9  13          0.24         -3.04         4.71 o                         
   2   9  13         29.73         19.11         7.30 o                         
   3   9  13        264.41        291.00        10.42 o                         
   4   9  13         92.48         85.98         7.63 o                         
   5   9  13        216.89        224.81        10.21 o                         
  -8  10  13        310.40        348.40        13.20 o                         
  -7  10  13         65.98         89.71         7.97 o                         
  -6  10  13        602.14        549.73        14.89 o                         
  -5  10  13         41.72         35.92         5.85 o                         
  -4  10  13         13.36          8.65         4.86 o                         
  -3  10  13         55.59         62.57         4.43 o                         
  -2  10  13        514.09        489.86         8.68 o                         
  -1  10  13        356.26        373.23         9.03 o                         
   0  10  13         21.43         23.50         4.73 o                         
   1  10  13        147.16        159.87         7.02 o                         
   2  10  13        798.29        844.99        14.82 o                         
   3  10  13         35.03         43.88         9.02 o                         
   4  10  13        106.01        133.38         8.65 o                         
  -8  11  13        970.05        952.99        21.02 o                         
  -7  11  13        222.58        209.71        10.04 o                         
  -6  11  13         40.38         49.40         7.31 o                         
  -5  11  13        130.48        129.66         9.03 o                         
  -4  11  13         15.14         18.17         6.08 o                         
  -3  11  13          4.71         13.25         6.78 o                         
  -2  11  13        879.35        864.21        13.99 o                         
  -1  11  13        450.54        435.16         9.90 o                         
   0  11  13          3.61          3.48         5.17 o                         
   1  11  13        402.06        455.53        11.24 o                         
   2  11  13        476.23        453.09        14.29 o                         
   3  11  13        520.43        534.29        14.22 o                         
   4  11  13        237.38        212.74        10.20 o                         
  -7  12  13        298.38        333.57        13.00 o                         
  -6  12  13        365.25        409.08        20.13 o                         
  -5  12  13        120.95        102.15         7.78 o                         
  -4  12  13         35.47         19.95         8.76 o                         
  -3  12  13        106.32        107.73        10.58 o                         
  -2  12  13          7.15          6.68         5.46 o                         
  -1  12  13        191.47        199.72         7.79 o                         
   0  12  13        252.41        297.39        10.23 o                         
   1  12  13          4.94          3.24         6.68 o                         
   2  12  13        536.66        577.80        13.46 o                         
   3  12  13          3.75          4.48         7.68 o                         
  -6  13  13        565.06        564.75        16.19 o                         
  -5  13  13        128.01        141.98         8.79 o                         
  -4  13  13        491.64        528.04        16.13 o                         
  -3  13  13        188.58        153.70         9.90 o                         
  -2  13  13         29.36         16.36         8.03 o                         
  -1  13  13         32.33         37.12         5.89 o                         
   0  13  13         16.97         12.09         9.35 o                         
   1  13  13         55.28         54.03         7.19 o                         
   2  13  13        337.05        343.63        12.58 o                         
  -5  14  13         90.39        103.16        10.45 o                         
  -4  14  13       1951.24       2007.06        32.79 o                         
  -3  14  13          2.03         -0.34         8.54 o                         
  -2  14  13        315.65        316.41        13.14 o                         
  -1  14  13        530.59        529.51        15.00 o                         
   0  14  13        604.12        656.93        15.38 o                         
   1  14  13         29.40         42.84         7.62 o                         
  -3  15  13        650.28        636.88        18.78 o                         
  -2  15  13         40.88         64.55         8.61 o                         
  -1  15  13         89.73         74.48         9.65 o                         
 -10   0  14         18.79         45.16        15.04 o                         
  -8   0  14          0.29         -8.12        11.90 o                         
  -6   0  14       1102.87       1043.13        24.09 o                         
  -4   0  14        775.55        788.47        15.61 o                         
  -2   0  14       1762.04       1812.49        32.85 o                         
   0   0  14        396.92        343.67        10.05 o                         
   2   0  14         37.15         11.22         7.16 o                         
   4   0  14         54.03         44.05         8.07 o                         
   6   0  14       1307.86       1275.34        65.75 o                         
 -10   1  14        986.84        951.26        27.65 o                         
  -9   1  14          0.06         -8.93         8.93 o                         
  -8   1  14        608.31        600.54        14.91 o                         
  -7   1  14         14.40         -1.04         5.72 o                         
  -6   1  14        445.50        454.74        11.20 o                         
  -5   1  14        402.06        364.19         8.86 o                         
  -4   1  14       2065.95       2025.32        20.06 o                         
  -3   1  14       1230.46       1226.46        13.58 o                         
  -2   1  14        259.27        242.69         5.61 o                         
  -1   1  14        132.67        148.22         5.24 o                         
   0   1  14       2151.03       2143.24        22.56 o                         
   1   1  14        276.57        254.22         9.29 o                         
   2   1  14         50.63         62.05         6.89 o                         
   3   1  14       1170.76       1114.80        17.13 o                         
   4   1  14        243.83        221.94         9.51 o                         
   5   1  14         73.57         56.03         8.81 o                         
   6   1  14        294.31        230.03        15.58 o                         
 -10   2  14        202.30        190.70        16.31 o                         
  -9   2  14          0.34         -8.27         8.27 o                         
  -8   2  14        336.81        314.57        12.05 o                         
  -7   2  14        126.28        131.16         7.39 o                         
  -6   2  14          0.74         -2.53         5.27 o                         
  -5   2  14       1174.56       1171.98        15.33 o                         
  -4   2  14         93.01         90.00         4.18 o                         
  -3   2  14       2376.87       2287.09        22.01 o                         
  -2   2  14         24.05         29.88         3.36 o                         
  -1   2  14        775.28        790.97        10.21 o                         
   0   2  14          0.15          3.14         3.19 o                         
   1   2  14         72.03         86.66         5.21 o                         
   2   2  14          0.37          7.84         4.75 o                         
   3   2  14        316.85        354.26        10.34 o                         
   4   2  14        105.11         76.87         7.19 o                         
   5   2  14         20.33         36.67         7.19 o                         
   6   2  14        482.99        545.42        18.05 o                         
 -10   3  14         53.72         86.94        10.54 o                         
  -9   3  14        915.51        981.20        20.10 o                         
  -8   3  14          8.35         19.93         7.04 o                         
  -7   3  14       2123.82       2131.17        30.06 o                         
  -6   3  14         68.76         75.13         6.27 o                         
  -5   3  14        140.34        134.29         5.72 o                         
  -4   3  14        259.30        253.58         7.19 o                         
  -3   3  14       1875.62       1813.26        18.26 o                         
  -2   3  14        367.74        388.78         7.23 o                         
  -1   3  14        249.51        190.66         5.07 o                         
   0   3  14       1317.80       1226.87        15.33 o                         
   1   3  14         42.21         39.42         4.66 o                         
   2   3  14          3.13          6.18         4.37 o                         
   3   3  14        738.00        760.41        14.66 o                         
   4   3  14        381.57        407.75        12.01 o                         
   5   3  14        160.17        148.21         9.38 o                         
 -10   4  14         48.58         58.04        10.71 o                         
  -9   4  14         63.53         71.57         9.12 o                         
  -8   4  14         22.41         20.55         7.09 o                         
  -7   4  14        997.10       1066.52        18.02 o                         
  -6   4  14         10.46         16.01         4.78 o                         
  -5   4  14       3013.37       3090.12        32.21 o                         
  -4   4  14        302.97        278.13         6.09 o                         
  -3   4  14       2216.33       2190.21        22.53 o                         
  -2   4  14        136.51        131.60         4.70 o                         
  -1   4  14        253.58        253.08         6.26 o                         
   0   4  14        913.08        904.64        11.55 o                         
   1   4  14          0.32          0.60         4.06 o                         
   2   4  14         73.02         69.91         5.93 o                         
   3   4  14        744.27        773.08        14.91 o                         
   4   4  14          0.23         -0.26         6.24 o                         
   5   4  14        186.74        167.62         8.91 o                         
 -10   5  14        363.34        371.47        26.66 o                         
  -9   5  14       1038.05       1120.57        20.75 o                         
  -8   5  14        126.02        123.67         8.36 o                         
  -7   5  14         17.13         29.59         6.61 o                         
  -6   5  14          0.04          0.66         5.12 o                         
  -5   5  14         87.83         85.98         5.21 o                         
  -4   5  14        242.12        236.15         7.46 o                         
  -3   5  14       2292.08       2251.04        23.00 o                         
  -2   5  14        168.82        154.17         5.02 o                         
  -1   5  14        783.48        738.65        10.20 o                         
   0   5  14         16.65          9.77         3.50 o                         
   1   5  14        425.13        417.10         8.51 o                         
   2   5  14        354.38        347.21        10.56 o                         
   3   5  14        426.37        420.78        12.07 o                         
   4   5  14         71.59         75.49         7.70 o                         
   5   5  14        116.41        152.40         8.82 o                         
  -9   6  14         57.86         61.03         8.30 o                         
  -8   6  14        389.80        343.67        13.13 o                         
  -7   6  14        122.51        106.69         7.74 o                         
  -6   6  14         38.65         37.52         5.58 o                         
  -5   6  14       2458.46       2508.17        29.01 o                         
  -4   6  14       1701.24       1691.00        19.88 o                         
  -3   6  14       1106.33       1077.86        12.79 o                         
  -2   6  14        165.37        179.89         5.65 o                         
  -1   6  14         66.63         68.46         4.23 o                         
   0   6  14        249.82        255.44         7.22 o                         
   1   6  14        529.04        554.26        10.77 o                         
   2   6  14        631.10        631.60        16.28 o                         
   3   6  14        409.01        468.90        12.43 o                         
   4   6  14         17.48         -3.03         7.82 o                         
   5   6  14         25.83         42.45         7.62 o                         
  -9   7  14        385.11        386.32        14.41 o                         
  -8   7  14         11.71          9.83         7.20 o                         
  -7   7  14        243.99        248.90         9.47 o                         
  -6   7  14        124.18        105.45         6.53 o                         
  -5   7  14         33.84         31.58         5.74 o                         
  -4   7  14        222.27        205.01         7.48 o                         
  -3   7  14          9.28         14.40         3.73 o                         
  -2   7  14        260.72        242.96         7.07 o                         
  -1   7  14         94.08         85.54         4.31 o                         
   0   7  14        308.12        348.84         8.81 o                         
   1   7  14          5.64          3.54         4.32 o                         
   2   7  14        313.85        313.69        13.35 o                         
   3   7  14       1518.69       1517.34        22.77 o                         
   4   7  14         11.07          0.96         6.44 o                         
   5   7  14         75.65         68.86         7.77 o                         
  -9   8  14          8.23          6.25         8.05 o                         
  -8   8  14        225.73        266.52        15.53 o                         
  -7   8  14         46.34         58.89         7.37 o                         
  -6   8  14       1284.00       1388.57        18.71 o                         
  -5   8  14         35.90         25.40         5.12 o                         
  -4   8  14        114.87        104.49         5.97 o                         
  -3   8  14         31.50         26.90         3.90 o                         
  -2   8  14         43.23         46.22         4.48 o                         
  -1   8  14        129.24        139.24         5.11 o                         
   0   8  14         52.46         51.56         5.18 o                         
   1   8  14        158.44        163.73         7.25 o                         
   2   8  14        165.14        161.66         7.53 o                         
   3   8  14        725.38        757.57        17.18 o                         
   4   8  14         24.31         26.99         7.19 o                         
  -8   9  14         24.24         37.37         9.75 o                         
  -7   9  14        156.40        141.04         8.91 o                         
  -6   9  14        656.21        595.84        15.97 o                         
  -5   9  14        414.58        375.31        10.17 o                         
  -4   9  14          1.63         -4.22         4.69 o                         
  -3   9  14        866.26        802.39        11.79 o                         
  -2   9  14        371.18        376.33         8.20 o                         
  -1   9  14         60.87         65.04         5.12 o                         
   0   9  14        955.36        973.82        18.69 o                         
   1   9  14         89.38         90.10         5.95 o                         
   2   9  14        494.13        448.06        15.44 o                         
   3   9  14         22.51         37.41         7.16 o                         
   4   9  14         26.27         22.89         7.55 o                         
  -8  10  14        378.66        417.42        16.55 o                         
  -7  10  14          2.32         -7.20         7.57 o                         
  -6  10  14        458.44        526.28        16.12 o                         
  -5  10  14        391.70        365.70        12.74 o                         
  -4  10  14          8.48          7.78         5.25 o                         
  -3  10  14        695.11        639.94        11.95 o                         
  -2  10  14          4.44         -2.93         4.55 o                         
  -1  10  14        322.85        315.12         9.17 o                         
   0  10  14        336.50        343.64        10.40 o                         
   1  10  14          2.40          6.77         5.54 o                         
   2  10  14         36.11         56.07         7.12 o                         
   3  10  14        889.15        937.38        22.18 o                         
  -7  11  14         11.41         13.66         7.89 o                         
  -6  11  14        308.72        320.40        14.58 o                         
  -5  11  14         37.76         33.62         6.79 o                         
  -4  11  14          0.53          4.72         7.46 o                         
  -3  11  14       1546.77       1565.37        25.54 o                         
  -2  11  14       2548.87       2687.53        29.52 o                         
  -1  11  14          2.10         11.05         5.70 o                         
   0  11  14        121.33        125.69         7.19 o                         
   1  11  14         14.09         16.30         6.12 o                         
   2  11  14          1.11         -1.81         7.16 o                         
   3  11  14        350.64        384.78        19.19 o                         
  -6  12  14        125.55        138.74         9.69 o                         
  -5  12  14         34.85         43.39         8.76 o                         
  -4  12  14        353.96        364.90        14.01 o                         
  -3  12  14        279.20        292.29        13.50 o                         
  -2  12  14          6.08         10.43         6.17 o                         
  -1  12  14        181.31        218.25        15.82 o                         
   0  12  14          4.34         12.46         5.96 o                         
   1  12  14         60.39         76.86        10.23 o                         
   2  12  14        284.38        291.67        11.88 o                         
  -5  13  14         89.38         85.18         9.85 o                         
  -4  13  14          2.34         25.60         8.00 o                         
  -3  13  14        265.43        337.36        14.47 o                         
  -2  13  14          1.03         16.00         7.65 o                         
  -1  13  14          9.14         33.73        11.92 o                         
   0  13  14        375.06        395.20        12.83 o                         
   1  13  14         29.84         35.94         7.81 o                         
  -3  14  14         97.85        137.30        11.55 o                         
  -2  14  14         22.15         33.52         8.78 o                         
  -1  14  14        203.21        210.36        12.50 o                         
  -9   0  15         89.85         82.43        13.27 o                         
  -7   0  15         68.74         64.25         9.36 o                         
  -5   0  15       1699.22       1704.66        32.56 o                         
  -3   0  15       1918.19       2077.76        32.06 o                         
  -1   0  15         57.99         39.55         5.07 o                         
   1   0  15        948.90       1019.52        22.77 o                         
   3   0  15          4.49         16.57         7.74 o                         
   5   0  15         63.39         36.10        12.45 o                         
 -10   1  15         45.81         23.83        10.87 o                         
  -9   1  15         11.34         25.41         9.35 o                         
  -8   1  15         27.37         25.12         8.15 o                         
  -7   1  15       1614.50       1666.81        23.61 o                         
  -6   1  15         97.06         99.23         6.64 o                         
  -5   1  15       1316.26       1355.86        19.77 o                         
  -4   1  15         94.71         98.90         4.85 o                         
  -3   1  15          5.66          3.17         3.91 o                         
  -2   1  15        880.65        875.94        11.67 o                         
  -1   1  15        740.83        631.06        10.09 o                         
   0   1  15        192.90        188.90         7.34 o                         
   1   1  15       1926.24       1885.87        24.59 o                         
   2   1  15          4.22         14.13         5.33 o                         
   3   1  15         18.34         17.48         6.28 o                         
   4   1  15        565.26        658.23        16.47 o                         
   5   1  15        217.74        200.50        11.97 o                         
  -9   2  15         59.95         55.82        10.03 o                         
  -8   2  15       1031.35       1060.97        20.26 o                         
  -7   2  15        254.67        232.75        10.20 o                         
  -6   2  15       1434.46       1423.93        20.95 o                         
  -5   2  15        114.46        110.76         6.57 o                         
  -4   2  15        754.46        695.56        12.99 o                         
  -3   2  15        117.48        127.28         5.12 o                         
  -2   2  15         77.03         85.24         4.58 o                         
  -1   2  15        408.51        395.82         9.84 o                         
   0   2  15        351.50        380.90         9.88 o                         
   1   2  15       1296.74       1255.02        19.72 o                         
   2   2  15        183.15        141.26        10.64 o                         
   3   2  15         30.90         37.40         6.52 o                         
   4   2  15          0.35         10.44         7.21 o                         
   5   2  15        381.51        412.99        16.19 o                         
  -9   3  15          2.47         -8.65         9.11 o                         
  -8   3  15        130.98        169.64         9.93 o                         
  -7   3  15        230.84        239.66        10.62 o                         
  -6   3  15        623.35        608.56        13.29 o                         
  -5   3  15        221.62        203.93         7.62 o                         
  -4   3  15         32.57         41.31         4.73 o                         
  -3   3  15        262.96        263.25         7.32 o                         
  -2   3  15        393.74        352.98        10.94 o                         
  -1   3  15        196.50        185.89         6.86 o                         
   0   3  15        137.18        155.54         6.12 o                         
   1   3  15         70.97         70.05         5.65 o                         
   2   3  15        297.86        294.29        12.18 o                         
   3   3  15          3.28         -4.47         8.47 o                         
   4   3  15       1960.67       2025.89        29.76 o                         
   5   3  15          0.92         14.62         8.68 o                         
  -9   4  15         33.71         20.49         9.11 o                         
  -8   4  15          4.19          1.60         7.71 o                         
  -7   4  15        503.91        524.47        15.79 o                         
  -6   4  15         97.88         88.77         7.42 o                         
  -5   4  15        189.14        185.54         7.63 o                         
  -4   4  15        988.53        989.44        14.91 o                         
  -3   4  15        544.27        534.86        10.84 o                         
  -2   4  15       3929.65       4038.07        42.20 o                         
  -1   4  15          2.59          9.36         3.52 o                         
   0   4  15        615.31        589.37        10.10 o                         
   1   4  15          0.03         -0.41         4.50 o                         
   2   4  15        223.15        238.29         9.26 o                         
   3   4  15         27.51         26.73         6.95 o                         
   4   4  15        148.06        184.74         9.11 o                         
   5   4  15        195.91        246.76        32.99 o                         
  -9   5  15         12.23          9.85         9.85 o                         
  -8   5  15       1049.62       1143.08        20.55 o                         
  -7   5  15        324.49        371.40        12.62 o                         
  -6   5  15          0.07          3.79         5.98 o                         
  -5   5  15        154.44        148.44         6.67 o                         
  -4   5  15       1030.95       1023.10        14.43 o                         
  -3   5  15        216.91        216.98         6.67 o                         
  -2   5  15        396.56        350.54         8.88 o                         
  -1   5  15        210.44        213.54         6.50 o                         
   0   5  15          8.18          5.73         4.42 o                         
   1   5  15        130.72        113.20         7.14 o                         
   2   5  15         90.58         74.96         7.21 o                         
   3   5  15         66.14         84.25         7.41 o                         
   4   5  15       1340.21       1469.22        23.18 o                         
  -9   6  15       1630.49       1619.97        26.01 o                         
  -8   6  15        150.93        150.95         9.23 o                         
  -7   6  15         73.22         82.42         7.56 o                         
  -6   6  15          9.64          4.22         6.19 o                         
  -5   6  15        904.57        883.34        16.28 o                         
  -4   6  15         53.41         61.97         5.32 o                         
  -3   6  15         67.37         68.80         4.78 o                         
  -2   6  15        821.62        809.42        11.57 o                         
  -1   6  15         30.13         39.34         4.19 o                         
   0   6  15        539.98        446.78        10.10 o                         
   1   6  15        890.65        856.54        15.69 o                         
   2   6  15         30.92         34.10         6.23 o                         
   3   6  15         22.40         32.18         7.10 o                         
   4   6  15        101.74        123.27         8.78 o                         
  -8   7  15         83.80        133.03         9.07 o                         
  -7   7  15        561.91        569.00        14.60 o                         
  -6   7  15        490.55        571.82        15.32 o                         
  -5   7  15       1469.80       1465.30        20.59 o                         
  -4   7  15        130.83        120.08         6.15 o                         
  -3   7  15         15.99         12.42         4.57 o                         
  -2   7  15        474.26        456.29         9.65 o                         
  -1   7  15          1.91          4.59         4.60 o                         
   0   7  15         88.19         85.82         7.50 o                         
   1   7  15        984.30       1016.36        17.46 o                         
   2   7  15        350.70        381.47        12.80 o                         
   3   7  15         12.55         21.35         7.26 o                         
   4   7  15        205.87        198.29         9.51 o                         
  -8   8  15          0.22          1.25         8.22 o                         
  -7   8  15         41.63         53.94         7.65 o                         
  -6   8  15        231.92        205.93         8.79 o                         
  -5   8  15        898.63        911.46        14.68 o                         
  -4   8  15        221.59        262.80        10.66 o                         
  -3   8  15        913.34        927.08        14.97 o                         
  -2   8  15         95.84         88.85         5.50 o                         
  -1   8  15          8.05         10.43         5.00 o                         
   0   8  15        257.47        278.50        13.93 o                         
   1   8  15        600.98        561.94        13.76 o                         
   2   8  15        387.27        353.09        11.41 o                         
   3   8  15        120.60        120.92        10.86 o                         
  -8   9  15         92.01         64.16        15.27 o                         
  -7   9  15        977.61       1130.64        20.49 o                         
  -6   9  15         87.58         88.41         8.03 o                         
  -5   9  15        567.23        602.83        12.88 o                         
  -4   9  15        436.97        427.03        10.54 o                         
  -3   9  15          0.24         -4.03         5.48 o                         
  -2   9  15         68.63         57.70         5.63 o                         
  -1   9  15        704.55        751.10        12.98 o                         
   0   9  15        607.02        603.06        14.88 o                         
   1   9  15        864.27        903.52        16.43 o                         
   2   9  15        193.20        187.19         8.90 o                         
   3   9  15         29.19          5.96         7.75 o                         
  -7  10  15         25.53          0.70         8.11 o                         
  -6  10  15        156.46        177.53         9.45 o                         
  -5  10  15       1236.94       1334.18        20.00 o                         
  -4  10  15         88.70         88.53         6.68 o                         
  -3  10  15        296.54        309.34        11.28 o                         
  -2  10  15         10.47         14.89         5.96 o                         
  -1  10  15          2.07          8.06         6.33 o                         
   0  10  15         95.39         91.95         6.75 o                         
   1  10  15        514.81        515.92        14.26 o                         
   2  10  15         73.37         69.30         9.29 o                         
  -6  11  15        993.02       1078.24        20.04 o                         
  -5  11  15         39.50         56.63         9.54 o                         
  -4  11  15         41.65         56.37         8.27 o                         
  -3  11  15          6.60          5.52        11.80 o                         
  -2  11  15         63.58         58.56         7.79 o                         
  -1  11  15        956.97        991.14        16.97 o                         
   0  11  15         79.67         92.06         7.14 o                         
   1  11  15         85.92        112.58         8.73 o                         
  -5  12  15         77.24         45.67         9.75 o                         
  -4  12  15         90.89        124.97         9.80 o                         
  -3  12  15         90.10         96.05         9.02 o                         
  -2  12  15        394.99        433.21        15.72 o                         
  -1  12  15        161.48        126.96         8.59 o                         
   0  12  15          1.59          3.61         9.45 o                         
  -3  13  15         14.52         28.44         9.71 o                         
  -2  13  15        121.35        109.18        10.53 o                         
  -1  13  15        424.72        507.86        23.42 o                         
  -8   0  16        148.36        132.49        17.90 o                         
  -6   0  16         14.12         22.19         9.08 o                         
  -4   0  16         21.33         28.63        12.41 o                         
  -2   0  16         56.47         73.07         6.94 o                         
   0   0  16         12.40         15.34         7.56 o                         
   2   0  16       3548.83       3711.15        61.47 o                         
   4   0  16       1044.94       1027.07        32.32 o                         
  -9   1  16          6.93         10.93         9.90 o                         
  -8   1  16         54.07         46.29         9.12 o                         
  -7   1  16         34.39         31.65         7.63 o                         
  -6   1  16        298.66        263.24        10.41 o                         
  -5   1  16        624.22        646.54        15.59 o                         
  -4   1  16       1054.07       1120.71        17.45 o                         
  -3   1  16          0.15          8.00         4.12 o                         
  -2   1  16        803.00        772.89        11.68 o                         
  -1   1  16          1.98         -2.05         4.84 o                         
   0   1  16        156.43        158.97         7.18 o                         
   1   1  16          0.12          5.35         5.58 o                         
   2   1  16         27.68         43.49         6.25 o                         
   3   1  16        122.70         94.38         7.92 o                         
   4   1  16          3.01         -1.40        11.55 o                         
  -9   2  16         55.82         50.23        10.93 o                         
  -8   2  16         56.92         66.96         9.86 o                         
  -7   2  16        140.50        160.21         9.49 o                         
  -6   2  16        717.43        678.62        15.38 o                         
  -5   2  16        816.65        823.23        15.45 o                         
  -4   2  16        757.00        742.88        12.77 o                         
  -3   2  16         34.50         30.38         4.41 o                         
  -2   2  16          0.12          6.48         4.00 o                         
  -1   2  16        418.13        420.19        11.08 o                         
   0   2  16         32.12         43.35         6.44 o                         
   1   2  16        660.13        699.74        16.65 o                         
   2   2  16       1032.32       1097.47        19.84 o                         
   3   2  16        431.54        432.41        16.72 o                         
   4   2  16        393.61        359.12        22.14 o                         
  -9   3  16         69.29         66.56        12.64 o                         
  -8   3  16        452.47        485.63        18.22 o                         
  -7   3  16       1393.27       1445.06        26.10 o                         
  -6   3  16         30.59         37.04         7.46 o                         
  -5   3  16        740.73        715.35        16.02 o                         
  -4   3  16       1029.01       1083.66        16.78 o                         
  -3   3  16        128.96        135.55         5.76 o                         
  -2   3  16         45.42         68.20         4.80 o                         
  -1   3  16        830.59        887.88        13.77 o                         
   0   3  16          2.51         -2.31         5.71 o                         
   1   3  16          8.41          0.73         5.73 o                         
   2   3  16         79.90         87.78         7.55 o                         
   3   3  16          0.00          8.82        11.15 o                         
   4   3  16          0.05         11.44         8.13 o                         
  -9   4  16         80.88         98.52        16.76 o                         
  -8   4  16          6.41         11.73         8.55 o                         
  -7   4  16        360.98        398.75        14.49 o                         
  -6   4  16          0.03          7.80         6.78 o                         
  -5   4  16        196.97        202.33         8.97 o                         
  -4   4  16        488.04        462.02        10.55 o                         
  -3   4  16        189.35        165.80         6.87 o                         
  -2   4  16         83.34         73.94         5.53 o                         
  -1   4  16       1932.63       1805.56        22.21 o                         
   0   4  16        487.20        408.60        11.08 o                         
   1   4  16        424.83        402.96        12.55 o                         
   2   4  16         23.62         26.90        10.48 o                         
   3   4  16        664.60        651.93        15.62 o                         
   4   4  16        156.37        129.86         9.64 o                         
  -8   5  16        126.28        118.12        10.41 o                         
  -7   5  16        221.95        245.47        10.85 o                         
  -6   5  16         63.24         43.95         7.43 o                         
  -5   5  16        224.60        226.50        10.31 o                         
  -4   5  16        161.55        181.26         7.35 o                         
  -3   5  16          2.52         -3.58         4.73 o                         
  -2   5  16         65.21         63.14         4.95 o                         
  -1   5  16        680.89        660.48        13.39 o                         
   0   5  16         23.71         26.04         6.03 o                         
   1   5  16         18.32         22.40         6.19 o                         
   2   5  16        147.66        150.83         8.55 o                         
   3   5  16          1.91         10.42         7.26 o                         
  -8   6  16         68.24         72.15         9.76 o                         
  -7   6  16         70.95         85.25         9.03 o                         
  -6   6  16        120.52        104.01         8.07 o                         
  -5   6  16        135.79        119.53         8.14 o                         
  -4   6  16        206.70        205.18         7.60 o                         
  -3   6  16         52.67         44.45         5.09 o                         
  -2   6  16         10.75         23.03         4.93 o                         
  -1   6  16       1271.52       1310.44        18.27 o                         
   0   6  16        548.42        559.48        16.31 o                         
   1   6  16         16.47         30.83         6.63 o                         
   2   6  16       1222.90       1236.62        20.64 o                         
   3   6  16         26.93         26.96         8.58 o                         
  -8   7  16         36.81         23.69        10.65 o                         
  -7   7  16        168.50        215.96         9.91 o                         
  -6   7  16         94.71         93.91         8.21 o                         
  -5   7  16        129.50        131.52         7.89 o                         
  -4   7  16        527.04        523.29        12.81 o                         
  -3   7  16         64.92         49.16         5.35 o                         
  -2   7  16         61.21         55.11         6.01 o                         
  -1   7  16         12.03         30.39         5.39 o                         
   0   7  16         66.03         71.15         7.63 o                         
   1   7  16       1164.62       1147.60        22.84 o                         
   2   7  16       1012.54       1011.94        19.01 o                         
   3   7  16        194.15        204.31        10.65 o                         
  -7   8  16          6.31         17.27         7.95 o                         
  -6   8  16         22.74         20.78         7.18 o                         
  -5   8  16         90.21         97.70         6.87 o                         
  -4   8  16         83.05         74.24         7.63 o                         
  -3   8  16        325.81        326.13        11.07 o                         
  -2   8  16        243.02        244.95         9.82 o                         
  -1   8  16          2.52         13.01         5.37 o                         
   0   8  16         23.53         28.37         7.05 o                         
   1   8  16         60.65         64.75         7.67 o                         
   2   8  16       2712.08       3035.60        38.77 o                         
  -7   9  16        177.69        169.77        10.39 o                         
  -6   9  16        151.77        184.55         9.53 o                         
  -5   9  16        528.30        564.70        13.84 o                         
  -4   9  16        754.65        792.57        14.20 o                         
  -3   9  16        149.71        172.42         8.07 o                         
  -2   9  16         18.48         39.37         7.94 o                         
  -1   9  16         58.33         63.33         6.30 o                         
   0   9  16         59.84         49.06         7.16 o                         
   1   9  16        293.56        311.61        11.61 o                         
   2   9  16        130.92        117.18         8.93 o                         
  -6  10  16        205.65        158.00         9.62 o                         
  -5  10  16        328.65        359.01        12.21 o                         
  -4  10  16          8.45          6.26        10.24 o                         
  -3  10  16          6.33         15.02         7.29 o                         
  -2  10  16        523.98        499.33        14.27 o                         
  -1  10  16        555.88        579.43        14.03 o                         
   0  10  16         10.01         16.25         7.31 o                         
   1  10  16         11.90          9.06         7.40 o                         
  -5  11  16        452.45        456.65        15.63 o                         
  -4  11  16        618.49        719.20        17.94 o                         
  -3  11  16        165.64        228.29        15.98 o                         
  -2  11  16        326.36        391.95        16.02 o                         
  -1  11  16          4.81         -5.28        11.36 o                         
   0  11  16         73.26         87.27         9.06 o                         
  -7   0  17         15.70          6.83        13.43 o                         
  -5   0  17          2.00         10.06        10.26 o                         
  -3   0  17          0.24         14.15         7.81 o                         
  -1   0  17        215.94        252.74        14.62 o                         
   1   0  17        248.83        206.86        12.47 o                         
   3   0  17        423.54        448.25        24.39 o                         
  -8   1  17         13.95         15.47        12.62 o                         
  -7   1  17        749.67        723.49        17.88 o                         
  -6   1  17         17.31         13.10         6.90 o                         
  -5   1  17        114.99        107.36         8.48 o                         
  -4   1  17        199.86        223.79        10.25 o                         
  -3   1  17       2491.77       2500.32        30.24 o                         
  -2   1  17          0.00          1.39         5.38 o                         
  -1   1  17         29.69         43.41         5.83 o                         
   0   1  17        420.39        440.62        12.90 o                         
   1   1  17        910.06        874.52        16.61 o                         
   2   1  17        167.31        173.78        12.12 o                         
   3   1  17         67.79         99.83         9.91 o                         
  -8   2  17          5.53          1.10        11.46 o                         
  -7   2  17        321.92        323.43        15.87 o                         
  -6   2  17        500.94        517.54        15.01 o                         
  -5   2  17        489.90        523.77        13.66 o                         
  -4   2  17         26.95         28.06         6.08 o                         
  -3   2  17        207.40        199.50         7.71 o                         
  -2   2  17          0.51         15.82         5.46 o                         
  -1   2  17         34.47         28.46         6.00 o                         
   0   2  17        767.36        763.30        15.00 o                         
   1   2  17         24.97         20.58         6.95 o                         
   2   2  17        178.28        201.67        10.07 o                         
   3   2  17       1008.22       1117.82        21.78 o                         
  -8   3  17         52.54         45.62        11.17 o                         
  -7   3  17        187.94        183.44        10.40 o                         
  -6   3  17        119.25        137.42        10.90 o                         
  -5   3  17        146.42        154.95         8.81 o                         
  -4   3  17        229.78        287.88        10.65 o                         
  -3   3  17       1563.87       1554.10        20.46 o                         
  -2   3  17         82.26         82.08         6.20 o                         
  -1   3  17          8.78         15.61         5.89 o                         
   0   3  17       1845.32       1877.50        26.03 o                         
   1   3  17        592.02        643.53        15.76 o                         
   2   3  17        141.03        144.83         9.25 o                         
   3   3  17         66.26         76.77         9.64 o                         
  -8   4  17          7.92          1.46        13.61 o                         
  -7   4  17         14.22         20.17         8.48 o                         
  -6   4  17        163.87        178.54        10.49 o                         
  -5   4  17        285.44        313.02        11.75 o                         
  -4   4  17         23.44         28.86         6.32 o                         
  -3   4  17         77.26         85.38         5.93 o                         
  -2   4  17        585.00        594.90        15.13 o                         
  -1   4  17         64.10         67.64         6.58 o                         
   0   4  17        625.04        644.65        15.64 o                         
   1   4  17        192.79        177.28        12.53 o                         
   2   4  17        139.50        152.47        11.49 o                         
   3   4  17         24.86         32.11        10.92 o                         
  -8   5  17        412.20        365.40        16.15 o                         
  -7   5  17         29.16         54.99         8.70 o                         
  -6   5  17        330.72        340.27        13.31 o                         
  -5   5  17         82.07         81.59         7.73 o                         
  -4   5  17        365.28        330.79        11.63 o                         
  -3   5  17         41.02         31.05         5.86 o                         
  -2   5  17        164.80        148.83         7.52 o                         
  -1   5  17          6.92         11.27         7.32 o                         
   0   5  17       1780.80       1873.24        28.25 o                         
   1   5  17         14.24         25.59         7.34 o                         
   2   5  17        101.18         65.52         9.21 o                         
  -7   6  17        365.69        412.13        15.95 o                         
  -6   6  17        337.97        434.00        14.86 o                         
  -5   6  17          0.80          5.95         7.26 o                         
  -4   6  17          4.57         10.54         6.80 o                         
  -3   6  17          7.70          2.86         6.01 o                         
  -2   6  17        411.09        426.65        13.59 o                         
  -1   6  17         25.69         24.16         7.08 o                         
   0   6  17        602.10        625.40        14.82 o                         
   1   6  17         25.96         40.61         7.62 o                         
   2   6  17         38.60         28.16         8.86 o                         
  -7   7  17         51.21         57.74         9.60 o                         
  -6   7  17          0.50          2.13         7.74 o                         
  -5   7  17        210.16        220.16         9.85 o                         
  -4   7  17        353.08        324.02        11.23 o                         
  -3   7  17       1934.06       1924.47        30.38 o                         
  -2   7  17         42.50         51.60         8.00 o                         
  -1   7  17         17.47         45.22        10.38 o                         
   0   7  17        702.23        740.83        23.59 o                         
   1   7  17        120.99        123.88         8.80 o                         
  -6   8  17        110.10        124.83         9.16 o                         
  -5   8  17          7.87         12.42         7.09 o                         
  -4   8  17         30.94         29.81         7.43 o                         
  -3   8  17          5.10          8.98         7.50 o                         
  -2   8  17        224.63        246.88        11.09 o                         
  -1   8  17        218.95        216.63        10.75 o                         
   0   8  17          0.33          1.51         7.86 o                         
   1   8  17         24.41         18.57         8.01 o                         
  -5   9  17        124.07        104.11         8.89 o                         
  -4   9  17          9.15         10.07         7.23 o                         
  -3   9  17        846.62        888.70        18.89 o                         
  -2   9  17        151.13        167.62        10.28 o                         
  -1   9  17        368.07        414.25        14.66 o                         
   0   9  17         41.68         72.31         8.49 o                         
  -4  10  17         16.60         26.93         9.61 o                         
  -3  10  17        298.47        338.28        13.98 o                         
  -2  10  17        285.85        301.70        15.73 o                         
  -1  10  17       1981.71       2007.62        35.89 o                         
  -6   0  18        485.98        522.59        24.82 o                         
  -4   0  18        480.78        490.46        18.62 o                         
  -2   0  18        730.80        760.01        25.73 o                         
   0   0  18         44.78         61.82        13.91 o                         
   2   0  18        212.48        220.79        18.08 o                         
  -7   1  18         97.17         84.76        10.65 o                         
  -6   1  18         66.76         67.85         8.68 o                         
  -5   1  18        119.91        117.36         8.81 o                         
  -4   1  18          1.78         10.49         6.64 o                         
  -3   1  18         25.91         33.04         8.24 o                         
  -2   1  18       3186.53       3209.86        41.27 o                         
  -1   1  18        191.13        206.64        10.65 o                         
   0   1  18        286.29        288.38        11.03 o                         
   1   1  18        368.59        413.88        19.01 o                         
   2   1  18        198.93        183.20        11.46 o                         
  -7   2  18         55.30         41.85         9.85 o                         
  -6   2  18          1.22          2.01         8.27 o                         
  -5   2  18       1003.87       1009.72        18.35 o                         
  -4   2  18         19.29          6.03         6.84 o                         
  -3   2  18         40.60         44.08         8.08 o                         
  -2   2  18        167.66        160.85         8.73 o                         
  -1   2  18         93.70        107.59         7.60 o                         
   0   2  18          5.49         11.55         7.37 o                         
   1   2  18        210.36        228.13        10.68 o                         
   2   2  18          8.95         24.02        11.05 o                         
  -7   3  18         11.10         11.82         8.93 o                         
  -6   3  18        241.86        260.04        11.55 o                         
  -5   3  18         21.69         23.90         7.70 o                         
  -4   3  18        218.32        194.40         8.72 o                         
  -3   3  18         56.36         47.04         9.01 o                         
  -2   3  18         65.11         61.41         7.48 o                         
  -1   3  18        403.22        400.56        12.44 o                         
   0   3  18         63.75         77.90         7.95 o                         
   1   3  18        860.30        939.50        19.50 o                         
   2   3  18          4.54         -2.04        21.12 o                         
  -7   4  18         53.41         51.34         9.65 o                         
  -6   4  18          7.26          1.16         7.88 o                         
  -5   4  18       2764.59       3017.08        40.04 o                         
  -4   4  18        182.19        166.53         9.43 o                         
  -3   4  18        483.02        515.94        16.35 o                         
  -2   4  18         52.04         62.94         7.65 o                         
  -1   4  18        274.27        305.55        13.15 o                         
   0   4  18        101.18        110.63         8.69 o                         
   1   4  18        117.40        164.63        10.07 o                         
  -7   5  18         12.26         28.62        16.87 o                         
  -6   5  18        152.84        145.71        10.09 o                         
  -5   5  18         88.49         62.86         9.17 o                         
  -4   5  18        145.40        173.20        14.07 o                         
  -3   5  18          0.74          2.43         9.73 o                         
  -2   5  18        166.10        145.76         9.69 o                         
  -1   5  18        474.06        484.66        16.01 o                         
   0   5  18         52.05         43.43         9.22 o                         
   1   5  18       1968.85       2142.20        31.96 o                         
  -6   6  18        178.14        185.47        10.75 o                         
  -5   6  18        506.08        533.73        20.76 o                         
  -4   6  18         65.03         53.70         8.54 o                         
  -3   6  18        682.96        724.60        22.78 o                         
  -2   6  18          3.91         -7.93         7.93 o                         
  -1   6  18        137.50        141.62        10.38 o                         
   0   6  18        121.72        110.79         9.57 o                         
  -5   7  18         30.71         11.74         9.88 o                         
  -4   7  18         23.26         15.70         8.91 o                         
  -3   7  18         35.02         15.73        11.34 o                         
  -2   7  18       1066.64       1089.83        22.68 o                         
  -1   7  18          2.38         15.74         8.35 o                         
   0   7  18        254.20        249.94        13.88 o                         
  -4   8  18        238.14        210.08        14.33 o                         
  -3   8  18        287.80        327.47        16.65 o                         
  -2   8  18        396.05        409.76        17.62 o                         
  -1   8  18         99.49        101.38        10.46 o                         
  -5   0  19          0.04        -10.71        10.71 o                         
  -3   0  19        370.47        341.86        20.43 o                         
  -1   0  19       1273.35       1476.93        37.52 o                         
  -6   1  19         12.63          8.36         9.54 o                         
  -5   1  19          1.20         -7.91         7.91 o                         
  -4   1  19        167.89        179.21        11.26 o                         
  -3   1  19         19.80         33.51         9.33 o                         
  -2   1  19         51.24         39.96         8.93 o                         
  -1   1  19         57.53         62.60        10.11 o                         
   0   1  19         65.67         86.39         9.22 o                         
  -6   2  19         50.06         52.87        10.14 o                         
  -5   2  19         31.40         40.48         9.38 o                         
  -4   2  19       1890.55       1987.36        34.35 o                         
  -3   2  19        630.49        610.04        25.98 o                         
  -2   2  19        231.31        243.84        12.23 o                         
  -1   2  19        423.73        499.45        21.15 o                         
   0   2  19        362.01        328.58        12.30 o                         
  -6   3  19         20.44         32.88         9.35 o                         
  -5   3  19        194.69        214.29        11.99 o                         
  -4   3  19         88.49        116.16        11.58 o                         
  -3   3  19          0.98          2.24        12.23 o                         
  -2   3  19         23.35         20.09         9.31 o                         
  -1   3  19         18.35         35.21         8.91 o                         
   0   3  19         72.52         69.43         9.99 o                         
  -5   4  19         47.71         44.82        11.34 o                         
  -4   4  19       1262.14       1171.06        26.72 o                         
  -3   4  19        200.21        197.74        11.78 o                         
  -2   4  19        429.04        401.56        17.34 o                         
  -1   4  19        191.83        215.64        11.82 o                         
  -5   5  19          4.99         -0.30         9.27 o                         
  -4   5  19         80.80         86.44        18.25 o                         
  -3   5  19        129.46        126.35        13.25 o                         
  -2   5  19          0.30          3.78         9.92 o                         
  -1   5  19        237.64        248.97        12.63 o                         
  -4   6  19       1333.50       1351.98        70.34 o                         
  -3   6  19        172.71        159.30        13.91 o                         
  -2   6  19        351.49        422.99        35.92 o                         
  -3   1  20        462.64        528.66        37.73 o                         
                                                                                
